# Supplementary material for: Copper(I)-nitrene platform for chemoproteomic profiling of methionine
Source: Nat Commun. 2024 May 18;15:4243. doi: 10.1038/s41467-024-48403-0 (PMC11102537; doi:10.1038/s41467-024-48403-0)
Supplement: Supplementary file 4 — Supplementary Data 1 [file 41467_2024_48403_MOESM4_ESM.xlsx]

## Sheet: Proteins
Checked	Protein FDR Confidence	Master	Accession	Description	Exp. q-value	Sum PEP Score	Coverage	# Peptides	# PSMs	# Unique Peptides	# Protein Groups	# AAs	MW [kDa]	calc. pI	Found in Sample: [S3] F3: Sample	Modifications	Area: F3: Sample	emPAI	Score Sequest HT	# Peptides Sequest HT
TRUE	High	Master Protein	P31946	14-3-3 protein beta/alpha OS=Homo sapiens OX=9606 GN=YWHAB PE=1 SV=3	0	114.965	54.065	9	38	5	1	246	28.1	4.83	High		1.0726e+10	14.013	131.19	9
	Checked	Confidence	Annotated Sequence	Modifications	Modifications in Master Proteins	Qvality PEP	Qvality q-value	# Protein Groups	# Proteins	# PSMs	Master Protein Accessions	Positions in Master Proteins	# Missed Cleavages	Theo. MH+ [Da]	Found in Sample: [S3] F3: Sample	Area: F3: Sample	XCorr Sequest HT	Confidence Sequest HT	Percolator q-Value Sequest HT	Percolator PEP Sequest HT
	TRUE	High	[K].DSTLIMQLLR.[D]	1xMet-Monika [M6]		0.347333	0.00704026	7	7	1	P63104; P31947; P31946; Q04917; P61981; P27348; P62258	P63104 [213-222]; P31947 [215-224]; P31946 [215-224]; Q04917 [218-227]; P61981 [218-227]; P27348 [213-222]; P62258 [216-225]	0	1358.68	High	1878154372	1.35	High	0.004685	0.3362
TRUE	High	Master Protein	P62258	14-3-3 protein epsilon OS=Homo sapiens OX=9606 GN=YWHAE PE=1 SV=1	0	162.018	70.9804	17	63	15	1	255	29.2	4.74	High	Acetyl [N-Term]	2.17838e+10	51.75	207.81	17
	Checked	Confidence	Annotated Sequence	Modifications	Modifications in Master Proteins	Qvality PEP	Qvality q-value	# Protein Groups	# Proteins	# PSMs	Master Protein Accessions	Positions in Master Proteins	# Missed Cleavages	Theo. MH+ [Da]	Found in Sample: [S3] F3: Sample	Area: F3: Sample	XCorr Sequest HT	Confidence Sequest HT	Percolator q-Value Sequest HT	Percolator PEP Sequest HT
	TRUE	High	[R].DNLTLWTSDMQGDGEEQNK.[E]	1xMet-Monika [M10]		0.000115877	2.35243e-05	1	1	2	P62258	P62258 [226-244]	0	2349.96	High	254055206	2.86	High	1.33e-05	3.059e-05
	TRUE	High	[K].DSTLIMQLLR.[D]	1xMet-Monika [M6]		0.347333	0.00704026	7	7	1	P63104; P31947; P31946; Q04917; P61981; P27348; P62258	P63104 [213-222]; P31947 [215-224]; P31946 [215-224]; Q04917 [218-227]; P61981 [218-227]; P27348 [213-222]; P62258 [216-225]	0	1358.68	High	1878154372	1.35	High	0.004685	0.3362
TRUE	High	Master Protein	Q04917	14-3-3 protein eta OS=Homo sapiens OX=9606 GN=YWHAH PE=1 SV=4	0	49.283	31.7073	7	20	5	1	246	28.2	4.84	High		5.02665e+08	2.594	54.05	7
	Checked	Confidence	Annotated Sequence	Modifications	Modifications in Master Proteins	Qvality PEP	Qvality q-value	# Protein Groups	# Proteins	# PSMs	Master Protein Accessions	Positions in Master Proteins	# Missed Cleavages	Theo. MH+ [Da]	Found in Sample: [S3] F3: Sample	Area: F3: Sample	XCorr Sequest HT	Confidence Sequest HT	Percolator q-Value Sequest HT	Percolator PEP Sequest HT
	TRUE	High	[K].DSTLIMQLLR.[D]	1xMet-Monika [M6]		0.347333	0.00704026	7	7	1	P63104; P31947; P31946; Q04917; P61981; P27348; P62258	P63104 [213-222]; P31947 [215-224]; P31946 [215-224]; Q04917 [218-227]; P61981 [218-227]; P27348 [213-222]; P62258 [216-225]	0	1358.68	High	1878154372	1.35	High	0.004685	0.3362
TRUE	High	Master Protein	P61981	14-3-3 protein gamma OS=Homo sapiens OX=9606 GN=YWHAG PE=1 SV=2	0	96.717	57.4899	9	31	6	1	247	28.3	4.89	High		6789235182	6.743	106.4	9
	Checked	Confidence	Annotated Sequence	Modifications	Modifications in Master Proteins	Qvality PEP	Qvality q-value	# Protein Groups	# Proteins	# PSMs	Master Protein Accessions	Positions in Master Proteins	# Missed Cleavages	Theo. MH+ [Da]	Found in Sample: [S3] F3: Sample	Area: F3: Sample	XCorr Sequest HT	Confidence Sequest HT	Percolator q-Value Sequest HT	Percolator PEP Sequest HT
	TRUE	High	[K].DSTLIMQLLR.[D]	1xMet-Monika [M6]		0.347333	0.00704026	7	7	1	P63104; P31947; P31946; Q04917; P61981; P27348; P62258	P63104 [213-222]; P31947 [215-224]; P31946 [215-224]; Q04917 [218-227]; P61981 [218-227]; P27348 [213-222]; P62258 [216-225]	0	1358.68	High	1878154372	1.35	High	0.004685	0.3362
TRUE	High	Master Protein	P31947	14-3-3 protein sigma OS=Homo sapiens OX=9606 GN=SFN PE=1 SV=1	0	137.809	45.5645	8	31	6	1	248	27.8	4.74	High		2.05461e+09	10.365	106.78	8
	Checked	Confidence	Annotated Sequence	Modifications	Modifications in Master Proteins	Qvality PEP	Qvality q-value	# Protein Groups	# Proteins	# PSMs	Master Protein Accessions	Positions in Master Proteins	# Missed Cleavages	Theo. MH+ [Da]	Found in Sample: [S3] F3: Sample	Area: F3: Sample	XCorr Sequest HT	Confidence Sequest HT	Percolator q-Value Sequest HT	Percolator PEP Sequest HT
	TRUE	High	[K].TTFDEAMADLHTLSEDSYK.[D]	1xMet-Monika [M7]		7.33431e-06	2.35243e-05	1	1	2	P31947	P31947 [196-214]	0	2342.98	High	187240297	4.19	High	1.33e-05	8.194e-07
	TRUE	High	[K].DSTLIMQLLR.[D]	1xMet-Monika [M6]		0.347333	0.00704026	7	7	1	P63104; P31947; P31946; Q04917; P61981; P27348; P62258	P63104 [213-222]; P31947 [215-224]; P31946 [215-224]; Q04917 [218-227]; P61981 [218-227]; P27348 [213-222]; P62258 [216-225]	0	1358.68	High	1878154372	1.35	High	0.004685	0.3362
TRUE	High	Master Protein	P27348	14-3-3 protein theta OS=Homo sapiens OX=9606 GN=YWHAQ PE=1 SV=1	0	72.4	42.8571	9	26	7	1	245	27.7	4.78	High		7.441e+09	5.813	76.22	9
	Checked	Confidence	Annotated Sequence	Modifications	Modifications in Master Proteins	Qvality PEP	Qvality q-value	# Protein Groups	# Proteins	# PSMs	Master Protein Accessions	Positions in Master Proteins	# Missed Cleavages	Theo. MH+ [Da]	Found in Sample: [S3] F3: Sample	Area: F3: Sample	XCorr Sequest HT	Confidence Sequest HT	Percolator q-Value Sequest HT	Percolator PEP Sequest HT
	TRUE	High	[K].DSTLIMQLLR.[D]	1xMet-Monika [M6]		0.347333	0.00704026	7	7	1	P63104; P31947; P31946; Q04917; P61981; P27348; P62258	P63104 [213-222]; P31947 [215-224]; P31946 [215-224]; Q04917 [218-227]; P61981 [218-227]; P27348 [213-222]; P62258 [216-225]	0	1358.68	High	1878154372	1.35	High	0.004685	0.3362
TRUE	High	Master Protein	P63104	14-3-3 protein zeta/delta OS=Homo sapiens OX=9606 GN=YWHAZ PE=1 SV=1	0	144.436	67.3469	13	48	10	1	245	27.7	4.79	High		2.78818e+10	15.238	168.8	13
	Checked	Confidence	Annotated Sequence	Modifications	Modifications in Master Proteins	Qvality PEP	Qvality q-value	# Protein Groups	# Proteins	# PSMs	Master Protein Accessions	Positions in Master Proteins	# Missed Cleavages	Theo. MH+ [Da]	Found in Sample: [S3] F3: Sample	Area: F3: Sample	XCorr Sequest HT	Confidence Sequest HT	Percolator q-Value Sequest HT	Percolator PEP Sequest HT
	TRUE	High	[K].DSTLIMQLLR.[D]	1xMet-Monika [M6]		0.347333	0.00704026	7	7	1	P63104; P31947; P31946; Q04917; P61981; P27348; P62258	P63104 [213-222]; P31947 [215-224]; P31946 [215-224]; Q04917 [218-227]; P61981 [218-227]; P27348 [213-222]; P62258 [216-225]	0	1358.68	High	1878154372	1.35	High	0.004685	0.3362
TRUE	High	Master Protein	Q9C0C2	182 kDa tankyrase-1-binding protein OS=Homo sapiens OX=9606 GN=TNKS1BP1 PE=1 SV=4	0	210.643	21.631	21	29	21	1	1729	181.7	4.86	High		1.28265e+09	1	116.67	21
	Checked	Confidence	Annotated Sequence	Modifications	Modifications in Master Proteins	Qvality PEP	Qvality q-value	# Protein Groups	# Proteins	# PSMs	Master Protein Accessions	Positions in Master Proteins	# Missed Cleavages	Theo. MH+ [Da]	Found in Sample: [S3] F3: Sample	Area: F3: Sample	XCorr Sequest HT	Confidence Sequest HT	Percolator q-Value Sequest HT	Percolator PEP Sequest HT
	TRUE	High	[K].ELGVGQMDWGNNLGLR.[D]	1xDeamidated [Q6]; 1xMet-Monika [M7]		0.00202531	4.13832e-05	1	1	1	Q9C0C2	Q9C0C2 [1303-1318]	0	1928.86	High		2.79	High	2.354e-05	0.0005023
	TRUE	High	[K].ELGVGQMDWGNNLGLR.[D]	1xMet-Monika [M7]		0.00575723	0.000117979	1	1	1	Q9C0C2	Q9C0C2 [1303-1318]	0	1927.88	High		2.46	High	6.733e-05	0.001787
TRUE	High	Master Protein	P35998	26S proteasome regulatory subunit 7 OS=Homo sapiens OX=9606 GN=PSMC2 PE=1 SV=3	0	102.232	38.3372	11	23	11	1	433	48.6	5.95	High		2.00455e+09	2.808	78.07	11
	Checked	Confidence	Annotated Sequence	Modifications	Modifications in Master Proteins	Qvality PEP	Qvality q-value	# Protein Groups	# Proteins	# PSMs	Master Protein Accessions	Positions in Master Proteins	# Missed Cleavages	Theo. MH+ [Da]	Found in Sample: [S3] F3: Sample	Area: F3: Sample	XCorr Sequest HT	Confidence Sequest HT	Percolator q-Value Sequest HT	Percolator PEP Sequest HT
	TRUE	High	[K].IDPTVTMMQVEEKPDVTYSDVGGCK.[E]	1xDeamidated [Q9]; 1xOxidation [M]; 1xMet-Monika [M]; 1xCarbamidomethyl [C24]		0.000388622	4.13832e-05	1	1	2	P35998	P35998 [157-181]	0	2985.29	High	22327847	2.28	High	2.354e-05	7.382e-05
TRUE	High	Master Protein	P52815	39S ribosomal protein L12, mitochondrial OS=Homo sapiens OX=9606 GN=MRPL12 PE=1 SV=2	0	51.59	40.9091	4	8	4	1	198	21.3	8.87	High		8.42458e+08	2.511	31.87	4
	Checked	Confidence	Annotated Sequence	Modifications	Modifications in Master Proteins	Qvality PEP	Qvality q-value	# Protein Groups	# Proteins	# PSMs	Master Protein Accessions	Positions in Master Proteins	# Missed Cleavages	Theo. MH+ [Da]	Found in Sample: [S3] F3: Sample	Area: F3: Sample	XCorr Sequest HT	Confidence Sequest HT	Percolator q-Value Sequest HT	Percolator PEP Sequest HT
	TRUE	High	[K].IQDVGLVPMGGVMSGAVPAAAAQEAVEEDIPIAK.[E]	2xDeamidated [Q2; Q23]; 1xOxidation [M]; 1xMet-Monika [M]		0.00226601	6.11678e-05	1	1	2	P52815	P52815 [92-125]	0	3520.69	High	60873346	4.06	High	5.666e-05	0.0009572
TRUE	High	Master Protein	P08708	40S ribosomal protein S17 OS=Homo sapiens OX=9606 GN=RPS17 PE=1 SV=2	0	102.544	42.2222	4	26	4	1	135	15.5	9.85	High		3.48348e+09	99	98.97	4
	Checked	Confidence	Annotated Sequence	Modifications	Modifications in Master Proteins	Qvality PEP	Qvality q-value	# Protein Groups	# Proteins	# PSMs	Master Protein Accessions	Positions in Master Proteins	# Missed Cleavages	Theo. MH+ [Da]	Found in Sample: [S3] F3: Sample	Area: F3: Sample	XCorr Sequest HT	Confidence Sequest HT	Percolator q-Value Sequest HT	Percolator PEP Sequest HT
	TRUE	High	[K].LLDFGSLSNLQVTQPTVGMNFK.[T]	1xMet-Monika [M19]		0.0231721	0.000449147	1	1	2	P08708	P08708 [108-129]	0	2578.27	High	1630373456	3.07	High	0.001256	0.06605
TRUE	High	Master Protein	P23396	40S ribosomal protein S3 OS=Homo sapiens OX=9606 GN=RPS3 PE=1 SV=2	0	139.456	59.6708	14	38	14	1	243	26.7	9.66	High		4.58663e+09	11.743	146.1	14
	Checked	Confidence	Annotated Sequence	Modifications	Modifications in Master Proteins	Qvality PEP	Qvality q-value	# Protein Groups	# Proteins	# PSMs	Master Protein Accessions	Positions in Master Proteins	# Missed Cleavages	Theo. MH+ [Da]	Found in Sample: [S3] F3: Sample	Area: F3: Sample	XCorr Sequest HT	Confidence Sequest HT	Percolator q-Value Sequest HT	Percolator PEP Sequest HT
	TRUE	High	[K].FVDGLMIHSGDPVNYYVDTAVR.[H]	1xMet-Monika [M6]		1.37078e-06	2.35243e-05	1	1	1	P23396	P23396 [152-173]	0	2637.21	High	459973700	4.62	High	1.33e-05	1.21e-07
TRUE	High	Master Protein	P62753	40S ribosomal protein S6 OS=Homo sapiens OX=9606 GN=RPS6 PE=1 SV=1	0	63.249	22.8916	5	16	5	1	249	28.7	10.84	High		4.16651e+09	3.924	52.74	5
	Checked	Confidence	Annotated Sequence	Modifications	Modifications in Master Proteins	Qvality PEP	Qvality q-value	# Protein Groups	# Proteins	# PSMs	Master Protein Accessions	Positions in Master Proteins	# Missed Cleavages	Theo. MH+ [Da]	Found in Sample: [S3] F3: Sample	Area: F3: Sample	XCorr Sequest HT	Confidence Sequest HT	Percolator q-Value Sequest HT	Percolator PEP Sequest HT
	TRUE	High	[K].RMATEVAADALGEEWK.[G]	1xMet-Monika [M2]		0.000121224	2.35243e-05	1	1	3	P62753	P62753 [31-46]	1	1945.88	High	171076726	3.01	High	2.354e-05	5.568e-05
TRUE	High	Master Protein	P10809	60 kDa heat shock protein, mitochondrial OS=Homo sapiens OX=9606 GN=HSPD1 PE=1 SV=2	0	633.374	61.9546	27	204	27	1	573	61	5.87	High		1.21619e+10	176.828	888.9	27
	Checked	Confidence	Annotated Sequence	Modifications	Modifications in Master Proteins	Qvality PEP	Qvality q-value	# Protein Groups	# Proteins	# PSMs	Master Protein Accessions	Positions in Master Proteins	# Missed Cleavages	Theo. MH+ [Da]	Found in Sample: [S3] F3: Sample	Area: F3: Sample	XCorr Sequest HT	Confidence Sequest HT	Percolator q-Value Sequest HT	Percolator PEP Sequest HT
	TRUE	High	[R].ALMLQGVDLLADAVAVTMGPK.[G]	1xOxidation [M18]; 1xMet-Monika [M3]		3.708e-08	0	1	1	2	P10809	P10809 [38-58]	0	2298.15	High	1595821776	4.04	High	0	1.968e-09
	TRUE	High	[R].ALMLQGVDLLADAVAVTMGPK.[G]	1xMet-Monika [M18]		0.00846237	0.000193826	1	1	1	P10809	P10809 [38-58]	0	2282.16	High	6.4116e+08	3.61	High	0.0001107	0.002873
	TRUE	High	[R].RGVMLAVDAVIAELK.[K]	1xMet-Monika [M4]		0.000317269	4.13832e-05	1	1	1	P10809	P10809 [142-156]	1	1753.93	High	143425560	3.2	High	2.354e-05	5.861e-05
	TRUE	High	[R].GVMLAVDAVIAELK.[K]	1xMet-Monika [M3]		0.000388622	4.13832e-05	1	1	2	P10809	P10809 [143-156]	0	1597.83	High	309361448	2.44	High	2.354e-05	7.394e-05
	TRUE	High	[R].GVMLAVDAVIAELKK.[Q]	1xMet-Monika [M3]		0.00530538	0.000117979	1	1	2	P10809	P10809 [143-157]	1	1725.93	High	2.38613e+08	2.29	High	6.733e-05	0.001621
TRUE	High	Master Protein	P35268	60S ribosomal protein L22 OS=Homo sapiens OX=9606 GN=RPL22 PE=1 SV=2	0	90.92	50.7812	4	16	4	1	128	14.8	9.19	High		4773154442	45.416	84.37	4
	Checked	Confidence	Annotated Sequence	Modifications	Modifications in Master Proteins	Qvality PEP	Qvality q-value	# Protein Groups	# Proteins	# PSMs	Master Protein Accessions	Positions in Master Proteins	# Missed Cleavages	Theo. MH+ [Da]	Found in Sample: [S3] F3: Sample	Area: F3: Sample	XCorr Sequest HT	Confidence Sequest HT	Percolator q-Value Sequest HT	Percolator PEP Sequest HT
	TRUE	High	[K].FTLDCTHPVEDGIMDAANFEQFLQER.[I]	1xMet-Monika [M14]; 1xCarbamidomethyl [C5]		1.03123e-07	2.35243e-05	1	1	3	P35268	P35268 [21-46]	0	3252.41	High	4701283392	5.73	High	1.33e-05	6.342e-09
TRUE	High	Master Protein	P39023	60S ribosomal protein L3 OS=Homo sapiens OX=9606 GN=RPL3 PE=1 SV=2	0	206.999	19.8511	5	27	5	1	403	46.1	10.18	High		5.77948e+09	7.111	129.18	5
	Checked	Confidence	Annotated Sequence	Modifications	Modifications in Master Proteins	Qvality PEP	Qvality q-value	# Protein Groups	# Proteins	# PSMs	Master Protein Accessions	Positions in Master Proteins	# Missed Cleavages	Theo. MH+ [Da]	Found in Sample: [S3] F3: Sample	Area: F3: Sample	XCorr Sequest HT	Confidence Sequest HT	Percolator q-Value Sequest HT	Percolator PEP Sequest HT
	TRUE	High	[R].ERLEQQVPVNQVFGQDEMIDVIGVTK.[G]	1xMet-Monika [M18]		0.124694	0.00204548	1	1	1	P39023	P39023 [199-224]	1	3140.54	High	417343768	3.13	High	0.001327	0.0755
TRUE	High	Master Protein	P36578	60S ribosomal protein L4 OS=Homo sapiens OX=9606 GN=RPL4 PE=1 SV=5	0	159.788	32.0843	14	35	14	1	427	47.7	11.06	High		5516629178	6.356	146.99	14
	Checked	Confidence	Annotated Sequence	Modifications	Modifications in Master Proteins	Qvality PEP	Qvality q-value	# Protein Groups	# Proteins	# PSMs	Master Protein Accessions	Positions in Master Proteins	# Missed Cleavages	Theo. MH+ [Da]	Found in Sample: [S3] F3: Sample	Area: F3: Sample	XCorr Sequest HT	Confidence Sequest HT	Percolator q-Value Sequest HT	Percolator PEP Sequest HT
	TRUE	High	[K].RYAICSALAASALPALVMSK.[G]	1xMet-Monika [M18]; 1xCarbamidomethyl [C5]		0.00251626	6.11678e-05	1	1	2	P36578	P36578 [121-140]	1	2262.14	High	512472810	4.06	High	3.485e-05	0.0006528
TRUE	High	Master Protein	P62917	60S ribosomal protein L8 OS=Homo sapiens OX=9606 GN=RPL8 PE=1 SV=2	0	111.613	30.3502	5	13	5	1	257	28	11.03	High		1.08975e+09	6.197	70.06	5
	Checked	Confidence	Annotated Sequence	Modifications	Modifications in Master Proteins	Qvality PEP	Qvality q-value	# Protein Groups	# Proteins	# PSMs	Master Protein Accessions	Positions in Master Proteins	# Missed Cleavages	Theo. MH+ [Da]	Found in Sample: [S3] F3: Sample	Area: F3: Sample	XCorr Sequest HT	Confidence Sequest HT	Percolator q-Value Sequest HT	Percolator PEP Sequest HT
	TRUE	High	[K].AQLNIGNVLPVGTMPEGTIVCCLEEKPGDR.[G]	1xDeamidated [N]; 1xMet-Monika [M14]; 2xCarbamidomethyl [C21; C22]		0.000986063	4.13832e-05	1	1	2	P62917	P62917 [94-123]	0	3437.62	High	66165014	4.07	High	2.354e-05	0.0002134
TRUE	High	Master Protein	P68032	Actin, alpha cardiac muscle 1 OS=Homo sapiens OX=9606 GN=ACTC1 PE=1 SV=1	0	97.31	45.0928	14	70	4	1	377	42	5.39	High		15723763498	11.217	189.36	14
	Checked	Confidence	Annotated Sequence	Modifications	Modifications in Master Proteins	Qvality PEP	Qvality q-value	# Protein Groups	# Proteins	# PSMs	Master Protein Accessions	Positions in Master Proteins	# Missed Cleavages	Theo. MH+ [Da]	Found in Sample: [S3] F3: Sample	Area: F3: Sample	XCorr Sequest HT	Confidence Sequest HT	Percolator q-Value Sequest HT	Percolator PEP Sequest HT
	TRUE	High	[K].YPIEHGIITNWDDMEK.[I]	1xMet-Monika [M14]		0.394984	0.00875555	1	4	2	P68032	P68032 [71-86]	0	2129.93	High	2625918088	2.72	High	0.00585	0.3975
TRUE	High	Master Protein	P60709	Actin, cytoplasmic 1 OS=Homo sapiens OX=9606 GN=ACTB PE=1 SV=1	0	694.062	71.7333	19	427	8	1	375	41.7	5.48	High		1.21794e+11	4488.25	2006.03	19
	Checked	Confidence	Annotated Sequence	Modifications	Modifications in Master Proteins	Qvality PEP	Qvality q-value	# Protein Groups	# Proteins	# PSMs	Master Protein Accessions	Positions in Master Proteins	# Missed Cleavages	Theo. MH+ [Da]	Found in Sample: [S3] F3: Sample	Area: F3: Sample	XCorr Sequest HT	Confidence Sequest HT	Percolator q-Value Sequest HT	Percolator PEP Sequest HT
	TRUE	High	[R].FRCPEALFQPSFLGMESCGIHETTFNSIMK.[C]	1xMet-Monika [M]; 2xCarbamidomethyl [C3; C18]		6.62456e-09	0	1	2	3	P60709	P60709 [255-284]	1	3703.65	High	1278121688	7.67	High	0	3.222e-10
	TRUE	High	[R].TTGIVMDSGDGVTHTVPIYEGYALPHAILR.[L]	1xMet-Monika [M6]		2.3492e-10	0	1	2	4	P60709	P60709 [148-177]	0	3352.63	High	6959172654	6.6	High	0	6.125e-12
	TRUE	High	[R].FRCPEALFQPSFLGMESCGIHETTFNSIMK.[C]	2xDeamidated [Q9; N26]; 1xOxidation [M29]; 1xMet-Monika [M15]; 2xCarbamidomethyl [C3; C18]		0.000444889	4.13832e-05	1	2	1	P60709	P60709 [255-284]	1	3721.61	High	828766200	5.25	High	2.354e-05	8.578e-05
	TRUE	High	[R].FRCPEALFQPSFLGMESCGIHETTFNSIMK.[C]	2xDeamidated [Q9; N26]; 1xMet-Monika [M]; 2xCarbamidomethyl [C3; C18]		0.147885	0.00230743	1	2	2	P60709	P60709 [255-284]	1	3705.62	High	236873380	4.9	High	0.004357	0.3184
	TRUE	High	[R].FRCPEALFQPSFLGMESCGIHETTFNSIMK.[C]	1xDeamidated [N/Q]; 1xMet-Monika [M29]; 2xCarbamidomethyl [C3; C18]		0.00118951	4.13832e-05	1	2	2	P60709	P60709 [255-284]	1	3704.64	High	91273816	4.87	High	2.354e-05	0.0002657
	TRUE	High	[R].FRCPEALFQPSFLGMESCGIHETTFNSIMK.[C]	1xOxidation [M]; 1xMet-Monika [M]; 2xCarbamidomethyl [C3; C18]		0.000102743	2.35243e-05	1	2	4	P60709	P60709 [255-284]	1	3719.65	High	615015312	4.81	High	1.33e-05	1.649e-05
	TRUE	High	[K].LCYVALDFEQEMATAASSSSLEK.[S]	1xDeamidated [Q10]; 1xMet-Monika [M12]; 1xCarbamidomethyl [C2]		1.73273e-07	2.35243e-05	1	3	6	P60709	P60709 [216-238]	0	2720.18	High	1341044704	4.61	High	1.33e-05	2.683e-06
	TRUE	High	[K].LCYVALDFEQEMATAASSSSLEK.[S]	1xMet-Monika [M12]; 1xCarbamidomethyl [C2]		2.17386e-08	0	1	3	11	P60709	P60709 [216-238]	0	2719.19	High	709281336	4.32	High	0	1.068e-09
	TRUE	High	[R].CPEALFQPSFLGMESCGIHETTFNSIMK.[C]	2xDeamidated [Q7; N24]; 1xOxidation [M27]; 1xMet-Monika [M13]; 2xCarbamidomethyl [C1; C16]		2.9744e-06	2.35243e-05	1	2	1	P60709	P60709 [257-284]	0	3418.44	High	900940168	4.2	High	1.33e-05	2.938e-07
	TRUE	High	[R].CPEALFQPSFLGMESCGIHETTFNSIMK.[C]	1xMet-Monika [M27]; 2xCarbamidomethyl [C1; C16]		0.380443	0.00820132	1	2	1	P60709	P60709 [257-284]	0	3400.48	High	493526056	4.12	High	0.005522	0.3795
	TRUE	High	[R].CPEALFQPSFLGMESCGIHETTFNSIMK.[C]	1xDeamidated [N24]; 1xOxidation [M27]; 1xMet-Monika [M13]; 2xCarbamidomethyl [C1; C16]		0.0652058	0.00121733	1	2	1	P60709	P60709 [257-284]	0	3417.46	High	805346640	3.73	High	0.000761	0.03132
	TRUE	High	[R].CPEALFQPSFLGMESCGIHETTFNSIMK.[C]	2xDeamidated [Q7; N24]; 1xMet-Monika [M13]; 2xCarbamidomethyl [C1; C16]		0.00147849	4.13832e-05	1	2	1	P60709	P60709 [257-284]	0	3402.45	High	1129694792	3.53	High	2.354e-05	0.0003425
	TRUE	High	[K].DLYANTVLSGGTTMYPGIADR.[M]	1xMet-Monika [M14]		0.000781364	4.13832e-05	1	2	7	P60709	P60709 [292-312]	0	2384.09	High	5821013962	3.53	High	2.354e-05	0.0002942
	TRUE	High	[K].DLYANTVLSGGTTMYPGIADR.[M]	1xDeamidated [N5]; 1xMet-Monika [M14]		0.0031724	8.10897e-05	1	2	1	P60709	P60709 [292-312]	0	2385.07	High	126146308	2.51	High	4.62e-05	0.0008626
TRUE	High	Master Protein	O96019	Actin-like protein 6A OS=Homo sapiens OX=9606 GN=ACTL6A PE=1 SV=1	0	142.288	35.8974	9	20	9	1	429	47.4	5.6	High		1.7047e+09	6.197	87.29	9
	Checked	Confidence	Annotated Sequence	Modifications	Modifications in Master Proteins	Qvality PEP	Qvality q-value	# Protein Groups	# Proteins	# PSMs	Master Protein Accessions	Positions in Master Proteins	# Missed Cleavages	Theo. MH+ [Da]	Found in Sample: [S3] F3: Sample	Area: F3: Sample	XCorr Sequest HT	Confidence Sequest HT	Percolator q-Value Sequest HT	Percolator PEP Sequest HT
	TRUE	High	[R].ELFQEMNIELVPPYMIASK.[E]	1xDeamidated [N7]; 1xOxidation [M15]; 1xMet-Monika [M6]		0.00190753	4.13832e-05	1	1	1	O96019	O96019 [208-226]	0	2438.13	High		2.97	High	2.354e-05	0.0004675
TRUE	High	Master Protein	P07108	Acyl-CoA-binding protein OS=Homo sapiens OX=9606 GN=DBI PE=1 SV=2	0	38.59	52.8736	4	11	4	1	87	10	6.57	High		2.47878e+09	62.096	27.96	4
	Checked	Confidence	Annotated Sequence	Modifications	Modifications in Master Proteins	Qvality PEP	Qvality q-value	# Protein Groups	# Proteins	# PSMs	Master Protein Accessions	Positions in Master Proteins	# Missed Cleavages	Theo. MH+ [Da]	Found in Sample: [S3] F3: Sample	Area: F3: Sample	XCorr Sequest HT	Confidence Sequest HT	Percolator q-Value Sequest HT	Percolator PEP Sequest HT
	TRUE	High	[K].QATVGDINTERPGMLDFTGK.[A]	1xMet-Monika [M14]		0.0770582	0.00134029	1	1	1	P07108	P07108 [34-53]	0	2319.07	High	219781572	3.35	High	0.0008621	0.03872
	TRUE	High	[K].QATVGDINTERPGMLDFTGK.[A]	1xDeamidated [N/Q]; 1xMet-Monika [M14]		0.0141533	0.000304277	1	1	2	P07108	P07108 [34-53]	0	2320.06	High		2.87	High	0.0001958	0.005296
TRUE	High	Master Protein	O75608	Acyl-protein thioesterase 1 OS=Homo sapiens OX=9606 GN=LYPLA1 PE=1 SV=1	0	176.903	56.087	5	31	5	1	230	24.7	6.77	High		3.10218e+09	23.245	157.38	5
	Checked	Confidence	Annotated Sequence	Modifications	Modifications in Master Proteins	Qvality PEP	Qvality q-value	# Protein Groups	# Proteins	# PSMs	Master Protein Accessions	Positions in Master Proteins	# Missed Cleavages	Theo. MH+ [Da]	Found in Sample: [S3] F3: Sample	Area: F3: Sample	XCorr Sequest HT	Confidence Sequest HT	Percolator q-Value Sequest HT	Percolator PEP Sequest HT
	TRUE	High	[K].YICPHAPVRPVTLNMNVAMPSWFDIIGLSPDSQEDESGIK.[Q]	2xDeamidated [N16; Q/N]; 1xOxidation [M]; 1xMet-Monika [M]; 1xCarbamidomethyl [C3]		1.77436e-08	0	1	1	6	O75608	O75608 [51-90]	0	4671.16	High	142106172	5.21	High	0	8.528e-10
TRUE	High	Master Protein	Q01518	Adenylyl cyclase-associated protein 1 OS=Homo sapiens OX=9606 GN=CAP1 PE=1 SV=5	0	128.782	31.3684	10	22	10	1	475	51.9	8.06	High		2.53468e+09	2.275	75.81	10
	Checked	Confidence	Annotated Sequence	Modifications	Modifications in Master Proteins	Qvality PEP	Qvality q-value	# Protein Groups	# Proteins	# PSMs	Master Protein Accessions	Positions in Master Proteins	# Missed Cleavages	Theo. MH+ [Da]	Found in Sample: [S3] F3: Sample	Area: F3: Sample	XCorr Sequest HT	Confidence Sequest HT	Percolator q-Value Sequest HT	Percolator PEP Sequest HT
	TRUE	High	[K].EMNDAAMFYTNR.[V]	1xOxidation [M7]; 1xMet-Monika [M2]		0.093777	0.00164161	1	1	1	Q01518	Q01518 [156-167]	0	1647.62	High	88616414	1.19	High	0.001065	0.05007
TRUE	High	Master Protein	P84077	ADP-ribosylation factor 1 OS=Homo sapiens OX=9606 GN=ARF1 PE=1 SV=2	0	151.853	75.1381	11	49	2	1	181	20.7	6.8	High		1.46509e+08	55.234	182.22	11
	Checked	Confidence	Annotated Sequence	Modifications	Modifications in Master Proteins	Qvality PEP	Qvality q-value	# Protein Groups	# Proteins	# PSMs	Master Protein Accessions	Positions in Master Proteins	# Missed Cleavages	Theo. MH+ [Da]	Found in Sample: [S3] F3: Sample	Area: F3: Sample	XCorr Sequest HT	Confidence Sequest HT	Percolator q-Value Sequest HT	Percolator PEP Sequest HT
	TRUE	High	[K].QDLPNAMNAAEITDK.[L]	1xDeamidated [N]; 1xMet-Monika [M7]		0.00192187	4.13832e-05	2	2	2	P61204; P84077	P61204 [128-142]; P84077 [128-142]	0	1800.78	High	244178295	2.69	High	2.354e-05	0.0004714
TRUE	High	Master Protein	P61204	ADP-ribosylation factor 3 OS=Homo sapiens OX=9606 GN=ARF3 PE=1 SV=2	0	159.481	70.7182	10	55	1	1	181	20.6	7.43	High		211563054	81.54	196.02	10
	Checked	Confidence	Annotated Sequence	Modifications	Modifications in Master Proteins	Qvality PEP	Qvality q-value	# Protein Groups	# Proteins	# PSMs	Master Protein Accessions	Positions in Master Proteins	# Missed Cleavages	Theo. MH+ [Da]	Found in Sample: [S3] F3: Sample	Area: F3: Sample	XCorr Sequest HT	Confidence Sequest HT	Percolator q-Value Sequest HT	Percolator PEP Sequest HT
	TRUE	High	[K].QDLPNAMNAAEITDK.[L]	1xDeamidated [N]; 1xMet-Monika [M7]		0.00192187	4.13832e-05	2	2	2	P61204; P84077	P61204 [128-142]; P84077 [128-142]	0	1800.78	High	244178295	2.69	High	2.354e-05	0.0004714
TRUE	High	Master Protein	P49588	Alanine--tRNA ligase, cytoplasmic OS=Homo sapiens OX=9606 GN=AARS PE=1 SV=2	0	295.485	35.9504	19	52	19	1	968	106.7	5.53	High		3891742125	3.175	217.73	19
	Checked	Confidence	Annotated Sequence	Modifications	Modifications in Master Proteins	Qvality PEP	Qvality q-value	# Protein Groups	# Proteins	# PSMs	Master Protein Accessions	Positions in Master Proteins	# Missed Cleavages	Theo. MH+ [Da]	Found in Sample: [S3] F3: Sample	Area: F3: Sample	XCorr Sequest HT	Confidence Sequest HT	Percolator q-Value Sequest HT	Percolator PEP Sequest HT
	TRUE	High	[K].MSNYDTDLFVPYFEAIQK.[G]	1xMet-Monika [M1]		3.62101e-07	2.35243e-05	1	1	1	P49588	P49588 [255-272]	0	2350.04	High	31854736	3.29	High	1.33e-05	2.656e-08
TRUE	High	Master Protein	P49419	Alpha-aminoadipic semialdehyde dehydrogenase OS=Homo sapiens OX=9606 GN=ALDH7A1 PE=1 SV=5	0	183.287	45.4545	13	27	13	1	539	58.5	7.99	High		3.05865e+09	5.813	125.74	13
	Checked	Confidence	Annotated Sequence	Modifications	Modifications in Master Proteins	Qvality PEP	Qvality q-value	# Protein Groups	# Proteins	# PSMs	Master Protein Accessions	Positions in Master Proteins	# Missed Cleavages	Theo. MH+ [Da]	Found in Sample: [S3] F3: Sample	Area: F3: Sample	XCorr Sequest HT	Confidence Sequest HT	Percolator q-Value Sequest HT	Percolator PEP Sequest HT
	TRUE	High	[K].VMDRPGNYVEPTIVTGLGHDASIAHTETFAPILYVFK.[F]	1xMet-Monika [M2]		0.000281329	4.13832e-05	1	1	1	P49419	P49419 [401-437]	0	4228.09	High	760360462	5.82	High	2.354e-05	5.162e-05
TRUE	High	Master Protein	P06733	Alpha-enolase OS=Homo sapiens OX=9606 GN=ENO1 PE=1 SV=2	0	540.779	60.1382	17	310	13	1	434	47.1	7.39	High		4.29041e+10	187.739	1268.09	17
	Checked	Confidence	Annotated Sequence	Modifications	Modifications in Master Proteins	Qvality PEP	Qvality q-value	# Protein Groups	# Proteins	# PSMs	Master Protein Accessions	Positions in Master Proteins	# Missed Cleavages	Theo. MH+ [Da]	Found in Sample: [S3] F3: Sample	Area: F3: Sample	XCorr Sequest HT	Confidence Sequest HT	Percolator q-Value Sequest HT	Percolator PEP Sequest HT
	TRUE	High	[K].LAMQEFMILPVGAANFR.[E]	1xMet-Monika [M]		3.18271e-06	2.35243e-05	1	1	3	P06733	P06733 [163-179]	0	2077.01	High	1603548473	4.06	High	1.33e-05	1.381e-06
	TRUE	High	[K].LAMQEFMILPVGAANFR.[E]	1xDeamidated [Q4]; 1xOxidation [M3]; 1xMet-Monika [M7]		6.3021e-05	2.35243e-05	1	1	1	P06733	P06733 [163-179]	0	2093.99	High		3.49	High	1.33e-05	9.491e-06
	TRUE	High	[K].LAMQEFMILPVGAANFR.[E]	1xOxidation [M]; 1xMet-Monika [M]		3.18271e-06	2.35243e-05	1	1	3	P06733	P06733 [163-179]	0	2093	High	2596152908	3.44	High	1.33e-05	4.372e-06
	TRUE	High	[K].LAMQEFMILPVGAANFR.[E]	1xDeamidated [Q4]; 1xMet-Monika [M]		0.00346976	9.93549e-05	1	1	2	P06733	P06733 [163-179]	0	2077.99	High	107859814	2.85	High	5.666e-05	0.001176
TRUE	High	Master Protein	P54920	Alpha-soluble NSF attachment protein OS=Homo sapiens OX=9606 GN=NAPA PE=1 SV=3	0	100.452	53.5593	10	18	10	1	295	33.2	5.36	High		1.05862e+09	4.179	58.57	10
	Checked	Confidence	Annotated Sequence	Modifications	Modifications in Master Proteins	Qvality PEP	Qvality q-value	# Protein Groups	# Proteins	# PSMs	Master Protein Accessions	Positions in Master Proteins	# Missed Cleavages	Theo. MH+ [Da]	Found in Sample: [S3] F3: Sample	Area: F3: Sample	XCorr Sequest HT	Confidence Sequest HT	Percolator q-Value Sequest HT	Percolator PEP Sequest HT
	TRUE	High	[K].AIDIYEQVGTNAMDSPLLK.[Y]	1xDeamidated [Q7]; 1xMet-Monika [M13]		0.181509	0.0030474	1	1	1	P54920	P54920 [181-199]	0	2248.05	High	385883426	2.91	High	0.001983	0.1327
	TRUE	High	[K].EAEAMALLAEAER.[K]	1xMet-Monika [M5]		0.0674359	0.00125277	1	1	1	P54920	P54920 [7-19]	0	1572.7	High	96799448	2.51	High	0.0007913	0.03264
TRUE	High	Master Protein	P08133	Annexin A6 OS=Homo sapiens OX=9606 GN=ANXA6 PE=1 SV=3	0	369.65	50.8172	29	84	29	1	673	75.8	5.6	High		1.28055e+10	12.183	319.23	29
	Checked	Confidence	Annotated Sequence	Modifications	Modifications in Master Proteins	Qvality PEP	Qvality q-value	# Protein Groups	# Proteins	# PSMs	Master Protein Accessions	Positions in Master Proteins	# Missed Cleavages	Theo. MH+ [Da]	Found in Sample: [S3] F3: Sample	Area: F3: Sample	XCorr Sequest HT	Confidence Sequest HT	Percolator q-Value Sequest HT	Percolator PEP Sequest HT
	TRUE	High	[R].SELDMLDIR.[E]	1xMet-Monika [M5]		0.409704	0.00916451	1	1	1	P08133	P08133 [282-290]	0	1260.56	High	206511360	1.33	High	0.006116	0.4148
TRUE	High	Master Protein	P25705	ATP synthase subunit alpha, mitochondrial OS=Homo sapiens OX=9606 GN=ATP5F1A PE=1 SV=1	0	322.443	50.6329	19	113	19	1	553	59.7	9.13	High		1.51136e+10	15.452	412.97	19
	Checked	Confidence	Annotated Sequence	Modifications	Modifications in Master Proteins	Qvality PEP	Qvality q-value	# Protein Groups	# Proteins	# PSMs	Master Protein Accessions	Positions in Master Proteins	# Missed Cleavages	Theo. MH+ [Da]	Found in Sample: [S3] F3: Sample	Area: F3: Sample	XCorr Sequest HT	Confidence Sequest HT	Percolator q-Value Sequest HT	Percolator PEP Sequest HT
	TRUE	High	[K].GMSLNLEPDNVGVVVFGNDK.[L]	1xMet-Monika [M2]		2.36136e-08	0	1	1	1	P25705	P25705 [104-123]	0	2273.06	High	943043040	3.89	High	0	1.174e-09
	TRUE	High	[K].QGQYSPMAIEEQVAVIYAGVR.[G]	1xMet-Monika [M7]		6.40568e-06	2.35243e-05	1	1	1	P25705	P25705 [473-493]	0	2478.18	High	236562680	3.38	High	1.33e-05	7.015e-07
	TRUE	High	[K].TGTAEMSSILEER.[I]	1xMet-Monika [M6]		0.00247889	6.11678e-05	1	1	2	P25705	P25705 [46-58]	0	1592.69	High	438880537	2.92	High	6.733e-05	0.0015
TRUE	High	Master Protein	P06576	ATP synthase subunit beta, mitochondrial OS=Homo sapiens OX=9606 GN=ATP5F1B PE=1 SV=3	0	749.542	74.6692	26	222	26	1	529	56.5	5.4	High		2.80868e+10	2262.8	825.5	26
	Checked	Confidence	Annotated Sequence	Modifications	Modifications in Master Proteins	Qvality PEP	Qvality q-value	# Protein Groups	# Proteins	# PSMs	Master Protein Accessions	Positions in Master Proteins	# Missed Cleavages	Theo. MH+ [Da]	Found in Sample: [S3] F3: Sample	Area: F3: Sample	XCorr Sequest HT	Confidence Sequest HT	Percolator q-Value Sequest HT	Percolator PEP Sequest HT
	TRUE	High	[K].GFQQILAGEYDHLPEQAFYMVGPIEEAVAK.[A]	1xDeamidated [Q16]; 1xMet-Monika [M20]		0.000455028	4.13832e-05	1	1	1	P06576	P06576 [490-519]	0	3520.64	High	820465324	5.84	High	2.354e-05	8.819e-05
	TRUE	High	[K].QFAPIHAEAPEFMEMSVEQEILVTGIK.[V]	1xDeamidated [Q19]; 1xOxidation [M]; 1xMet-Monika [M]		4.70018e-05	2.35243e-05	1	1	2	P06576	P06576 [162-188]	0	3230.51	High	409182808	4.97	High	1.33e-05	6.83e-06
	TRUE	High	[R].IMDPNIVGSEHYDVAR.[G]	1xMet-Monika [M2]		4.43629e-07	2.35243e-05	1	1	3	P06576	P06576 [407-422]	0	1984.89	High	620862272	4.4	High	1.33e-05	3.332e-08
	TRUE	High	[K].QFAPIHAEAPEFMEMSVEQEILVTGIK.[V]	2xDeamidated [Q1; Q19]; 1xMet-Monika [M]		0.00138201	4.13832e-05	1	1	2	P06576	P06576 [162-188]	0	3215.5	High	243271800	3.98	High	2.354e-05	0.0003161
	TRUE	High	[K].SLQDIIAILGMDELSEEDK.[L]	1xMet-Monika [M11]		0.000848623	4.13832e-05	1	1	2	P06576	P06576 [433-451]	0	2288.07	High	360236132	3.57	High	2.354e-05	0.0001794
	TRUE	High	[R].IPSAVGYQPTLATDMGTMQER.[I]	1xOxidation [M]; 1xMet-Monika [M]		0.00134117	4.13832e-05	1	1	5	P06576	P06576 [325-345]	0	2451.1	High	1148243488	2.79	High	7.793e-05	0.00205
	TRUE	High	[R].IPSAVGYQPTLATDMGTMQER.[I]	1xDeamidated [Q8]; 1xOxidation [M]; 1xMet-Monika [M]		0.0725858	0.00128765	1	1	2	P06576	P06576 [325-345]	0	2452.08	High		2.45	High	0.000832	0.0357
	TRUE	High	[R].IMNVIGEPIDER.[G]	1xMet-Monika [M2]		0.000285589	4.13832e-05	1	1	1	P06576	P06576 [144-155]	0	1554.73	High	553832726	2.44	High	2.354e-05	5.217e-05
	TRUE	High	[R].IPSAVGYQPTLATDMGTMQER.[I]	1xDeamidated [Q8]; 1xMet-Monika [M15]		0.00774418	0.000155771	1	1	1	P06576	P06576 [325-345]	0	2436.09	High	129280196	2.26	High	8.889e-05	0.002569
	TRUE	High	[R].IMDPNIVGSEHYDVAR.[G]	1xDeamidated [N5]; 1xMet-Monika [M2]		4.59533e-05	2.35243e-05	1	1	1	P06576	P06576 [407-422]	0	1985.87	High	69530790	2.25	High	1.33e-05	6.608e-06
	TRUE	High	[K].VALVYGQMNEPPGAR.[A]	1xMet-Monika [M8]		0.230151	0.00425645	1	1	1	P06576	P06576 [265-279]	0	1770.83	High	382770113	2.15	High	0.002788	0.1891
	TRUE	High	[R].TIAMDGTEGLVR.[G]	1xMet-Monika [M4]		0.124694	0.00204548	1	1	1	P06576	P06576 [110-121]	0	1431.66	High	666397698	1.98	High	0.001327	0.07489
TRUE	High	Master Protein	O75947	ATP synthase subunit d, mitochondrial OS=Homo sapiens OX=9606 GN=ATP5PD PE=1 SV=3	0	83.253	51.5528	6	24	6	1	161	18.5	5.3	High		2371212144	14.199	80.66	6
	Checked	Confidence	Annotated Sequence	Modifications	Modifications in Master Proteins	Qvality PEP	Qvality q-value	# Protein Groups	# Proteins	# PSMs	Master Protein Accessions	Positions in Master Proteins	# Missed Cleavages	Theo. MH+ [Da]	Found in Sample: [S3] F3: Sample	Area: F3: Sample	XCorr Sequest HT	Confidence Sequest HT	Percolator q-Value Sequest HT	Percolator PEP Sequest HT
	TRUE	High	[K].NLIPFDQMTIEDLNEAFPETK.[L]	1xMet-Monika [M8]		2.57834e-06	2.35243e-05	1	1	1	O75947	O75947 [124-144]	0	2634.21	High	118012614	3.29	High	1.33e-05	2.489e-07
TRUE	Medium	Master Protein	Q8N139	ATP-binding cassette sub-family A member 6 OS=Homo sapiens OX=9606 GN=ABCA6 PE=1 SV=2	0.032	1.195	0.742115	1	1	1	1	1617	184.2	7.36	High		47334004	0	0	1
	Checked	Confidence	Annotated Sequence	Modifications	Modifications in Master Proteins	Qvality PEP	Qvality q-value	# Protein Groups	# Proteins	# PSMs	Master Protein Accessions	Positions in Master Proteins	# Missed Cleavages	Theo. MH+ [Da]	Found in Sample: [S3] F3: Sample	Area: F3: Sample	XCorr Sequest HT	Confidence Sequest HT	Percolator q-Value Sequest HT	Percolator PEP Sequest HT
	TRUE	High	[K].NLSEMQDLEEIR.[K]	1xMet-Monika [M5]		0.111429	0.00181596	1	1	1	Q8N139	Q8N139 [544-555]	0	1645.72	High	47334004	0.9	High	0.001185	0.06376
TRUE	High	Master Protein	P53396	ATP-citrate synthase OS=Homo sapiens OX=9606 GN=ACLY PE=1 SV=3	0	234.118	35.1499	27	45	27	1	1101	120.8	7.33	High		3059582116	3.092	152.58	27
	Checked	Confidence	Annotated Sequence	Modifications	Modifications in Master Proteins	Qvality PEP	Qvality q-value	# Protein Groups	# Proteins	# PSMs	Master Protein Accessions	Positions in Master Proteins	# Missed Cleavages	Theo. MH+ [Da]	Found in Sample: [S3] F3: Sample	Area: F3: Sample	XCorr Sequest HT	Confidence Sequest HT	Percolator q-Value Sequest HT	Percolator PEP Sequest HT
	TRUE	High	[R].GQELIYAGMPITEVFK.[E]	1xMet-Monika [M9]		0.0338106	0.000702975	1	1	1	P53396	P53396 [849-864]	0	1964.95	High	44171299	2.87	High	0.0004555	0.01442
TRUE	High	Master Protein	Q08211	ATP-dependent RNA helicase A OS=Homo sapiens OX=9606 GN=DHX9 PE=1 SV=4	0	274.794	34.6457	27	55	27	1	1270	140.9	6.84	High		2.8357e+09	1.894	213.78	27
	Checked	Confidence	Annotated Sequence	Modifications	Modifications in Master Proteins	Qvality PEP	Qvality q-value	# Protein Groups	# Proteins	# PSMs	Master Protein Accessions	Positions in Master Proteins	# Missed Cleavages	Theo. MH+ [Da]	Found in Sample: [S3] F3: Sample	Area: F3: Sample	XCorr Sequest HT	Confidence Sequest HT	Percolator q-Value Sequest HT	Percolator PEP Sequest HT
	TRUE	High	[K].GMTLVTPLQLLLFASK.[K]	1xMet-Monika [M2]		1.23378e-06	2.35243e-05	1	1	1	Q08211	Q08211 [1058-1073]	0	1901.03	High	179436760	3.18	High	1.33e-05	1.069e-07
TRUE	High	Master Protein	Q13057	Bifunctional coenzyme A synthase OS=Homo sapiens OX=9606 GN=COASY PE=1 SV=4	0	126.072	33.6879	9	16	9	1	564	62.3	6.99	High		1.88173e+09	2.455	80.71	9
	Checked	Confidence	Annotated Sequence	Modifications	Modifications in Master Proteins	Qvality PEP	Qvality q-value	# Protein Groups	# Proteins	# PSMs	Master Protein Accessions	Positions in Master Proteins	# Missed Cleavages	Theo. MH+ [Da]	Found in Sample: [S3] F3: Sample	Area: F3: Sample	XCorr Sequest HT	Confidence Sequest HT	Percolator q-Value Sequest HT	Percolator PEP Sequest HT
	TRUE	High	[R].LQSQMSGQQLVEQSHVVLSTLWEPHITQR.[Q]	3xDeamidated [Q8; Q9; Q13]; 1xMet-Monika [M5]		0.000279223	4.13832e-05	1	1	1	Q13057	Q13057 [515-543]	0	3531.69	High		5.51	High	2.354e-05	5.104e-05
TRUE	High	Master Protein	P27797	Calreticulin OS=Homo sapiens OX=9606 GN=CALR PE=1 SV=1	0	363.452	71.7026	18	98	18	1	417	48.1	4.44	High		2.29931e+10	69.17	396.99	18
	Checked	Confidence	Annotated Sequence	Modifications	Modifications in Master Proteins	Qvality PEP	Qvality q-value	# Protein Groups	# Proteins	# PSMs	Master Protein Accessions	Positions in Master Proteins	# Missed Cleavages	Theo. MH+ [Da]	Found in Sample: [S3] F3: Sample	Area: F3: Sample	XCorr Sequest HT	Confidence Sequest HT	Percolator q-Value Sequest HT	Percolator PEP Sequest HT
	TRUE	High	[K].LFPNSLDQTDMHGDSEYNIMFGPDICGPGTK.[K]	2xDeamidated [Q8; N18]; 1xOxidation [M]; 1xMet-Monika [M]; 1xCarbamidomethyl [C26]		3.29148e-09	0	1	1	2	P27797	P27797 [112-142]	0	3643.5	High	217562148	5.16	High	0	1.24e-10
	TRUE	High	[K].LFPNSLDQTDMHGDSEYNIMFGPDICGPGTK.[K]	2xDeamidated [Q8; N18]; 1xMet-Monika [M11]; 1xCarbamidomethyl [C26]		1.76814e-05	2.35243e-05	1	1	1	P27797	P27797 [112-142]	0	3627.51	High		4.62	High	1.33e-05	2.234e-06
	TRUE	High	[K].KPEDWDEEMDGEWEPPVIQNPEYK.[G]	1xDeamidated [Q/N]; 1xMet-Monika [M9]		0.00205587	4.13832e-05	1	1	2	P27797	P27797 [249-272]	0	3130.3	High	252549682	2.56	High	3.485e-05	0.0006082
TRUE	High	Master Protein	P07339	Cathepsin D OS=Homo sapiens OX=9606 GN=CTSD PE=1 SV=1	0	431.953	69.6602	20	220	20	1	412	44.5	6.54	High		5.18885e+10	299.788	878.58	20
	Checked	Confidence	Annotated Sequence	Modifications	Modifications in Master Proteins	Qvality PEP	Qvality q-value	# Protein Groups	# Proteins	# PSMs	Master Protein Accessions	Positions in Master Proteins	# Missed Cleavages	Theo. MH+ [Da]	Found in Sample: [S3] F3: Sample	Area: F3: Sample	XCorr Sequest HT	Confidence Sequest HT	Percolator q-Value Sequest HT	Percolator PEP Sequest HT
	TRUE	High	[R].DPDAQPGGELMLGGTDSK.[Y]	1xMet-Monika [M11]		0.00447087	9.93549e-05	1	1	2	P07339	P07339 [236-253]	0	1956.83	High	663766028	2.81	High	5.666e-05	0.00132
TRUE	Medium	Master Protein	P25774	Cathepsin S OS=Homo sapiens OX=9606 GN=CTSS PE=1 SV=3	0.024	1.378	11.7825	1	1	1	1	331	37.5	8.34	High		2.50193e+06	0.116	0	1
	Checked	Confidence	Annotated Sequence	Modifications	Modifications in Master Proteins	Qvality PEP	Qvality q-value	# Protein Groups	# Proteins	# PSMs	Master Protein Accessions	Positions in Master Proteins	# Missed Cleavages	Theo. MH+ [Da]	Found in Sample: [S3] F3: Sample	Area: F3: Sample	XCorr Sequest HT	Confidence Sequest HT	Percolator q-Value Sequest HT	Percolator PEP Sequest HT
	TRUE	High	[K].FVMLHNLEHSMGMHSYDLGMNHLGDMTSEEVMSLMSSLR.[V]	1xDeamidated [N21]; 3xMet-Monika [M3; M11; M13]		0.0817738	0.00141045	1	1	1	P25774	P25774 [58-96]	0	4975.03	High	2.50193e+06	1.19	High	0.0009332	0.04185
TRUE	High	Master Protein	O75390	Citrate synthase, mitochondrial OS=Homo sapiens OX=9606 GN=CS PE=1 SV=2	0	349.864	38.8412	10	61	10	1	466	51.7	8.32	High		8.90394e+09	26.213	309.75	10
	Checked	Confidence	Annotated Sequence	Modifications	Modifications in Master Proteins	Qvality PEP	Qvality q-value	# Protein Groups	# Proteins	# PSMs	Master Protein Accessions	Positions in Master Proteins	# Missed Cleavages	Theo. MH+ [Da]	Found in Sample: [S3] F3: Sample	Area: F3: Sample	XCorr Sequest HT	Confidence Sequest HT	Percolator q-Value Sequest HT	Percolator PEP Sequest HT
	TRUE	High	[K].RAALPSHVVTMLDNFPTNLHPMSQLSAAVTALNSESNFAR.[A]	2xDeamidated [Q/N]; 1xMet-Monika [M]		3.59811e-08	0	1	1	2	O75390	O75390 [144-183]	1	4479.15	High	228886740	8.55	High	0	1.91e-09
	TRUE	High	[K].RAALPSHVVTMLDNFPTNLHPMSQLSAAVTALNSESNFAR.[A]	2xDeamidated [N/Q]; 1xOxidation [M11]; 1xMet-Monika [M22]		2.90328e-11	0	1	1	3	O75390	O75390 [144-183]	1	4495.15	High	201110048	6.77	High	0	1.878e-11
	TRUE	High	[R].EGSGIGAIDSNLDWSHNFTNMLGYTDHQFTELTR.[L]	1xMet-Monika [M21]		6.92217e-08	2.35243e-05	1	1	2	O75390	O75390 [223-256]	0	3995.76	High	578540240	5.65	High	1.33e-05	4.011e-09
	TRUE	High	[R].EGSGIGAIDSNLDWSHNFTNMLGYTDHQFTELTR.[L]	1xDeamidated [N]; 1xMet-Monika [M21]		1.31183e-07	2.35243e-05	1	1	6	O75390	O75390 [223-256]	0	3996.74	High	90963524	5.16	High	1.33e-05	1.229e-08
	TRUE	High	[R].EGSGIGAIDSNLDWSHNFTNMLGYTDHQFTELTR.[L]	2xDeamidated [N17; N]; 1xMet-Monika [M21]		8.16772e-08	2.35243e-05	1	1	2	O75390	O75390 [223-256]	0	3997.73	High		4.85	High	1.33e-05	7.143e-09
TRUE	High	Master Protein	Q00610	Clathrin heavy chain 1 OS=Homo sapiens OX=9606 GN=CLTC PE=1 SV=5	0	888.159	55.8806	63	166	63	1	1675	191.5	5.69	High		7140595712	14.849	648.67	63
	Checked	Confidence	Annotated Sequence	Modifications	Modifications in Master Proteins	Qvality PEP	Qvality q-value	# Protein Groups	# Proteins	# PSMs	Master Protein Accessions	Positions in Master Proteins	# Missed Cleavages	Theo. MH+ [Da]	Found in Sample: [S3] F3: Sample	Area: F3: Sample	XCorr Sequest HT	Confidence Sequest HT	Percolator q-Value Sequest HT	Percolator PEP Sequest HT
	TRUE	High	[R].FQEHLQLQNLGINPANIGFSTLTMESDK.[F]	2xDeamidated [N13; N16]; 1xMet-Monika [M24]		5.58768e-05	2.35243e-05	1	1	1	Q00610	Q00610 [9-36]	0	3316.55	High		5.81	High	1.33e-05	8.253e-06
	TRUE	High	[R].FQEHLQLQNLGINPANIGFSTLTMESDK.[F]	1xMet-Monika [M24]		0.000513134	4.13832e-05	1	1	1	Q00610	Q00610 [9-36]	0	3314.58	High	1261078376	5.61	High	2.354e-05	0.0001009
TRUE	High	Master Protein	P53621	Coatomer subunit alpha OS=Homo sapiens OX=9606 GN=COPA PE=1 SV=2	0	469.563	45.8333	35	77	35	1	1224	138.3	7.66	High		3.59657e+09	4.918	314.14	35
	Checked	Confidence	Annotated Sequence	Modifications	Modifications in Master Proteins	Qvality PEP	Qvality q-value	# Protein Groups	# Proteins	# PSMs	Master Protein Accessions	Positions in Master Proteins	# Missed Cleavages	Theo. MH+ [Da]	Found in Sample: [S3] F3: Sample	Area: F3: Sample	XCorr Sequest HT	Confidence Sequest HT	Percolator q-Value Sequest HT	Percolator PEP Sequest HT
	TRUE	High	[K].FPVFNMSYNPAENAVLLCTR.[A]	1xDeamidated [N5]; 1xMet-Monika [M6]; 1xCarbamidomethyl [C18]		3.19017e-08	0	1	1	1	P53621	P53621 [363-382]	0	2513.13	High	1.50754e+08	4.22	High	0	1.657e-09
	TRUE	High	[K].FPVFNMSYNPAENAVLLCTR.[A]	1xMet-Monika [M6]; 1xCarbamidomethyl [C18]		1.80125e-08	0	1	1	2	P53621	P53621 [363-382]	0	2512.15	High	193569937	3.57	High	0	8.632e-10
TRUE	High	Master Protein	P53618	Coatomer subunit beta OS=Homo sapiens OX=9606 GN=COPB1 PE=1 SV=3	0	246.223	34.2078	22	41	22	1	953	107.1	6.05	High		2.47249e+09	3.458	165.68	22
	Checked	Confidence	Annotated Sequence	Modifications	Modifications in Master Proteins	Qvality PEP	Qvality q-value	# Protein Groups	# Proteins	# PSMs	Master Protein Accessions	Positions in Master Proteins	# Missed Cleavages	Theo. MH+ [Da]	Found in Sample: [S3] F3: Sample	Area: F3: Sample	XCorr Sequest HT	Confidence Sequest HT	Percolator q-Value Sequest HT	Percolator PEP Sequest HT
	TRUE	High	[K].VTVNTNMVDLNDYLQHILK.[S]	1xMet-Monika [M7]		2.65708e-06	2.35243e-05	1	1	1	P53618	P53618 [853-871]	0	2399.17	High	246369416	4.39	High	1.33e-05	2.582e-07
	TRUE	High	[R].VLQDLVMDILR.[V]	1xMet-Monika [M7]		0.393359	0.00868707	1	1	1	P53618	P53618 [317-327]	0	1483.76	High	449255040	1.57	High	0.005831	0.3952
TRUE	High	Master Protein	Q9Y678	Coatomer subunit gamma-1 OS=Homo sapiens OX=9606 GN=COPG1 PE=1 SV=1	0	331.632	51.1442	29	57	27	1	874	97.7	5.47	High		2988233729	6.335	221.98	29
	Checked	Confidence	Annotated Sequence	Modifications	Modifications in Master Proteins	Qvality PEP	Qvality q-value	# Protein Groups	# Proteins	# PSMs	Master Protein Accessions	Positions in Master Proteins	# Missed Cleavages	Theo. MH+ [Da]	Found in Sample: [S3] F3: Sample	Area: F3: Sample	XCorr Sequest HT	Confidence Sequest HT	Percolator q-Value Sequest HT	Percolator PEP Sequest HT
	TRUE	High	[K].FGAQNEEMLPSILVLLK.[R]	1xMet-Monika [M8]		0.0118729	0.000229368	1	1	1	Q9Y678	Q9Y678 [498-514]	0	2071.06	High	953398928	3.13	High	0.0001312	0.004317
TRUE	High	Master Protein	Q96KP4	Cytosolic non-specific dipeptidase OS=Homo sapiens OX=9606 GN=CNDP2 PE=1 SV=2	0	225.857	54.7368	15	33	15	1	475	52.8	5.97	High		2210463556	6.88	161.51	15
	Checked	Confidence	Annotated Sequence	Modifications	Modifications in Master Proteins	Qvality PEP	Qvality q-value	# Protein Groups	# Proteins	# PSMs	Master Protein Accessions	Positions in Master Proteins	# Missed Cleavages	Theo. MH+ [Da]	Found in Sample: [S3] F3: Sample	Area: F3: Sample	XCorr Sequest HT	Confidence Sequest HT	Percolator q-Value Sequest HT	Percolator PEP Sequest HT
	TRUE	High	[R].LVPNMTPEVVGEQVTSYLTK.[K]	1xDeamidated [N4]; 1xMet-Monika [M5]		9.42238e-08	2.35243e-05	1	1	1	Q96KP4	Q96KP4 [344-363]	0	2375.15	High		3	High	1.33e-05	5.727e-09
TRUE	High	Master Protein	Q9UER7	Death domain-associated protein 6 OS=Homo sapiens OX=9606 GN=DAXX PE=1 SV=2	0	7.556	4.18919	2	2	2	1	740	81.3	4.87	High		2520762445	0.172	5.43	2
	Checked	Confidence	Annotated Sequence	Modifications	Modifications in Master Proteins	Qvality PEP	Qvality q-value	# Protein Groups	# Proteins	# PSMs	Master Protein Accessions	Positions in Master Proteins	# Missed Cleavages	Theo. MH+ [Da]	Found in Sample: [S3] F3: Sample	Area: F3: Sample	XCorr Sequest HT	Confidence Sequest HT	Percolator q-Value Sequest HT	Percolator PEP Sequest HT
	TRUE	High	[R].QQLQLMAQDAFR.[D]	2xDeamidated [Q4; Q8]; 1xMet-Monika [M6]		0.226494	0.00418738	1	1	1	Q9UER7	Q9UER7 [307-318]	0	1619.72	High	4871695632	1.66	High	0.002728	0.185
TRUE	High	Master Protein	Q92608	Dedicator of cytokinesis protein 2 OS=Homo sapiens OX=9606 GN=DOCK2 PE=1 SV=2	0.006	2.299	2.02186	1	1	1	1	1830	211.8	6.87	High			0.021	4.52	1
	Checked	Confidence	Annotated Sequence	Modifications	Modifications in Master Proteins	Qvality PEP	Qvality q-value	# Protein Groups	# Proteins	# PSMs	Master Protein Accessions	Positions in Master Proteins	# Missed Cleavages	Theo. MH+ [Da]	Found in Sample: [S3] F3: Sample	Area: F3: Sample	XCorr Sequest HT	Confidence Sequest HT	Percolator q-Value Sequest HT	Percolator PEP Sequest HT
	TRUE	High	[K].ILMMINQYQSDETLPINPLSMLLNGIVDPAVMGGFAK.[Y]	1xOxidation [M32]; 1xMet-Monika [M21]		0.0135461	0.000285731	1	1	1	Q92608	Q92608 [1509-1545]	0	4219.07	High		4.52	High	0.0001851	0.005025
TRUE	High	Master Protein	P09622	Dihydrolipoyl dehydrogenase, mitochondrial OS=Homo sapiens OX=9606 GN=DLD PE=1 SV=2	0	86.496	27.3084	7	13	7	1	509	54.1	7.85	High		2.22596e+09	1.512	59	7
	Checked	Confidence	Annotated Sequence	Modifications	Modifications in Master Proteins	Qvality PEP	Qvality q-value	# Protein Groups	# Proteins	# PSMs	Master Protein Accessions	Positions in Master Proteins	# Missed Cleavages	Theo. MH+ [Da]	Found in Sample: [S3] F3: Sample	Area: F3: Sample	XCorr Sequest HT	Confidence Sequest HT	Percolator q-Value Sequest HT	Percolator PEP Sequest HT
	TRUE	High	[K].IPNIYAIGDVVAGPMLAHK.[A]	1xMet-Monika [M15]		0.0142571	0.000304277	1	1	1	P09622	P09622 [347-365]	0	2148.1	High		3.4	High	0.0002061	0.00538
TRUE	High	Master Protein	P10515	Dihydrolipoyllysine-residue acetyltransferase component of pyruvate dehydrogenase complex, mitochondrial OS=Homo sapiens OX=9606 GN=DLAT PE=1 SV=3	0	128.616	26.8934	11	25	11	1	647	69	7.84	High		4090552852	2.511	104	11
	Checked	Confidence	Annotated Sequence	Modifications	Modifications in Master Proteins	Qvality PEP	Qvality q-value	# Protein Groups	# Proteins	# PSMs	Master Protein Accessions	Positions in Master Proteins	# Missed Cleavages	Theo. MH+ [Da]	Found in Sample: [S3] F3: Sample	Area: F3: Sample	XCorr Sequest HT	Confidence Sequest HT	Percolator q-Value Sequest HT	Percolator PEP Sequest HT
	TRUE	High	[K].LQPHEFQGGTFTISNLGMFGIK.[N]	1xMet-Monika [M18]		0.00757421	0.000155771	1	1	2	P10515	P10515 [553-574]	0	2591.24	High	1012687517	4.28	High	0.001075	0.05162
TRUE	High	Master Protein	Q9Y4D1	Disheveled-associated activator of morphogenesis 1 OS=Homo sapiens OX=9606 GN=DAAM1 PE=1 SV=2	0	19.231	5.4731	4	4	4	1	1078	123.4	7.23	High		1736716061	0.101	13.47	4
	Checked	Confidence	Annotated Sequence	Modifications	Modifications in Master Proteins	Qvality PEP	Qvality q-value	# Protein Groups	# Proteins	# PSMs	Master Protein Accessions	Positions in Master Proteins	# Missed Cleavages	Theo. MH+ [Da]	Found in Sample: [S3] F3: Sample	Area: F3: Sample	XCorr Sequest HT	Confidence Sequest HT	Percolator q-Value Sequest HT	Percolator PEP Sequest HT
	TRUE	High	[K].NVVRMLVNENEVK.[Q]	1xMet-Monika [M5]		0.22168	0.00409989	1	1	1	Q9Y4D1	Q9Y4D1 [434-446]	1	1712.85	High	3405275188	2.24	High	0.002668	0.1788
TRUE	High	Master Protein	P13804	Electron transfer flavoprotein subunit alpha, mitochondrial OS=Homo sapiens OX=9606 GN=ETFA PE=1 SV=1	0	189.081	60.0601	13	29	13	1	333	35.1	8.38	High		6204681896	8.047	124.85	13
	Checked	Confidence	Annotated Sequence	Modifications	Modifications in Master Proteins	Qvality PEP	Qvality q-value	# Protein Groups	# Proteins	# PSMs	Master Protein Accessions	Positions in Master Proteins	# Missed Cleavages	Theo. MH+ [Da]	Found in Sample: [S3] F3: Sample	Area: F3: Sample	XCorr Sequest HT	Confidence Sequest HT	Percolator q-Value Sequest HT	Percolator PEP Sequest HT
	TRUE	High	[R].AAVDAGFVPNDMQVGQTGK.[I]	1xMet-Monika [M12]		0.0111957	0.000229368	1	1	1	P13804	P13804 [250-268]	0	2073.94	High	315028150	3.39	High	0.0001312	0.004015
TRUE	High	Master Protein	P68104	Elongation factor 1-alpha 1 OS=Homo sapiens OX=9606 GN=EEF1A1 PE=1 SV=1	0	840.528	58.658	14	350	1	1	462	50.1	9.01	High		32359504864	3018.95	1628.33	14
	Checked	Confidence	Annotated Sequence	Modifications	Modifications in Master Proteins	Qvality PEP	Qvality q-value	# Protein Groups	# Proteins	# PSMs	Master Protein Accessions	Positions in Master Proteins	# Missed Cleavages	Theo. MH+ [Da]	Found in Sample: [S3] F3: Sample	Area: F3: Sample	XCorr Sequest HT	Confidence Sequest HT	Percolator q-Value Sequest HT	Percolator PEP Sequest HT
	TRUE	High	[K].NDPPMEAAGFTAQVIILNHPGQISAGYAPVLDCHTAHIACK.[F]	1xMet-Monika [M5]; 2xCarbamidomethyl [C33; C40]		1.81485e-08	0	1	1	4	P68104	P68104 [331-371]	0	4554.15	High	4287950896	7.21	High	0	8.69e-10
	TRUE	High	[K].NDPPMEAAGFTAQVIILNHPGQISAGYAPVLDCHTAHIACK.[F]	2xDeamidated [Q13; N18]; 1xMet-Monika [M5]; 2xCarbamidomethyl [C33; C40]		7.58491e-09	0	1	1	1	P68104	P68104 [331-371]	0	4556.11	High	93527264	6.12	High	0	3.23e-10
	TRUE	High	[K].SGDAAIVDMVPGKPMCVESFSDYPPLGR.[F]	1xOxidation [M]; 1xMet-Monika [M]; 1xCarbamidomethyl [C16]		4.75817e-09	0	2	2	12	P68104; Q5VTE0	P68104 [396-423]; Q5VTE0 [396-423]	0	3180.41	High	4322585036	5.87	High	0	1.889e-10
	TRUE	High	[K].NDPPMEAAGFTAQVIILNHPGQISAGYAPVLDCHTAHIACK.[F]	1xDeamidated [Q/N]; 1xMet-Monika [M5]; 2xCarbamidomethyl [C33; C40]		1.81191e-13	0	1	1	4	P68104	P68104 [331-371]	0	4555.13	High	994882944	5.82	High	0	4.262e-15
	TRUE	High	[K].SGDAAIVDMVPGKPMCVESFSDYPPLGR.[F]	1xMet-Monika [M9]; 1xCarbamidomethyl [C16]		1.19105e-08	0	2	2	1	P68104; Q5VTE0	P68104 [396-423]; Q5VTE0 [396-423]	0	3164.42	High	1012843800	5.75	High	0	5.41e-10
	TRUE	High	[K].IGYNPDTVAFVPISGWNGDNMLEPSANMPWFK.[G]	1xOxidation [M28]; 1xMet-Monika [M21]		1.80848e-05	2.35243e-05	2	2	1	P68104; Q5VTE0	P68104 [181-212]; Q5VTE0 [181-212]	0	3752.69	High		5.29	High	1.33e-05	2.296e-06
	TRUE	High	[K].KIGYNPDTVAFVPISGWNGDNMLEPSANMPWFK.[G]	1xDeamidated [N]; 1xOxidation [M29]; 1xMet-Monika [M22]		7.95653e-05	2.35243e-05	2	2	2	P68104; Q5VTE0	P68104 [180-212]; Q5VTE0 [180-212]	1	3881.76	High	290923552	4.89	High	1.33e-05	1.239e-05
	TRUE	High	[R].VETGVLKPGMVVTFAPVNVTTEVK.[S]	1xDeamidated [N18]; 1xMet-Monika [M10]		3.1551e-05	2.35243e-05	2	2	2	P68104; Q5VTE0	P68104 [267-290]; Q5VTE0 [267-290]	0	2685.39	High	157294820	4.64	High	2.354e-05	0.0001591
	TRUE	High	[R].VETGVLKPGMVVTFAPVNVTTEVK.[S]	1xMet-Monika [M10]		5.91783e-09	0	2	2	2	P68104; Q5VTE0	P68104 [267-290]; Q5VTE0 [267-290]	0	2684.4	High	6203711776	4.4	High	1.33e-05	1.963e-06
	TRUE	High	[K].NDPPMEAAGFTAQVIILNHPGQISAGYAPVLDCHTAHIACK.[F]	3xDeamidated [Q13; N18; N/Q]; 1xMet-Monika [M5]; 2xCarbamidomethyl [C33; C40]		1.61933e-07	2.35243e-05	1	1	2	P68104	P68104 [331-371]	0	4557.1	High		4.19	High	1.33e-05	1.06e-08
TRUE	High	Master Protein	Q05639	Elongation factor 1-alpha 2 OS=Homo sapiens OX=9606 GN=EEF1A2 PE=1 SV=1	0	496.494	50.9719	12	245	6	1	463	50.4	9.03	High		1.06954e+10	119.226	1142.92	12
	Checked	Confidence	Annotated Sequence	Modifications	Modifications in Master Proteins	Qvality PEP	Qvality q-value	# Protein Groups	# Proteins	# PSMs	Master Protein Accessions	Positions in Master Proteins	# Missed Cleavages	Theo. MH+ [Da]	Found in Sample: [S3] F3: Sample	Area: F3: Sample	XCorr Sequest HT	Confidence Sequest HT	Percolator q-Value Sequest HT	Percolator PEP Sequest HT
	TRUE	High	[R].VETGILRPGMVVTFAPVNITTEVK.[S]	1xMet-Monika [M10]		3.30073e-05	2.35243e-05	1	1	2	Q05639	Q05639 [267-290]	0	2740.44	High	1442303548	3.53	High	1.33e-05	2.064e-05
TRUE	High	Master Protein	P26641	Elongation factor 1-gamma OS=Homo sapiens OX=9606 GN=EEF1G PE=1 SV=3	0	301.763	48.9703	15	66	15	1	437	50.1	6.67	High		1.78319e+10	19.962	285.57	15
	Checked	Confidence	Annotated Sequence	Modifications	Modifications in Master Proteins	Qvality PEP	Qvality q-value	# Protein Groups	# Proteins	# PSMs	Master Protein Accessions	Positions in Master Proteins	# Missed Cleavages	Theo. MH+ [Da]	Found in Sample: [S3] F3: Sample	Area: F3: Sample	XCorr Sequest HT	Confidence Sequest HT	Percolator q-Value Sequest HT	Percolator PEP Sequest HT
	TRUE	High	[K].AAAPAPEEEMDECEQALAAEPK.[A]	1xMet-Monika [M10]; 1xCarbamidomethyl [C13]		1.54607e-06	2.35243e-05	1	1	1	P26641	P26641 [254-275]	0	2526.05	High	100573394	2.74	High	1.33e-05	1.394e-07
	TRUE	High	[K].AAAPAPEEEMDECEQALAAEPK.[A]	1xDeamidated [Q15]; 1xMet-Monika [M10]; 1xCarbamidomethyl [C13]		0.000120316	2.35243e-05	1	1	1	P26641	P26641 [254-275]	0	2527.03	High	77306927	2.42	High	1.33e-05	1.97e-05
TRUE	High	Master Protein	P13639	Elongation factor 2 OS=Homo sapiens OX=9606 GN=EEF2 PE=1 SV=4	0	783.373	60.9557	36	188	36	1	858	95.3	6.83	High		2.48783e+10	47.438	881.89	36
	Checked	Confidence	Annotated Sequence	Modifications	Modifications in Master Proteins	Qvality PEP	Qvality q-value	# Protein Groups	# Proteins	# PSMs	Master Protein Accessions	Positions in Master Proteins	# Missed Cleavages	Theo. MH+ [Da]	Found in Sample: [S3] F3: Sample	Area: F3: Sample	XCorr Sequest HT	Confidence Sequest HT	Percolator q-Value Sequest HT	Percolator PEP Sequest HT
	TRUE	High	[K].YRCELLYEGPPDDEAAMGIK.[S]	1xMet-Monika [M17]; 1xCarbamidomethyl [C3]		0.0503307	0.000933269	1	1	1	P13639	P13639 [367-386]	1	2496.09	High	199166178	3.01	High	0.0005872	0.02285
	TRUE	High	[K].RGHVFEESQVAGTPMFVVK.[A]	1xDeamidated [Q9]; 1xMet-Monika [M15]		0.0335726	0.000685185	1	1	1	P13639	P13639 [767-785]	1	2288.08	High	39751707	2.17	High	0.0004555	0.01437
TRUE	High	Master Protein	Q15369	Elongin-C OS=Homo sapiens OX=9606 GN=ELOC PE=1 SV=1	0	51.077	48.2143	4	7	4	1	112	12.5	4.78	High		980208082	6.499	25.89	4
	Checked	Confidence	Annotated Sequence	Modifications	Modifications in Master Proteins	Qvality PEP	Qvality q-value	# Protein Groups	# Proteins	# PSMs	Master Protein Accessions	Positions in Master Proteins	# Missed Cleavages	Theo. MH+ [Da]	Found in Sample: [S3] F3: Sample	Area: F3: Sample	XCorr Sequest HT	Confidence Sequest HT	Percolator q-Value Sequest HT	Percolator PEP Sequest HT
	TRUE	High	[K].AMLSGPGQFAENETNEVNFR.[E]	1xMet-Monika [M2]		5.94848e-07	2.35243e-05	1	1	1	Q15369	Q15369 [44-63]	0	2380.03	High	350116328	3.29	High	1.33e-05	4.66e-08
TRUE	High	Master Protein	P11021	Endoplasmic reticulum chaperone BiP OS=Homo sapiens OX=9606 GN=HSPA5 PE=1 SV=2	0	358.054	53.3639	26	136	24	1	654	72.3	5.16	High		2.19252e+10	19.753	532.85	26
	Checked	Confidence	Annotated Sequence	Modifications	Modifications in Master Proteins	Qvality PEP	Qvality q-value	# Protein Groups	# Proteins	# PSMs	Master Protein Accessions	Positions in Master Proteins	# Missed Cleavages	Theo. MH+ [Da]	Found in Sample: [S3] F3: Sample	Area: F3: Sample	XCorr Sequest HT	Confidence Sequest HT	Percolator q-Value Sequest HT	Percolator PEP Sequest HT
	TRUE	High	[K].FEELNMDLFR.[S]	1xMet-Monika [M6]		0.193177	0.00332888	1	1	1	P11021	P11021 [327-336]	0	1482.64	High	723556715	1.59	High	0.002164	0.1451
TRUE	High	Master Protein	P14625	Endoplasmin OS=Homo sapiens OX=9606 GN=HSP90B1 PE=1 SV=1	0	459.861	55.0436	33	138	32	1	803	92.4	4.84	High		1.41804e+10	16.985	503.05	33
	Checked	Confidence	Annotated Sequence	Modifications	Modifications in Master Proteins	Qvality PEP	Qvality q-value	# Protein Groups	# Proteins	# PSMs	Master Protein Accessions	Positions in Master Proteins	# Missed Cleavages	Theo. MH+ [Da]	Found in Sample: [S3] F3: Sample	Area: F3: Sample	XCorr Sequest HT	Confidence Sequest HT	Percolator q-Value Sequest HT	Percolator PEP Sequest HT
	TRUE	High	[K].TETVEEPMEEEEAAKEEKEESDDEAAVEEEEEEK.[K]	1xMet-Monika [M8]		1.74787e-08	0	1	1	1	P14625	P14625 [286-319]	2	4124.65	High		5	High	0	8.38e-10
TRUE	High	Master Protein	Q9H0W9	Ester hydrolase C11orf54 OS=Homo sapiens OX=9606 GN=C11orf54 PE=1 SV=1	0	7.889	12.0635	2	2	2	1	315	35.1	6.7	High		1.25852e+08	0.166	5.66	2
	Checked	Confidence	Annotated Sequence	Modifications	Modifications in Master Proteins	Qvality PEP	Qvality q-value	# Protein Groups	# Proteins	# PSMs	Master Protein Accessions	Positions in Master Proteins	# Missed Cleavages	Theo. MH+ [Da]	Found in Sample: [S3] F3: Sample	Area: F3: Sample	XCorr Sequest HT	Confidence Sequest HT	Percolator q-Value Sequest HT	Percolator PEP Sequest HT
	TRUE	High	[K].SHIMPAEFSSCPLNSDEEVNK.[W]	1xDeamidated [N14]; 1xMet-Monika [M4]; 1xCarbamidomethyl [C11]		0.00113715	4.13832e-05	1	1	1	Q9H0W9	Q9H0W9 [216-236]	0	2561.06	High	96345488	2.64	High	2.354e-05	0.0002527
TRUE	High	Master Protein	P60842	Eukaryotic initiation factor 4A-I OS=Homo sapiens OX=9606 GN=EIF4A1 PE=1 SV=1	0	351.541	70.936	19	90	11	1	406	46.1	5.48	High		3.82958e+09	120.153	316.01	19
	Checked	Confidence	Annotated Sequence	Modifications	Modifications in Master Proteins	Qvality PEP	Qvality q-value	# Protein Groups	# Proteins	# PSMs	Master Protein Accessions	Positions in Master Proteins	# Missed Cleavages	Theo. MH+ [Da]	Found in Sample: [S3] F3: Sample	Area: F3: Sample	XCorr Sequest HT	Confidence Sequest HT	Percolator q-Value Sequest HT	Percolator PEP Sequest HT
	TRUE	High	[K].LNSNTQVVLLSATMPSDVLEVTK.[K]	1xDeamidated [Q/N]; 1xMet-Monika [M14]		7.95653e-05	2.35243e-05	1	1	2	P60842	P60842 [203-225]	0	2629.31	High		3.51	High	1.33e-05	1.237e-05
	TRUE	High	[K].LNSNTQVVLLSATMPSDVLEVTK.[K]	1xMet-Monika [M14]		3.50541e-05	2.35243e-05	1	1	1	P60842	P60842 [203-225]	0	2628.33	High		3.16	High	1.33e-05	4.876e-06
	TRUE	High	[R].DFTVSAMHGDMDQK.[E]	1xOxidation [M11]; 1xMet-Monika [M7]		0.00687916	0.000136537	1	1	1	P60842	P60842 [296-309]	0	1766.68	High	102538650	2.07	High	7.793e-05	0.002228
TRUE	High	Master Protein	Q15056	Eukaryotic translation initiation factor 4H OS=Homo sapiens OX=9606 GN=EIF4H PE=1 SV=5	0	43.96	37.5	5	11	5	1	248	27.4	7.23	High		3.30139e+09	1.154	29.81	5
	Checked	Confidence	Annotated Sequence	Modifications	Modifications in Master Proteins	Qvality PEP	Qvality q-value	# Protein Groups	# Proteins	# PSMs	Master Protein Accessions	Positions in Master Proteins	# Missed Cleavages	Theo. MH+ [Da]	Found in Sample: [S3] F3: Sample	Area: F3: Sample	XCorr Sequest HT	Confidence Sequest HT	Percolator q-Value Sequest HT	Percolator PEP Sequest HT
	TRUE	High	[R].GSNMDFREPTEEER.[A]	1xMet-Monika [M4]		0.0974766	0.00167693	1	1	1	Q15056	Q15056 [192-205]	1	1865.74	High	66796390	1.59	High	0.001085	0.05307
TRUE	High	Master Protein	P63241	Eukaryotic translation initiation factor 5A-1 OS=Homo sapiens OX=9606 GN=EIF5A PE=1 SV=2	0	189.435	58.4416	6	55	6	1	154	16.8	5.24	High		9.67015e+09	999	255.54	6
	Checked	Confidence	Annotated Sequence	Modifications	Modifications in Master Proteins	Qvality PEP	Qvality q-value	# Protein Groups	# Proteins	# PSMs	Master Protein Accessions	Positions in Master Proteins	# Missed Cleavages	Theo. MH+ [Da]	Found in Sample: [S3] F3: Sample	Area: F3: Sample	XCorr Sequest HT	Confidence Sequest HT	Percolator q-Value Sequest HT	Percolator PEP Sequest HT
	TRUE	High	[K].KYEDICPSTHNMDVPNIK.[R]	1xMet-Monika [M12]; 1xCarbamidomethyl [C6]		0.00427545	9.93549e-05	1	3	3	P63241	P63241 [68-85]	1	2330.03	High	268069488	3.39	High	7.793e-05	0.002418
TRUE	High	Master Protein	P49327	Fatty acid synthase OS=Homo sapiens OX=9606 GN=FASN PE=1 SV=3	0	1632.59	58.861	89	311	89	1	2511	273.3	6.44	High	Acetyl [N-Term]	1.84585e+10	25.763	1342.53	89
	Checked	Confidence	Annotated Sequence	Modifications	Modifications in Master Proteins	Qvality PEP	Qvality q-value	# Protein Groups	# Proteins	# PSMs	Master Protein Accessions	Positions in Master Proteins	# Missed Cleavages	Theo. MH+ [Da]	Found in Sample: [S3] F3: Sample	Area: F3: Sample	XCorr Sequest HT	Confidence Sequest HT	Percolator q-Value Sequest HT	Percolator PEP Sequest HT
	TRUE	High	[R].HSQDLAFLSMLNDIAAVPATAMPFR.[G]	1xOxidation [M22]; 1xMet-Monika [M10]		1.66489e-05	2.35243e-05	1	1	1	P49327	P49327 [444-468]	0	2901.37	High	435065716	4.9	High	1.33e-05	2.082e-06
	TRUE	High	[K].SNMGHPEPASGLAALAK.[V]	1xMet-Monika [M3]		0.130996	0.00209846	1	1	1	P49327	P49327 [327-343]	0	1819.85	High	325995012	1.73	High	0.001357	0.08055
	TRUE	High	[K].WTSQDSLLGMEFSGR.[D]	1xMet-Monika [M10]		0.332022	0.00655617	1	1	1	P49327	P49327 [1592-1606]	0	1882.81	High	400995324	1.73	High	0.004357	0.3179
TRUE	High	Master Protein	O75369	Filamin-B OS=Homo sapiens OX=9606 GN=FLNB PE=1 SV=2	0	1210.18	57.4558	85	226	81	1	2602	278	5.73	High		6.52725e+09	8.709	935.55	85
	Checked	Confidence	Annotated Sequence	Modifications	Modifications in Master Proteins	Qvality PEP	Qvality q-value	# Protein Groups	# Proteins	# PSMs	Master Protein Accessions	Positions in Master Proteins	# Missed Cleavages	Theo. MH+ [Da]	Found in Sample: [S3] F3: Sample	Area: F3: Sample	XCorr Sequest HT	Confidence Sequest HT	Percolator q-Value Sequest HT	Percolator PEP Sequest HT
	TRUE	High	[K].NRMDGTYACSYTPVK.[A]	1xMet-Monika [M3]; 1xCarbamidomethyl [C9]		0.130996	0.00209846	1	1	1	O75369	O75369 [698-712]	1	1931.81	High	144163819	1.45	High	0.001367	0.08106
TRUE	High	Master Protein	P04075	Fructose-bisphosphate aldolase A OS=Homo sapiens OX=9606 GN=ALDOA PE=1 SV=2	0	561.286	70.0549	18	231	16	1	364	39.4	8.09	High		1.54416e+10	903.736	1104.88	18
	Checked	Confidence	Annotated Sequence	Modifications	Modifications in Master Proteins	Qvality PEP	Qvality q-value	# Protein Groups	# Proteins	# PSMs	Master Protein Accessions	Positions in Master Proteins	# Missed Cleavages	Theo. MH+ [Da]	Found in Sample: [S3] F3: Sample	Area: F3: Sample	XCorr Sequest HT	Confidence Sequest HT	Percolator q-Value Sequest HT	Percolator PEP Sequest HT
	TRUE	High	[K].ALSDHHIYLEGTLLKPNMVTPGHACTQK.[F]	1xMet-Monika [M18]; 1xCarbamidomethyl [C25]		0.000472443	4.13832e-05	1	1	1	P04075	P04075 [216-243]	0	3300.6	High	149323170	4.72	High	2.354e-05	9.226e-05
	TRUE	High	[K].IGEHTPSALAIMENANVLAR.[Y]	1xMet-Monika [M12]		2.08628e-05	2.35243e-05	1	1	5	P04075	P04075 [154-173]	0	2276.12	High	1877396192	3.97	High	1.33e-05	3.105e-05
	TRUE	High	[K].FSHEEIAMATVTALR.[R]	1xMet-Monika [M8]		0.00884563	0.000213104	1	1	2	P04075	P04075 [244-258]	0	1844.87	High	1278086262	2.7	High	0.0001216	0.003022
TRUE	High	Master Protein	P07954	Fumarate hydratase, mitochondrial OS=Homo sapiens OX=9606 GN=FH PE=1 SV=3	0	251.012	37.2549	12	41	12	1	510	54.6	8.76	High		3.10808e+09	7.111	192.28	12
	Checked	Confidence	Annotated Sequence	Modifications	Modifications in Master Proteins	Qvality PEP	Qvality q-value	# Protein Groups	# Proteins	# PSMs	Master Protein Accessions	Positions in Master Proteins	# Missed Cleavages	Theo. MH+ [Da]	Found in Sample: [S3] F3: Sample	Area: F3: Sample	XCorr Sequest HT	Confidence Sequest HT	Percolator q-Value Sequest HT	Percolator PEP Sequest HT
	TRUE	High	[K].LMNESLMLVTALNPHIGYDK.[A]	1xDeamidated [N3]; 1xMet-Monika [M7]		7.07182e-07	2.35243e-05	1	1	1	P07954	P07954 [448-467]	0	2429.15	High		4.49	High	1.33e-05	5.674e-08
	TRUE	High	[K].LMNESLMLVTALNPHIGYDK.[A]	1xDeamidated [N3]; 1xOxidation [M2]; 1xMet-Monika [M7]		0.000249457	2.35243e-05	1	1	1	P07954	P07954 [448-467]	0	2445.15	High	69565126	3.4	High	1.33e-05	4.517e-05
TRUE	High	Master Protein	P11413	Glucose-6-phosphate 1-dehydrogenase OS=Homo sapiens OX=9606 GN=G6PD PE=1 SV=4	0	200.815	52.0388	19	43	19	1	515	59.2	6.84	High		5954490444	5.543	136.19	19
	Checked	Confidence	Annotated Sequence	Modifications	Modifications in Master Proteins	Qvality PEP	Qvality q-value	# Protein Groups	# Proteins	# PSMs	Master Protein Accessions	Positions in Master Proteins	# Missed Cleavages	Theo. MH+ [Da]	Found in Sample: [S3] F3: Sample	Area: F3: Sample	XCorr Sequest HT	Confidence Sequest HT	Percolator q-Value Sequest HT	Percolator PEP Sequest HT
	TRUE	High	[K].KPGMFFNPEESELDLTYGNR.[Y]	1xMet-Monika [M4]		9.07463e-08	2.35243e-05	1	1	1	P11413	P11413 [408-427]	0	2513.11	High	127802924	4.5	High	1.33e-05	5.465e-09
TRUE	Low	Master Protein	Q13224	Glutamate receptor ionotropic, NMDA 2B OS=Homo sapiens OX=9606 GN=GRIN2B PE=1 SV=3	0.114	0.432	2.35849	1	1	1	1	1484	166.3	6.93	High		179100776	0	2.47	1
	Checked	Confidence	Annotated Sequence	Modifications	Modifications in Master Proteins	Qvality PEP	Qvality q-value	# Protein Groups	# Proteins	# PSMs	Master Protein Accessions	Positions in Master Proteins	# Missed Cleavages	Theo. MH+ [Da]	Found in Sample: [S3] F3: Sample	Area: F3: Sample	XCorr Sequest HT	Confidence Sequest HT	Percolator q-Value Sequest HT	Percolator PEP Sequest HT
	TRUE	High	[R].AYMAVGSLTINEERSEVVDFSVPFIETGISVMVSR.[S]	1xMet-Monika [M32]		0.37245	0.00799648	1	1	1	Q13224	Q13224 [506-540]	1	4001.93	High	179100776	2.47	High	0.005313	0.37
TRUE	High	Master Protein	P47897	Glutamine--tRNA ligase OS=Homo sapiens OX=9606 GN=QARS PE=1 SV=1	0	222.389	43.871	23	40	23	1	775	87.7	7.15	High		1.74517e+09	4.08	149.04	23
	Checked	Confidence	Annotated Sequence	Modifications	Modifications in Master Proteins	Qvality PEP	Qvality q-value	# Protein Groups	# Proteins	# PSMs	Master Protein Accessions	Positions in Master Proteins	# Missed Cleavages	Theo. MH+ [Da]	Found in Sample: [S3] F3: Sample	Area: F3: Sample	XCorr Sequest HT	Confidence Sequest HT	Percolator q-Value Sequest HT	Percolator PEP Sequest HT
	TRUE	High	[K].NEVDMQVLHLLGPK.[L]	1xMet-Monika [M5]		1.35893e-05	2.35243e-05	1	1	1	P47897	P47897 [167-180]	0	1761.87	High	113309130	2.89	High	1.33e-05	1.653e-06
TRUE	High	Master Protein	P48637	Glutathione synthetase OS=Homo sapiens OX=9606 GN=GSS PE=1 SV=1	0	70.34	29.5359	8	17	8	1	474	52.4	5.92	High		1.79623e+09	1.154	74.05	8
	Checked	Confidence	Annotated Sequence	Modifications	Modifications in Master Proteins	Qvality PEP	Qvality q-value	# Protein Groups	# Proteins	# PSMs	Master Protein Accessions	Positions in Master Proteins	# Missed Cleavages	Theo. MH+ [Da]	Found in Sample: [S3] F3: Sample	Area: F3: Sample	XCorr Sequest HT	Confidence Sequest HT	Percolator q-Value Sequest HT	Percolator PEP Sequest HT
	TRUE	High	[K].VQQELSRPGMLEMLLPGQPEAVAR.[L]	1xMet-Monika [M13]		0.00653134	0.000136537	1	1	1	P48637	P48637 [307-330]	0	2818.4	High	208165324	4.67	High	7.793e-05	0.002093
TRUE	High	Master Protein	P04406	Glyceraldehyde-3-phosphate dehydrogenase OS=Homo sapiens OX=9606 GN=GAPDH PE=1 SV=3	0	579.416	71.0448	16	245	16	1	335	36	8.46	High		61081010259	2992.58	1181.19	16
	Checked	Confidence	Annotated Sequence	Modifications	Modifications in Master Proteins	Qvality PEP	Qvality q-value	# Protein Groups	# Proteins	# PSMs	Master Protein Accessions	Positions in Master Proteins	# Missed Cleavages	Theo. MH+ [Da]	Found in Sample: [S3] F3: Sample	Area: F3: Sample	XCorr Sequest HT	Confidence Sequest HT	Percolator q-Value Sequest HT	Percolator PEP Sequest HT
	TRUE	High	[K].VIHDNFGIVEGLMTTVHAITATQK.[T]	1xMet-Monika [M13]		1.81485e-08	0	1	1	6	P04406	P04406 [163-186]	0	2764.38	High	3.79922e+09	6.71	High	0	8.7e-10
	TRUE	High	[K].RVIISAPSADAPMFVMGVNHEK.[Y]	1xOxidation [M16]; 1xMet-Monika [M13]		0.0117861	0.000229368	1	1	3	P04406	P04406 [118-139]	1	2554.23	High	3108343398	4.81	High	0.0008926	0.04043
	TRUE	High	[K].RVIISAPSADAPMFVMGVNHEK.[Y]	1xMet-Monika [M]		0.000118521	2.35243e-05	1	1	3	P04406	P04406 [118-139]	1	2538.23	High	1.37363e+09	4.28	High	1.33e-05	1.938e-05
	TRUE	High	[K].VIHDNFGIVEGLMTTVHAITATQK.[T]	1xDeamidated [Q/N]; 1xMet-Monika [M13]		0.000310198	4.13832e-05	1	1	2	P04406	P04406 [163-186]	0	2765.36	High		3.28	High	2.354e-05	5.762e-05
	TRUE	High	[K].RVIISAPSADAPMFVMGVNHEK.[Y]	1xDeamidated [N19]; 1xMet-Monika [M]		0.0345344	0.000702975	1	1	2	P04406	P04406 [118-139]	1	2539.21	High	39069230	2.83	High	0.0004555	0.01476
	TRUE	High	[K].WGDAGAEYVVESTGVFTTMEK.[A]	1xMet-Monika [M19]		0.167425	0.00281952	1	1	2	P04406	P04406 [87-107]	0	2446.06	High	229460944	2.61	High	0.001832	0.1166
TRUE	High	Master Protein	P49915	GMP synthase [glutamine-hydrolyzing] OS=Homo sapiens OX=9606 GN=GMPS PE=1 SV=1	0	325.445	50.0722	21	54	21	1	693	76.7	6.87	High		3845020954	8.027	252.26	21
	Checked	Confidence	Annotated Sequence	Modifications	Modifications in Master Proteins	Qvality PEP	Qvality q-value	# Protein Groups	# Proteins	# PSMs	Master Protein Accessions	Positions in Master Proteins	# Missed Cleavages	Theo. MH+ [Da]	Found in Sample: [S3] F3: Sample	Area: F3: Sample	XCorr Sequest HT	Confidence Sequest HT	Percolator q-Value Sequest HT	Percolator PEP Sequest HT
	TRUE	High	[K].IANEVIGEMNLKPEEVFLAQGTLRPDLIESASLVASGK.[A]	2xDeamidated [N10; N/Q]; 1xMet-Monika [M9]		1.76107e-08	0	1	1	3	P49915	P49915 [347-384]	0	4210.13	High	211465656	6.78	High	0	8.43e-10
TRUE	High	Master Protein	P34931	Heat shock 70 kDa protein 1-like OS=Homo sapiens OX=9606 GN=HSPA1L PE=1 SV=2	0	180.174	29.0172	12	58	1	1	641	70.3	6.02	High		760706344	3.924	217.25	12
	Checked	Confidence	Annotated Sequence	Modifications	Modifications in Master Proteins	Qvality PEP	Qvality q-value	# Protein Groups	# Proteins	# PSMs	Master Protein Accessions	Positions in Master Proteins	# Missed Cleavages	Theo. MH+ [Da]	Found in Sample: [S3] F3: Sample	Area: F3: Sample	XCorr Sequest HT	Confidence Sequest HT	Percolator q-Value Sequest HT	Percolator PEP Sequest HT
	TRUE	High	[K].NQVAMNPQNTVFDAK.[R]	2xDeamidated [Q/N]; 1xMet-Monika [M5]		0.156955	0.00259103	1	1	3	P34931	P34931 [59-73]	0	1847.79	High	85352292	1.97	High	0.002074	0.1393
TRUE	High	Master Protein	P11142	Heat shock cognate 71 kDa protein OS=Homo sapiens OX=9606 GN=HSPA8 PE=1 SV=1	0	467.938	64.2415	28	183	21	1	646	70.9	5.52	High		30841718072	61.355	714.11	28
	Checked	Confidence	Annotated Sequence	Modifications	Modifications in Master Proteins	Qvality PEP	Qvality q-value	# Protein Groups	# Proteins	# PSMs	Master Protein Accessions	Positions in Master Proteins	# Missed Cleavages	Theo. MH+ [Da]	Found in Sample: [S3] F3: Sample	Area: F3: Sample	XCorr Sequest HT	Confidence Sequest HT	Percolator q-Value Sequest HT	Percolator PEP Sequest HT
	TRUE	High	[K].NQVAMNPTNTVFDAK.[R]	1xMet-Monika [M5]		2.97087e-05	2.35243e-05	1	1	3	P11142	P11142 [57-71]	0	1818.81	High	3129313743	3.58	High	2.354e-05	7.62e-05
	TRUE	High	[K].HWPFMVVNDAGRPK.[V]	1xMet-Monika [M5]		0.00719178	0.000136537	1	1	1	P11142	P11142 [89-102]	0	1822.85	High	106559122	3.32	High	7.793e-05	0.00235
TRUE	High	Master Protein	P04792	Heat shock protein beta-1 OS=Homo sapiens OX=9606 GN=HSPB1 PE=1 SV=2	0	212.485	76.5854	13	71	13	1	205	22.8	6.4	High		4.82055e+10	169.125	359.36	13
	Checked	Confidence	Annotated Sequence	Modifications	Modifications in Master Proteins	Qvality PEP	Qvality q-value	# Protein Groups	# Proteins	# PSMs	Master Protein Accessions	Positions in Master Proteins	# Missed Cleavages	Theo. MH+ [Da]	Found in Sample: [S3] F3: Sample	Area: F3: Sample	XCorr Sequest HT	Confidence Sequest HT	Percolator q-Value Sequest HT	Percolator PEP Sequest HT
	TRUE	High	[K].YTLPPGVDPTQVSSSLSPEGTLTVEAPMPK.[L]	1xMet-Monika [M28]		6.20803e-05	2.35243e-05	1	1	1	P04792	P04792 [142-171]	0	3267.58	High	456297324	4.59	High	1.33e-05	9.367e-06
TRUE	High	Master Protein	P07900	Heat shock protein HSP 90-alpha OS=Homo sapiens OX=9606 GN=HSP90AA1 PE=1 SV=5	0	746.61	59.9727	34	330	17	1	732	84.6	5.02	High		3.56216e+10	145.78	1393.27	34
	Checked	Confidence	Annotated Sequence	Modifications	Modifications in Master Proteins	Qvality PEP	Qvality q-value	# Protein Groups	# Proteins	# PSMs	Master Protein Accessions	Positions in Master Proteins	# Missed Cleavages	Theo. MH+ [Da]	Found in Sample: [S3] F3: Sample	Area: F3: Sample	XCorr Sequest HT	Confidence Sequest HT	Percolator q-Value Sequest HT	Percolator PEP Sequest HT
	TRUE	High	[K].HGLEVIYMIEPIDEYCVQQLK.[E]	1xMet-Monika [M8]; 1xCarbamidomethyl [C16]		1.05476e-07	2.35243e-05	1	1	1	P07900	P07900 [514-534]	0	2746.29	High	55070784	3.22	High	1.33e-05	6.51e-09
	TRUE	High	[R].GVVDSEDLPLNISREMLQQSK.[I]	1xDeamidated [Q]; 1xMet-Monika [M16]		0.0352727	0.000738596	2	2	3	P07900; P08238	P07900 [387-407]; P08238 [379-399]	1	2528.2	High	71038440	3.17	High	0.000476	0.01513
	TRUE	High	[R].DNSTMGYMAAK.[K]	1xMet-Monika [M5]		0.0438243	0.00086166	1	1	1	P07900	P07900 [621-631]	0	1357.52	High	249330200	1.72	High	0.0005463	0.0194
TRUE	High	Master Protein	P08238	Heat shock protein HSP 90-beta OS=Homo sapiens OX=9606 GN=HSP90AB1 PE=1 SV=4	0	726.199	59.8066	33	303	18	1	724	83.2	5.03	High		3.11356e+10	179.225	1272.74	33
	Checked	Confidence	Annotated Sequence	Modifications	Modifications in Master Proteins	Qvality PEP	Qvality q-value	# Protein Groups	# Proteins	# PSMs	Master Protein Accessions	Positions in Master Proteins	# Missed Cleavages	Theo. MH+ [Da]	Found in Sample: [S3] F3: Sample	Area: F3: Sample	XCorr Sequest HT	Confidence Sequest HT	Percolator q-Value Sequest HT	Percolator PEP Sequest HT
	TRUE	High	[K].RGFEVVYMTEPIDEYCVQQLK.[E]	1xMet-Monika [M8]; 1xCarbamidomethyl [C16]		2.59474e-05	2.35243e-05	1	1	1	P08238	P08238 [506-526]	1	2773.27	High	1072122272	4.33	High	1.33e-05	3.45e-06
	TRUE	High	[R].YHTSQSGDEMTSLSEYVSR.[M]	1xMet-Monika [M10]		2.67398e-05	2.35243e-05	1	1	2	P08238	P08238 [457-475]	0	2345.96	High	525677216	3.68	High	1.33e-05	3.575e-06
	TRUE	High	[K].LGLGIDEDEVAAEEPNAAVPDEIPPLEGDEDASRMEEVD.[-]	1xDeamidated [N16]; 1xMet-Monika [M35]		0.382049	0.00832262	1	1	1	P08238	P08238 [686-724]	1	4305.87	High		3.27	High	0.005582	0.381
	TRUE	High	[R].GVVDSEDLPLNISREMLQQSK.[I]	1xDeamidated [Q]; 1xMet-Monika [M16]		0.0352727	0.000738596	2	2	3	P07900; P08238	P07900 [387-407]; P08238 [379-399]	1	2528.2	High	71038440	3.17	High	0.000476	0.01513
	TRUE	High	[K].RGFEVVYMTEPIDEYCVQQLK.[E]	1xDeamidated [Q]; 1xMet-Monika [M8]; 1xCarbamidomethyl [C16]		0.0186609	0.000376221	1	1	2	P08238	P08238 [506-526]	1	2774.25	High	189060136	3.17	High	0.0002368	0.007377
	TRUE	High	[R].YHTSQSGDEMTSLSEYVSR.[M]	1xDeamidated [Q5]; 1xMet-Monika [M10]		1.38994e-05	2.35243e-05	1	1	1	P08238	P08238 [457-475]	0	2346.95	High	429474160	2.96	High	1.33e-05	1.692e-06
	TRUE	High	[R].DNSTMGYMMAK.[K]	2xOxidation [M8; M9]; 1xMet-Monika [M5]		0.0812375	0.00139321	1	2	1	P08238	P08238 [613-623]	0	1449.52	High	295195494	1.88	High	0.0009235	0.04141
TRUE	High	Master Protein	P51858	Hepatoma-derived growth factor OS=Homo sapiens OX=9606 GN=HDGF PE=1 SV=1	0	101.757	39.5833	7	20	7	1	240	26.8	4.73	High		3.00157e+09	4.817	90	7
	Checked	Confidence	Annotated Sequence	Modifications	Modifications in Master Proteins	Qvality PEP	Qvality q-value	# Protein Groups	# Proteins	# PSMs	Master Protein Accessions	Positions in Master Proteins	# Missed Cleavages	Theo. MH+ [Da]	Found in Sample: [S3] F3: Sample	Area: F3: Sample	XCorr Sequest HT	Confidence Sequest HT	Percolator q-Value Sequest HT	Percolator PEP Sequest HT
	TRUE	High	[K].EAATLEVERPLPMEVEK.[N]	1xMet-Monika [M13]		0.0669845	0.00121733	1	1	1	P51858	P51858 [181-197]	0	2110.02	High	4.67144e+07	2.36	High	0.0007708	0.03219
TRUE	High	Master Protein	Q14103	Heterogeneous nuclear ribonucleoprotein D0 OS=Homo sapiens OX=9606 GN=HNRNPD PE=1 SV=1	0	55.416	22.5352	9	15	7	1	355	38.4	7.81	High		3.1989e+09	5.31	43.43	9
	Checked	Confidence	Annotated Sequence	Modifications	Modifications in Master Proteins	Qvality PEP	Qvality q-value	# Protein Groups	# Proteins	# PSMs	Master Protein Accessions	Positions in Master Proteins	# Missed Cleavages	Theo. MH+ [Da]	Found in Sample: [S3] F3: Sample	Area: F3: Sample	XCorr Sequest HT	Confidence Sequest HT	Percolator q-Value Sequest HT	Percolator PEP Sequest HT
	TRUE	High	[K].IREYFGGFGEVESIELPMDNK.[T]	1xDeamidated [N20]; 1xMet-Monika [M18]		0.117171	0.00197559	1	1	1	Q14103	Q14103 [198-218]	1	2600.17	High	91207808	4.22	High	0.001276	0.06898
TRUE	High	Master Protein	P52272	Heterogeneous nuclear ribonucleoprotein M OS=Homo sapiens OX=9606 GN=HNRNPM PE=1 SV=3	0	166.737	31.6438	13	33	13	1	730	77.5	8.7	High		3.47273e+09	1.848	122.14	13
	Checked	Confidence	Annotated Sequence	Modifications	Modifications in Master Proteins	Qvality PEP	Qvality q-value	# Protein Groups	# Proteins	# PSMs	Master Protein Accessions	Positions in Master Proteins	# Missed Cleavages	Theo. MH+ [Da]	Found in Sample: [S3] F3: Sample	Area: F3: Sample	XCorr Sequest HT	Confidence Sequest HT	Percolator q-Value Sequest HT	Percolator PEP Sequest HT
	TRUE	High	[K].GIGMGNIGPAGMGMEGIGFGINK.[M]	1xDeamidated [N6]; 2xOxidation [M4; M12]; 1xMet-Monika [M14]		0.00511176	0.000117979	1	1	1	P52272	P52272 [323-345]	0	2380.04	High	350116328	3.21	High	6.733e-05	0.001552
	TRUE	High	[R].MGLAMGGGGGASFDR.[A]	1xOxidation [M1]; 1xMet-Monika [M5]		0.000583014	4.13832e-05	1	1	1	P52272	P52272 [607-621]	0	1568.63	High	345718142	2.22	High	2.354e-05	0.0001167
TRUE	High	Master Protein	P22626	Heterogeneous nuclear ribonucleoproteins A2/B1 OS=Homo sapiens OX=9606 GN=HNRNPA2B1 PE=1 SV=2	0	159.048	45.6091	11	28	10	1	353	37.4	8.95	High		6.3214e+09	9	130.32	11
	Checked	Confidence	Annotated Sequence	Modifications	Modifications in Master Proteins	Qvality PEP	Qvality q-value	# Protein Groups	# Proteins	# PSMs	Master Protein Accessions	Positions in Master Proteins	# Missed Cleavages	Theo. MH+ [Da]	Found in Sample: [S3] F3: Sample	Area: F3: Sample	XCorr Sequest HT	Confidence Sequest HT	Percolator q-Value Sequest HT	Percolator PEP Sequest HT
	TRUE	High	[R].NMGGPYGGGNYGPGGSGGSGGYGGR.[S]	1xMet-Monika [M2]		8.71526e-12	0	1	1	1	P22626	P22626 [326-350]	0	2358.93	High	75987032	4.4	High	0	1.433e-13
TRUE	Medium	Master Protein	Q9H0E3	Histone deacetylase complex subunit SAP130 OS=Homo sapiens OX=9606 GN=SAP130 PE=1 SV=1	0.04	0.989	3.91221	1	2	1	1	1048	110.3	9.83	High		45208142	0	4.7	1
	Checked	Confidence	Annotated Sequence	Modifications	Modifications in Master Proteins	Qvality PEP	Qvality q-value	# Protein Groups	# Proteins	# PSMs	Master Protein Accessions	Positions in Master Proteins	# Missed Cleavages	Theo. MH+ [Da]	Found in Sample: [S3] F3: Sample	Area: F3: Sample	XCorr Sequest HT	Confidence Sequest HT	Percolator q-Value Sequest HT	Percolator PEP Sequest HT
	TRUE	High	[R].QYPVSAQAPNSAITAQTGVGVASTVHLNPMQLMTVDASHAR.[H]	1xDeamidated [N10]; 1xOxidation [M]; 1xMet-Monika [M]		0.153276	0.00248506	1	1	2	Q9H0E3	Q9H0E3 [516-556]	0	4405.1	High	45208142	4.7	High	0.001619	0.1025
TRUE	High	Master Protein	Q14974	Importin subunit beta-1 OS=Homo sapiens OX=9606 GN=KPNB1 PE=1 SV=2	0	431.331	49.4292	27	61	27	1	876	97.1	4.78	High	Acetyl [N-Term]	5981523312	13.424	281.56	27
	Checked	Confidence	Annotated Sequence	Modifications	Modifications in Master Proteins	Qvality PEP	Qvality q-value	# Protein Groups	# Proteins	# PSMs	Master Protein Accessions	Positions in Master Proteins	# Missed Cleavages	Theo. MH+ [Da]	Found in Sample: [S3] F3: Sample	Area: F3: Sample	XCorr Sequest HT	Confidence Sequest HT	Percolator q-Value Sequest HT	Percolator PEP Sequest HT
	TRUE	High	[R].MFQSTAGSGGVQEDALMAVSTLVEVLGGEFLK.[Y]	1xOxidation [M1]; 1xMet-Monika [M17]		3.30852e-07	2.35243e-05	1	1	1	Q14974	Q14974 [614-645]	0	3456.64	High	7.71509e+06	4.27	High	1.33e-05	2.393e-08
TRUE	High	Master Protein	P05783	Keratin, type I cytoskeletal 18 OS=Homo sapiens OX=9606 GN=KRT18 PE=1 SV=2	0	507.858	54.4186	18	103	16	1	430	48	5.45	High		9582429000	84.77	440.86	18
	Checked	Confidence	Annotated Sequence	Modifications	Modifications in Master Proteins	Qvality PEP	Qvality q-value	# Protein Groups	# Proteins	# PSMs	Master Protein Accessions	Positions in Master Proteins	# Missed Cleavages	Theo. MH+ [Da]	Found in Sample: [S3] F3: Sample	Area: F3: Sample	XCorr Sequest HT	Confidence Sequest HT	Percolator q-Value Sequest HT	Percolator PEP Sequest HT
	TRUE	High	[R].RLLEDGEDFNLGDALDSSNSMQTIQK.[T]	2xDeamidated [Q22; Q/N]; 1xMet-Monika [M21]		2.15252e-06	2.35243e-05	1	1	2	P05783	P05783 [382-407]	1	3067.35	High	293508864	6.19	High	1.33e-05	2.02e-07
	TRUE	High	[R].GGMGSGGLATGIAGGLAGMGGIQNEK.[E]	1xOxidation [M]; 1xMet-Monika [M]		5.26143e-05	2.35243e-05	1	1	3	P05783	P05783 [56-81]	0	2446.12	High	561048100	3.93	High	1.33e-05	7.745e-06
	TRUE	High	[R].LLEDGEDFNLGDALDSSNSMQTIQK.[T]	2xDeamidated [N18; Q/N]; 1xMet-Monika [M20]		0.00016131	2.35243e-05	1	1	3	P05783	P05783 [383-407]	0	2911.25	High	454263704	3.77	High	1.33e-05	2.755e-05
	TRUE	High	[R].GGMGSGGLATGIAGGLAGMGGIQNEK.[E]	1xDeamidated [Q23]; 1xOxidation [M3]; 1xMet-Monika [M19]		0.165482	0.00274924	1	1	1	P05783	P05783 [56-81]	0	2447.1	High		2.61	High	0.001812	0.1151
TRUE	High	Master Protein	P08727	Keratin, type I cytoskeletal 19 OS=Homo sapiens OX=9606 GN=KRT19 PE=1 SV=4	0	265.192	64.75	22	135	16	1	400	44.1	5.14	High		2.86928e+10	22.101	490.45	22
	Checked	Confidence	Annotated Sequence	Modifications	Modifications in Master Proteins	Qvality PEP	Qvality q-value	# Protein Groups	# Proteins	# PSMs	Master Protein Accessions	Positions in Master Proteins	# Missed Cleavages	Theo. MH+ [Da]	Found in Sample: [S3] F3: Sample	Area: F3: Sample	XCorr Sequest HT	Confidence Sequest HT	Percolator q-Value Sequest HT	Percolator PEP Sequest HT
	TRUE	High	[R].SQYEVMAEQNR.[K]	1xMet-Monika [M6]		0.17638	0.00290642	1	1	1	P08727	P08727 [254-264]	0	1523.63	High	135564682	2.02	High	0.001881	0.1269
TRUE	High	Master Protein	P05787	Keratin, type II cytoskeletal 8 OS=Homo sapiens OX=9606 GN=KRT8 PE=1 SV=7	0	399.897	68.9441	32	146	28	1	483	53.7	5.59	High		3.60608e+10	139.3	513.7	32
	Checked	Confidence	Annotated Sequence	Modifications	Modifications in Master Proteins	Qvality PEP	Qvality q-value	# Protein Groups	# Proteins	# PSMs	Master Protein Accessions	Positions in Master Proteins	# Missed Cleavages	Theo. MH+ [Da]	Found in Sample: [S3] F3: Sample	Area: F3: Sample	XCorr Sequest HT	Confidence Sequest HT	Percolator q-Value Sequest HT	Percolator PEP Sequest HT
	TRUE	High	[R].GGLGGGYGGASGMGGITAVTVNQSLLSPLVLEVDPNIQAVR.[T]	1xMet-Monika [M13]		1.14439e-06	2.35243e-05	1	1	2	P05787	P05787 [48-88]	0	4094.07	High	913971456	5.75	High	1.33e-05	8.066e-06
	TRUE	High	[R].SLDMDSIIAEVK.[A]	1xMet-Monika [M4]		0.00219917	6.11678e-05	1	1	2	P05787	P05787 [253-264]	0	1489.69	High	1170493546	2.06	High	3.485e-05	0.0006259
	TRUE	High	[R].LESGMQNMSIHTK.[T]	1xMet-Monika [M5]		0.00995291	0.000229368	1	1	1	P05787	P05787 [402-414]	0	1644.72	High	1.09991e+08	1.98	High	0.0001312	0.00348
	TRUE	High	[R].LESGMQNMSIHTK.[T]	2xMet-Monika [M5; M8]		0.390115	0.00856507	1	1	1	P05787	P05787 [402-414]	0	1813.74	High	64044552	1.57	High	0.00575	0.392
	TRUE	High	[R].AEAESMYQIK.[Y]	1xMet-Monika [M6]		0.37245	0.00799648	1	1	1	P05787	P05787 [276-285]	0	1338.57	High	513973504	1.42	High	0.005304	0.3697
TRUE	High	Master Protein	P00338	L-lactate dehydrogenase A chain OS=Homo sapiens OX=9606 GN=LDHA PE=1 SV=2	0	309.211	62.3494	15	93	15	1	332	36.7	8.27	High		1.79083e+10	46.863	359.41	15
	Checked	Confidence	Annotated Sequence	Modifications	Modifications in Master Proteins	Qvality PEP	Qvality q-value	# Protein Groups	# Proteins	# PSMs	Master Protein Accessions	Positions in Master Proteins	# Missed Cleavages	Theo. MH+ [Da]	Found in Sample: [S3] F3: Sample	Area: F3: Sample	XCorr Sequest HT	Confidence Sequest HT	Percolator q-Value Sequest HT	Percolator PEP Sequest HT
	TRUE	High	[R].LGVHPLSCHGWVLGEHGDSSVPVWSGMNVAGVSLK.[T]	1xDeamidated [N28]; 1xMet-Monika [M27]; 1xCarbamidomethyl [C8]		5.20757e-09	0	1	1	2	P00338	P00338 [178-212]	0	3838.81	High	845238390	6.5	High	2.354e-05	9.462e-05
	TRUE	High	[K].GEMMDLQHGSLFLR.[T]	1xOxidation [M]; 1xMet-Monika [M]		5.46982e-06	2.35243e-05	1	1	4	P00338	P00338 [60-73]	0	1818.8	High	539366333	3.6	High	1.33e-05	5.842e-07
	TRUE	High	[K].LKGEMMDLQHGSLFLR.[T]	1xOxidation [M]; 1xMet-Monika [M]		0.000371493	4.13832e-05	1	1	2	P00338	P00338 [58-73]	1	2059.98	High	592304859	2.84	High	2.354e-05	7.046e-05
TRUE	Low	Master Protein	Q12912	Lymphoid-restricted membrane protein OS=Homo sapiens OX=9606 GN=LRMP PE=1 SV=3	0.089	0.538	2.52252	1	1	1	1	555	62.1	5.85	High		1.82404e+06	0.068	0	1
	Checked	Confidence	Annotated Sequence	Modifications	Modifications in Master Proteins	Qvality PEP	Qvality q-value	# Protein Groups	# Proteins	# PSMs	Master Protein Accessions	Positions in Master Proteins	# Missed Cleavages	Theo. MH+ [Da]	Found in Sample: [S3] F3: Sample	Area: F3: Sample	XCorr Sequest HT	Confidence Sequest HT	Percolator q-Value Sequest HT	Percolator PEP Sequest HT
	TRUE	High	[R].MNDDPSMEENGVER.[V]	2xDeamidated [N2; N10]; 2xMet-Monika [M1; M7]		0.311143	0.0060325	1	1	1	Q12912	Q12912 [57-70]	0	1962.65	High	1.82404e+06	0.21	High	0.003977	0.2895
TRUE	High	Master Protein	Q8TCT9	Minor histocompatibility antigen H13 OS=Homo sapiens OX=9606 GN=HM13 PE=1 SV=1	0	20.526	16.1804	4	6	4	1	377	41.5	6.43	High		4.48409e+08	0.778	15.17	4
	Checked	Confidence	Annotated Sequence	Modifications	Modifications in Master Proteins	Qvality PEP	Qvality q-value	# Protein Groups	# Proteins	# PSMs	Master Protein Accessions	Positions in Master Proteins	# Missed Cleavages	Theo. MH+ [Da]	Found in Sample: [S3] F3: Sample	Area: F3: Sample	XCorr Sequest HT	Confidence Sequest HT	Percolator q-Value Sequest HT	Percolator PEP Sequest HT
	TRUE	High	[K].NASDMPETITSR.[D]	1xMet-Monika [M5]		0.0796473	0.00137539	1	1	1	Q8TCT9	Q8TCT9 [62-73]	0	1490.62	High	103109400	1.49	High	0.0008926	0.04015
TRUE	High	Master Protein	P60660	Myosin light polypeptide 6 OS=Homo sapiens OX=9606 GN=MYL6 PE=1 SV=2	0	49.79	35.0993	4	14	4	1	151	16.9	4.65	High		5.46365e+09	5.579	49.44	4
	Checked	Confidence	Annotated Sequence	Modifications	Modifications in Master Proteins	Qvality PEP	Qvality q-value	# Protein Groups	# Proteins	# PSMs	Master Protein Accessions	Positions in Master Proteins	# Missed Cleavages	Theo. MH+ [Da]	Found in Sample: [S3] F3: Sample	Area: F3: Sample	XCorr Sequest HT	Confidence Sequest HT	Percolator q-Value Sequest HT	Percolator PEP Sequest HT
	TRUE	High	[K].VLDFEHFLPMLQTVAK.[N]	1xDeamidated [Q12]; 1xMet-Monika [M10]		0.0118729	0.000229368	1	1	1	P60660	P60660 [64-79]	0	2058.01	High	150842294	2.82	High	0.0001312	0.004324
	TRUE	High	[K].VLDFEHFLPMLQTVAK.[N]	1xMet-Monika [M10]		0.0173552	0.000358126	1	1	1	P60660	P60660 [64-79]	0	2057.02	High	868323274	2.31	High	0.0002265	0.006766
TRUE	High	Master Protein	O14950	Myosin regulatory light chain 12B OS=Homo sapiens OX=9606 GN=MYL12B PE=1 SV=2	0	107.977	56.9767	9	21	5	1	172	19.8	4.84	High		1.49971e+09	34.112	71.55	9
	Checked	Confidence	Annotated Sequence	Modifications	Modifications in Master Proteins	Qvality PEP	Qvality q-value	# Protein Groups	# Proteins	# PSMs	Master Protein Accessions	Positions in Master Proteins	# Missed Cleavages	Theo. MH+ [Da]	Found in Sample: [S3] F3: Sample	Area: F3: Sample	XCorr Sequest HT	Confidence Sequest HT	Percolator q-Value Sequest HT	Percolator PEP Sequest HT
	TRUE	High	[R].ATSNVFAMFDQSQIQEFK.[E]	1xMet-Monika [M8]		0.000151895	2.35243e-05	2	3	1	P24844; O14950	P24844 [18-35]; O14950 [18-35]	0	2260	High	304068204	4.02	High	1.33e-05	2.57e-05
	TRUE	High	[R].ATSNVFAMFDQSQIQEFK.[E]	1xDeamidated [Q/N]; 1xMet-Monika [M8]		1.50982e-05	2.35243e-05	2	3	4	P24844; O14950	P24844 [18-35]; O14950 [18-35]	0	2260.99	High		3.53	High	1.33e-05	1.863e-06
TRUE	High	Master Protein	P24844	Myosin regulatory light polypeptide 9 OS=Homo sapiens OX=9606 GN=MYL9 PE=1 SV=4	0	73.629	38.9535	5	15	1	1	172	19.8	4.92	High		427505324	11.328	49.85	5
	Checked	Confidence	Annotated Sequence	Modifications	Modifications in Master Proteins	Qvality PEP	Qvality q-value	# Protein Groups	# Proteins	# PSMs	Master Protein Accessions	Positions in Master Proteins	# Missed Cleavages	Theo. MH+ [Da]	Found in Sample: [S3] F3: Sample	Area: F3: Sample	XCorr Sequest HT	Confidence Sequest HT	Percolator q-Value Sequest HT	Percolator PEP Sequest HT
	TRUE	High	[R].ATSNVFAMFDQSQIQEFK.[E]	1xMet-Monika [M8]		0.000151895	2.35243e-05	2	3	1	P24844; O14950	P24844 [18-35]; O14950 [18-35]	0	2260	High	304068204	4.02	High	1.33e-05	2.57e-05
	TRUE	High	[R].ATSNVFAMFDQSQIQEFK.[E]	1xDeamidated [Q/N]; 1xMet-Monika [M8]		1.50982e-05	2.35243e-05	2	3	4	P24844; O14950	P24844 [18-35]; O14950 [18-35]	0	2260.99	High		3.53	High	1.33e-05	1.863e-06
TRUE	High	Master Protein	P35579	Myosin-9 OS=Homo sapiens OX=9606 GN=MYH9 PE=1 SV=4	0	977.604	45.6633	73	191	62	1	1960	226.4	5.6	High		1.48702e+10	10.331	734.12	73
	Checked	Confidence	Annotated Sequence	Modifications	Modifications in Master Proteins	Qvality PEP	Qvality q-value	# Protein Groups	# Proteins	# PSMs	Master Protein Accessions	Positions in Master Proteins	# Missed Cleavages	Theo. MH+ [Da]	Found in Sample: [S3] F3: Sample	Area: F3: Sample	XCorr Sequest HT	Confidence Sequest HT	Percolator q-Value Sequest HT	Percolator PEP Sequest HT
	TRUE	High	[K].NMDPLNDNIATLLHQSSDK.[F]	1xMet-Monika [M2]		7.74884e-08	2.35243e-05	1	1	1	P35579	P35579 [588-606]	0	2295.04	High	590927173	4.91	High	1.33e-05	4.578e-09
	TRUE	High	[R].IIGLDQVAGMSETALPGAFK.[T]	1xMet-Monika [M10]		6.16927e-06	2.35243e-05	1	1	2	P35579	P35579 [618-637]	0	2187.08	High	1730383232	3.44	High	1.33e-05	6.749e-07
	TRUE	High	[K].NMDPLNDNIATLLHQSSDK.[F]	1xDeamidated [N1]; 1xMet-Monika [M2]		5.81577e-07	2.35243e-05	1	1	1	P35579	P35579 [588-606]	0	2296.02	High		3	High	1.33e-05	4.562e-08
TRUE	High	Master Protein	Q09666	Neuroblast differentiation-associated protein AHNAK OS=Homo sapiens OX=9606 GN=AHNAK PE=1 SV=2	0	1698.04	56.3667	165	345	165	1	5890	628.7	6.15	High		1.49434e+10	2.754	1249.64	165
	Checked	Confidence	Annotated Sequence	Modifications	Modifications in Master Proteins	Qvality PEP	Qvality q-value	# Protein Groups	# Proteins	# PSMs	Master Protein Accessions	Positions in Master Proteins	# Missed Cleavages	Theo. MH+ [Da]	Found in Sample: [S3] F3: Sample	Area: F3: Sample	XCorr Sequest HT	Confidence Sequest HT	Percolator q-Value Sequest HT	Percolator PEP Sequest HT
	TRUE	High	[K].EGDQIVGATIYFDNLQSGEVTQLLNTMGHHTVGLK.[L]	3xDeamidated [Q4; N/Q]; 1xMet-Monika [M27]		0.00542501	0.000117979	1	1	3	Q09666	Q09666 [51-85]	0	3957.85	High	450384488	6.34	High	6.733e-05	0.001662
	TRUE	High	[K].GDINIEGPSMNIEGPDLNVEGPEGGLK.[G]	1xDeamidated [N11]; 1xMet-Monika [M10]		1.62124e-08	0	1	1	1	Q09666	Q09666 [3501-3527]	0	2921.32	High	69923922	4.9	High	0	7.698e-10
	TRUE	High	[K].GPTVGGGLPGIGVQGLEGNLQMPGIK.[S]	1xMet-Monika [M22]		0.155107	0.00255568	1	1	1	Q09666	Q09666 [5473-5498]	0	2615.33	High	244237536	4.44	High	0.00167	0.1044
	TRUE	High	[K].EGDQIVGATIYFDNLQSGEVTQLLNTMGHHTVGLK.[L]	2xDeamidated [Q/N]; 1xMet-Monika [M27]		0.000154196	2.35243e-05	1	1	2	Q09666	Q09666 [51-85]	0	3956.87	High	86731438	3.65	High	2.354e-05	7.003e-05
	TRUE	High	[K].GPTVGGGLPGIGVQGLEGNLQMPGIK.[S]	1xDeamidated [Q/N]; 1xMet-Monika [M22]		0.164517	0.00274924	1	1	3	Q09666	Q09666 [5473-5498]	0	2616.32	High		3.57	High	0.002134	0.1429
	TRUE	High	[K].VDVSAPDVEMQGPDWNLK.[M]	1xDeamidated [Q11]; 1xMet-Monika [M10]		0.00329309	9.93549e-05	1	1	1	Q09666	Q09666 [980-997]	0	2169.95	High		2.64	High	5.666e-05	0.0009014
	TRUE	High	[K].ISMPDIDLNLTGPK.[I]	1xMet-Monika [M3]		0.000107484	2.35243e-05	1	1	1	Q09666	Q09666 [2835-2848]	0	1682.81	High		2.28	High	1.33e-05	1.742e-05
	TRUE	High	[K].ISMPDVDLHLK.[G]	1xMet-Monika [M3]		8.97375e-05	2.35243e-05	1	1	2	Q09666	Q09666 [818-828]; [1195-1205]; [1653-1663]; [1855-1865]; [1922-1932]; [1989-1999]; [2117-2127]	0	1436.69	High	923703959	2.19	High	1.33e-05	1.423e-05
	TRUE	High	[K].IPMPDFDLHLK.[G]	1xMet-Monika [M3]		4.07437e-05	2.35243e-05	1	1	2	Q09666	Q09666 [2963-2973]	0	1494.71	High	208618588	2.13	High	1.33e-05	1.841e-05
	TRUE	High	[K].ISMQDVDLSLGSPK.[L]	1xMet-Monika [M3]		4.63002e-05	2.35243e-05	1	1	1	Q09666	Q09666 [500-513]	0	1658.78	High	343588256	2.04	High	1.33e-05	6.676e-06
	TRUE	High	[K].ISMPDLDLHLK.[S]	1xMet-Monika [M3]		0.0003319	4.13832e-05	1	1	2	Q09666	Q09666 [2386-2396]	0	1450.71	High	1.31163e+08	1.99	High	2.354e-05	6.185e-05
	TRUE	High	[K].ISMPDFDLHLK.[G]	1xMet-Monika [M3]		2.16623e-05	2.35243e-05	1	1	2	Q09666	Q09666 [2579-2589]; [4001-4011]; [4257-4267]; [4459-4469]	0	1484.69	High	605965408	1.99	High	1.33e-05	2.824e-06
	TRUE	High	[K].ISMPDIDLNLK.[G]	1xMet-Monika [M3]		0.0154483	0.000340013	1	1	2	Q09666	Q09666 [2707-2717]; [3091-3101]; [3219-3229]; [3543-3553]; [3745-3755]; [3873-3883]; [4721-4731]	0	1427.69	High	1383065080	1.47	High	0.0002162	0.005887
TRUE	High	Master Protein	Q14697	Neutral alpha-glucosidase AB OS=Homo sapiens OX=9606 GN=GANAB PE=1 SV=3	0	654.401	56.25	35	101	35	1	944	106.8	6.14	High		8.52226e+09	21.154	477.77	35
	Checked	Confidence	Annotated Sequence	Modifications	Modifications in Master Proteins	Qvality PEP	Qvality q-value	# Protein Groups	# Proteins	# PSMs	Master Protein Accessions	Positions in Master Proteins	# Missed Cleavages	Theo. MH+ [Da]	Found in Sample: [S3] F3: Sample	Area: F3: Sample	XCorr Sequest HT	Confidence Sequest HT	Percolator q-Value Sequest HT	Percolator PEP Sequest HT
	TRUE	High	[R].LYNLDVFQYELYNPMALYGSVPVLLAHNPHR.[D]	1xDeamidated [Q/N]; 1xMet-Monika [M15]		1.53809e-08	0	1	1	3	Q14697	Q14697 [279-309]	0	3816.86	High	319584528	6.96	High	1.33e-05	2.991e-09
TRUE	High	Master Protein	P61916	NPC intracellular cholesterol transporter 2 OS=Homo sapiens OX=9606 GN=NPC2 PE=1 SV=1	0	38.177	25.8278	2	6	2	1	151	16.6	7.65	High		1953598934	2.162	29.64	2
	Checked	Confidence	Annotated Sequence	Modifications	Modifications in Master Proteins	Qvality PEP	Qvality q-value	# Protein Groups	# Proteins	# PSMs	Master Protein Accessions	Positions in Master Proteins	# Missed Cleavages	Theo. MH+ [Da]	Found in Sample: [S3] F3: Sample	Area: F3: Sample	XCorr Sequest HT	Confidence Sequest HT	Percolator q-Value Sequest HT	Percolator PEP Sequest HT
	TRUE	High	[K].AVVHGILMGVPVPFPIPEPDGCK.[S]	1xMet-Monika [M8]; 1xCarbamidomethyl [C22]		1.34875e-05	2.35243e-05	1	1	1	P61916	P61916 [72-94]	0	2598.29	High	1016079558	4.18	High	1.33e-05	1.643e-06
TRUE	High	Master Protein	P06748	Nucleophosmin OS=Homo sapiens OX=9606 GN=NPM1 PE=1 SV=2	0	285.282	49.6599	10	66	10	1	294	32.6	4.78	High	Acetyl [N-Term]	22575442488	67.129	264.85	10
	Checked	Confidence	Annotated Sequence	Modifications	Modifications in Master Proteins	Qvality PEP	Qvality q-value	# Protein Groups	# Proteins	# PSMs	Master Protein Accessions	Positions in Master Proteins	# Missed Cleavages	Theo. MH+ [Da]	Found in Sample: [S3] F3: Sample	Area: F3: Sample	XCorr Sequest HT	Confidence Sequest HT	Percolator q-Value Sequest HT	Percolator PEP Sequest HT
	TRUE	High	[K].MSVQPTVSLGGFEITPPVVLR.[L]	1xMet-Monika [M1]		5.53052e-09	0	1	1	4	P06748	P06748 [81-101]	0	2396.24	High	898285040	4.26	High	1.33e-05	1.069e-08
	TRUE	High	[-].MEDSMDMDMSPLRPQNYLFGCELK.[A]	1xDeamidated [Q/N]; 1xOxidation [M]; 1xMet-Monika [M]; 1xCarbamidomethyl [C21]		2.24924e-05	2.35243e-05	1	1	10	P06748	P06748 [1-24]	0	3093.25	High	57610121	2.8	High	1.33e-05	7.024e-06
TRUE	High	Master Protein	P22392	Nucleoside diphosphate kinase B OS=Homo sapiens OX=9606 GN=NME2 PE=1 SV=1	0	132.961	59.2105	7	32	3	1	152	17.3	8.41	High		9388313173	25.102	121.1	7
	Checked	Confidence	Annotated Sequence	Modifications	Modifications in Master Proteins	Qvality PEP	Qvality q-value	# Protein Groups	# Proteins	# PSMs	Master Protein Accessions	Positions in Master Proteins	# Missed Cleavages	Theo. MH+ [Da]	Found in Sample: [S3] F3: Sample	Area: F3: Sample	XCorr Sequest HT	Confidence Sequest HT	Percolator q-Value Sequest HT	Percolator PEP Sequest HT
	TRUE	High	[K].YMNSGPVVAMVWEGLNVVK.[T]	1xMet-Monika [M2]		1.59143e-05	2.35243e-05	1	2	1	P22392	P22392 [67-85]	0	2262.08	High	452665004	2.73	High	1.33e-05	1.976e-06
TRUE	High	Master Protein	P22059	Oxysterol-binding protein 1 OS=Homo sapiens OX=9606 GN=OSBP PE=1 SV=1	0	90.578	16.8525	11	21	11	1	807	89.4	7.3	High		1.40277e+09	1.059	62.4	11
	Checked	Confidence	Annotated Sequence	Modifications	Modifications in Master Proteins	Qvality PEP	Qvality q-value	# Protein Groups	# Proteins	# PSMs	Master Protein Accessions	Positions in Master Proteins	# Missed Cleavages	Theo. MH+ [Da]	Found in Sample: [S3] F3: Sample	Area: F3: Sample	XCorr Sequest HT	Confidence Sequest HT	Percolator q-Value Sequest HT	Percolator PEP Sequest HT
	TRUE	High	[KR].IPMPVNFNEPLSMLQR.[L]	1xMet-Monika [M3]		0.00242388	6.11678e-05	1	2	1	P22059	P22059 [434-449]	0	2054.99	High	349805936	2.86	High	3.485e-05	0.0006249
TRUE	High	Master Protein	P62937	Peptidyl-prolyl cis-trans isomerase A OS=Homo sapiens OX=9606 GN=PPIA PE=1 SV=2	0	315.01	55.7576	7	107	7	1	165	18	7.81	High	Acetyl [N-Term]	6.5764e+10	516.947	350.89	7
	Checked	Confidence	Annotated Sequence	Modifications	Modifications in Master Proteins	Qvality PEP	Qvality q-value	# Protein Groups	# Proteins	# PSMs	Master Protein Accessions	Positions in Master Proteins	# Missed Cleavages	Theo. MH+ [Da]	Found in Sample: [S3] F3: Sample	Area: F3: Sample	XCorr Sequest HT	Confidence Sequest HT	Percolator q-Value Sequest HT	Percolator PEP Sequest HT
	TRUE	High	[K].HTGPGILSMANAGPNTNGSQFFICTAK.[T]	1xDeamidated [N/Q]; 1xMet-Monika [M9]; 1xCarbamidomethyl [C24]		1.14118e-10	0	1	1	5	P62937	P62937 [92-118]	0	2961.33	High	2667603142	5.61	High	1.33e-05	3.799e-09
	TRUE	High	[K].HTGPGILSMANAGPNTNGSQFFICTAK.[T]	1xMet-Monika [M9]; 1xCarbamidomethyl [C24]		6.3876e-10	0	1	1	2	P62937	P62937 [92-118]	0	2960.35	High	989111696	5.54	High	0	1.543e-09
	TRUE	High	[K].HTGPGILSMANAGPNTNGSQFFICTAK.[T]	3xDeamidated [N11; N15; N17]; 1xMet-Monika [M9]; 1xCarbamidomethyl [C24]		5.17465e-10	0	1	1	1	P62937	P62937 [92-118]	0	2963.3	High	191967264	5.49	High	0	1.503e-11
	TRUE	High	[K].EGMNIVEAMER.[F]	1xMet-Monika [M3]		0.0542794	0.00103918	1	1	1	P62937	P62937 [134-144]	0	1447.6	High	1357321560	1.77	High	0.0006585	0.02492
	TRUE	High	[K].EGMNIVEAMER.[F]	1xOxidation [M9]; 1xMet-Monika [M3]		0.00719178	0.000136537	1	1	1	P62937	P62937 [134-144]	0	1463.6	High	243937992	1.49	High	7.793e-05	0.002349
TRUE	High	Master Protein	Q02790	Peptidyl-prolyl cis-trans isomerase FKBP4 OS=Homo sapiens OX=9606 GN=FKBP4 PE=1 SV=3	0	294.551	60.5664	21	72	21	1	459	51.8	5.43	High		2.02412e+10	18.513	282.24	21
	Checked	Confidence	Annotated Sequence	Modifications	Modifications in Master Proteins	Qvality PEP	Qvality q-value	# Protein Groups	# Proteins	# PSMs	Master Protein Accessions	Positions in Master Proteins	# Missed Cleavages	Theo. MH+ [Da]	Found in Sample: [S3] F3: Sample	Area: F3: Sample	XCorr Sequest HT	Confidence Sequest HT	Percolator q-Value Sequest HT	Percolator PEP Sequest HT
	TRUE	High	[K].ATESGAQSAPLPMEGVDISPK.[Q]	1xMet-Monika [M13]		0.000823521	4.13832e-05	1	1	1	Q02790	Q02790 [8-28]	0	2254.04	High	364019397	3.47	High	2.354e-05	0.0001734
	TRUE	High	[K].ESWEMNSEEK.[L]	1xMet-Monika [M5]		0.147885	0.00230743	1	1	1	Q02790	Q02790 [257-266]	0	1437.53	High	298330036	1.79	High	0.001507	0.09703
TRUE	High	Master Protein	Q13451	Peptidyl-prolyl cis-trans isomerase FKBP5 OS=Homo sapiens OX=9606 GN=FKBP5 PE=1 SV=2	0	159.26	40.0438	14	28	14	1	457	51.2	5.9	High		2.89786e+09	4.412	102.1	14
	Checked	Confidence	Annotated Sequence	Modifications	Modifications in Master Proteins	Qvality PEP	Qvality q-value	# Protein Groups	# Proteins	# PSMs	Master Protein Accessions	Positions in Master Proteins	# Missed Cleavages	Theo. MH+ [Da]	Found in Sample: [S3] F3: Sample	Area: F3: Sample	XCorr Sequest HT	Confidence Sequest HT	Percolator q-Value Sequest HT	Percolator PEP Sequest HT
	TRUE	High	[R].RGEAQLLMNEFESAK.[G]	1xMet-Monika [M8]		0.0238476	0.000467225	1	1	1	Q13451	Q13451 [357-371]	1	1891.87	High	56321060	1.84	High	0.0002887	0.009726
TRUE	High	Master Protein	P30041	Peroxiredoxin-6 OS=Homo sapiens OX=9606 GN=PRDX6 PE=1 SV=3	0	134.182	63.3929	13	38	13	1	224	25	6.38	High		9.30764e+09	22.714	137.65	13
	Checked	Confidence	Annotated Sequence	Modifications	Modifications in Master Proteins	Qvality PEP	Qvality q-value	# Protein Groups	# Proteins	# PSMs	Master Protein Accessions	Positions in Master Proteins	# Missed Cleavages	Theo. MH+ [Da]	Found in Sample: [S3] F3: Sample	Area: F3: Sample	XCorr Sequest HT	Confidence Sequest HT	Percolator q-Value Sequest HT	Percolator PEP Sequest HT
	TRUE	High	[K].DGDSVMVLPTIPEEEAK.[K]	1xMet-Monika [M6]		3.5854e-05	2.35243e-05	1	1	1	P30041	P30041 [183-199]	0	1998.9	High	447478556	2.65	High	1.33e-05	5.005e-06
	TRUE	High	[R].ELAILLGMLDPAEK.[D]	1xMet-Monika [M8]		0.347333	0.00704026	1	1	1	P30041	P30041 [109-122]	0	1681.85	High	4.85098e+07	2.26	High	0.004695	0.337
TRUE	High	Master Protein	Q00325	Phosphate carrier protein, mitochondrial OS=Homo sapiens OX=9606 GN=SLC25A3 PE=1 SV=2	0	112.605	41.7127	9	25	9	1	362	40.1	9.38	High		4.96814e+09	7.962	91.51	9
	Checked	Confidence	Annotated Sequence	Modifications	Modifications in Master Proteins	Qvality PEP	Qvality q-value	# Protein Groups	# Proteins	# PSMs	Master Protein Accessions	Positions in Master Proteins	# Missed Cleavages	Theo. MH+ [Da]	Found in Sample: [S3] F3: Sample	Area: F3: Sample	XCorr Sequest HT	Confidence Sequest HT	Percolator q-Value Sequest HT	Percolator PEP Sequest HT
	TRUE	High	[K].VLYSNMLGEENTYLWR.[T]	1xDeamidated [N5]; 1xMet-Monika [M6]		2.07065e-05	2.35243e-05	1	1	1	Q00325	Q00325 [146-161]	0	2157.96	High		2.96	High	1.33e-05	2.669e-06
	TRUE	High	[K].GWAPTFLGYSMQGLCK.[F]	1xMet-Monika [M11]; 1xCarbamidomethyl [C15]		0.115713	0.00195852	1	1	2	Q00325	Q00325 [122-137]	0	1984.88	High		2.11	High	0.001267	0.06755
TRUE	High	Master Protein	P00558	Phosphoglycerate kinase 1 OS=Homo sapiens OX=9606 GN=PGK1 PE=1 SV=3	0	284.033	58.2734	18	94	18	1	417	44.6	8.1	High		1.8614e+10	22.263	343.17	18
	Checked	Confidence	Annotated Sequence	Modifications	Modifications in Master Proteins	Qvality PEP	Qvality q-value	# Protein Groups	# Proteins	# PSMs	Master Protein Accessions	Positions in Master Proteins	# Missed Cleavages	Theo. MH+ [Da]	Found in Sample: [S3] F3: Sample	Area: F3: Sample	XCorr Sequest HT	Confidence Sequest HT	Percolator q-Value Sequest HT	Percolator PEP Sequest HT
	TRUE	High	[K].VLNNMEIGTSLFDEEGAK.[I]	1xDeamidated [N]; 1xMet-Monika [M5]		4.74697e-07	2.35243e-05	1	1	2	P00558	P00558 [247-264]	0	2136.95	High		3.97	High	1.33e-05	3.606e-08
	TRUE	High	[K].TGQATVASGIPAGWMGLDCGPESSK.[K]	1xDeamidated [Q3]; 1xMet-Monika [M15]; 1xCarbamidomethyl [C19]		0.0856158	0.00146388	1	1	1	P00558	P00558 [298-322]	0	2647.15	High	162487182	2.54	High	0.0009637	0.04446
TRUE	High	Master Protein	P18669	Phosphoglycerate mutase 1 OS=Homo sapiens OX=9606 GN=PGAM1 PE=1 SV=2	0	250.254	62.9921	9	44	9	1	254	28.8	7.18	High		2.28105e+10	62.096	202.05	9
	Checked	Confidence	Annotated Sequence	Modifications	Modifications in Master Proteins	Qvality PEP	Qvality q-value	# Protein Groups	# Proteins	# PSMs	Master Protein Accessions	Positions in Master Proteins	# Missed Cleavages	Theo. MH+ [Da]	Found in Sample: [S3] F3: Sample	Area: F3: Sample	XCorr Sequest HT	Confidence Sequest HT	Percolator q-Value Sequest HT	Percolator PEP Sequest HT
	TRUE	High	[R].SYDVPPPPMEPDHPFYSNISK.[D]	1xMet-Monika [M9]		0.00154651	4.13832e-05	1	2	1	P18669	P18669 [118-138]	0	2586.13	High	227510580	3.77	High	2.354e-05	0.000362
TRUE	Low	Master Protein	Q96JS3	PiggyBac transposable element-derived protein 1 OS=Homo sapiens OX=9606 GN=PGBD1 PE=1 SV=1	0.056	0.794	2.22497	1	1	1	1	809	92.5	5.63	High			0.055	0	1
	Checked	Confidence	Annotated Sequence	Modifications	Modifications in Master Proteins	Qvality PEP	Qvality q-value	# Protein Groups	# Proteins	# PSMs	Master Protein Accessions	Positions in Master Proteins	# Missed Cleavages	Theo. MH+ [Da]	Found in Sample: [S3] F3: Sample	Area: F3: Sample	XCorr Sequest HT	Confidence Sequest HT	Percolator q-Value Sequest HT	Percolator PEP Sequest HT
	TRUE	High	[-].MYEALPGPAPENEDGLVK.[V]	1xDeamidated [N12]; 1xMet-Monika [M1]		0.206515	0.00360903	1	1	1	Q96JS3	Q96JS3 [1-18]	0	2099.93	High		1.39	High	0.002325	0.1607
TRUE	High	Master Protein	Q15365	Poly(rC)-binding protein 1 OS=Homo sapiens OX=9606 GN=PCBP1 PE=1 SV=2	0	299.139	72.191	14	77	11	1	356	37.5	7.09	High		6.92725e+09	70.969	277.76	14
	Checked	Confidence	Annotated Sequence	Modifications	Modifications in Master Proteins	Qvality PEP	Qvality q-value	# Protein Groups	# Proteins	# PSMs	Master Protein Accessions	Positions in Master Proteins	# Missed Cleavages	Theo. MH+ [Da]	Found in Sample: [S3] F3: Sample	Area: F3: Sample	XCorr Sequest HT	Confidence Sequest HT	Percolator q-Value Sequest HT	Percolator PEP Sequest HT
	TRUE	High	[K].AFAMIIDKLEEDINSSMTNSTAASRPPVTLR.[L]	1xOxidation [M4]; 1xMet-Monika [M17]		0.00025707	2.35243e-05	1	1	1	Q15365	Q15365 [71-101]	1	3563.72	High	170124002	5.55	High	1.33e-05	4.668e-05
	TRUE	High	[K].LEEDINSSMTNSTAASRPPVTLR.[L]	1xMet-Monika [M9]		0.0338106	0.000702975	1	1	1	Q15365	Q15365 [79-101]	0	2658.25	High	263351576	2.89	High	0.0004555	0.0145
TRUE	High	Master Protein	Q15366	Poly(rC)-binding protein 2 OS=Homo sapiens OX=9606 GN=PCBP2 PE=1 SV=1	0	203.806	55.6164	11	46	7	1	365	38.6	6.79	High		11626169679	21.387	165.69	11
	Checked	Confidence	Annotated Sequence	Modifications	Modifications in Master Proteins	Qvality PEP	Qvality q-value	# Protein Groups	# Proteins	# PSMs	Master Protein Accessions	Positions in Master Proteins	# Missed Cleavages	Theo. MH+ [Da]	Found in Sample: [S3] F3: Sample	Area: F3: Sample	XCorr Sequest HT	Confidence Sequest HT	Percolator q-Value Sequest HT	Percolator PEP Sequest HT
	TRUE	High	[K].LEEDISSSMTNSTAASRPPVTLR.[L]	1xMet-Monika [M9]		0.108648	0.00179879	1	1	1	Q15366	Q15366 [79-101]	0	2631.24	High	437159715	2.58	High	0.001165	0.06159
TRUE	High	Master Protein	Q9UHX1	Poly(U)-binding-splicing factor PUF60 OS=Homo sapiens OX=9606 GN=PUF60 PE=1 SV=1	0	108.857	33.4526	10	18	10	1	559	59.8	5.29	High		1.8645e+09	2.047	79.57	10
	Checked	Confidence	Annotated Sequence	Modifications	Modifications in Master Proteins	Qvality PEP	Qvality q-value	# Protein Groups	# Proteins	# PSMs	Master Protein Accessions	Positions in Master Proteins	# Missed Cleavages	Theo. MH+ [Da]	Found in Sample: [S3] F3: Sample	Area: F3: Sample	XCorr Sequest HT	Confidence Sequest HT	Percolator q-Value Sequest HT	Percolator PEP Sequest HT
	TRUE	High	[K].AVTPPMPLLTPATPGGLPPAAAVAAAAATAK.[I]	1xMet-Monika [M6]		5.98644e-06	2.35243e-05	1	1	1	Q9UHX1	Q9UHX1 [302-332]	0	2963.57	High	520397898	4.57	High	1.33e-05	6.479e-07
TRUE	High	Master Protein	P11940	Polyadenylate-binding protein 1 OS=Homo sapiens OX=9606 GN=PABPC1 PE=1 SV=2	0	182.364	34.9057	14	37	9	1	636	70.6	9.5	High		3.29296e+09	2.981	135.04	14
	Checked	Confidence	Annotated Sequence	Modifications	Modifications in Master Proteins	Qvality PEP	Qvality q-value	# Protein Groups	# Proteins	# PSMs	Master Protein Accessions	Positions in Master Proteins	# Missed Cleavages	Theo. MH+ [Da]	Found in Sample: [S3] F3: Sample	Area: F3: Sample	XCorr Sequest HT	Confidence Sequest HT	Percolator q-Value Sequest HT	Percolator PEP Sequest HT
	TRUE	High	[R].NPQQHLNAQPQVTMQQPAVHVQGQEPLTASMLASAPPQEQK.[Q]	2xDeamidated [Q]; 1xOxidation [M31]; 1xMet-Monika [M14]		9.48239e-07	2.35243e-05	1	1	2	P11940	P11940 [519-559]	0	4644.19	High	37696796	3.06	High	1.33e-05	7.922e-08
TRUE	High	Master Protein	P26599	Polypyrimidine tract-binding protein 1 OS=Homo sapiens OX=9606 GN=PTBP1 PE=1 SV=1	0	454.628	56.1205	15	96	14	1	531	57.2	9.17	High		6.54781e+09	68.183	416.21	15
	Checked	Confidence	Annotated Sequence	Modifications	Modifications in Master Proteins	Qvality PEP	Qvality q-value	# Protein Groups	# Proteins	# PSMs	Master Protein Accessions	Positions in Master Proteins	# Missed Cleavages	Theo. MH+ [Da]	Found in Sample: [S3] F3: Sample	Area: F3: Sample	XCorr Sequest HT	Confidence Sequest HT	Percolator q-Value Sequest HT	Percolator PEP Sequest HT
	TRUE	High	[R].AQAALQAVNSVQSGNLALAASAAAVDAGMAMAGQSPVLR.[I]	2xDeamidated [Q12; Q]; 1xOxidation [M]; 1xMet-Monika [M]		0.00365582	9.93549e-05	1	1	4	P26599	P26599 [147-185]	0	3867.87	High	159640200	6.58	High	6.733e-05	0.00193
	TRUE	High	[R].AQAALQAVNSVQSGNLALAASAAAVDAGMAMAGQSPVLR.[I]	1xDeamidated [N/Q]; 1xOxidation [M]; 1xMet-Monika [M]		0.000117633	2.35243e-05	1	1	7	P26599	P26599 [147-185]	0	3866.88	High	54455992	6.23	High	1.33e-05	2.304e-05
TRUE	High	Master Protein	O75915	PRA1 family protein 3 OS=Homo sapiens OX=9606 GN=ARL6IP5 PE=1 SV=1	0	12.047	10.6383	1	4	1	1	188	21.6	9.77	High		320899566	1.154	10.8	1
	Checked	Confidence	Annotated Sequence	Modifications	Modifications in Master Proteins	Qvality PEP	Qvality q-value	# Protein Groups	# Proteins	# PSMs	Master Protein Accessions	Positions in Master Proteins	# Missed Cleavages	Theo. MH+ [Da]	Found in Sample: [S3] F3: Sample	Area: F3: Sample	XCorr Sequest HT	Confidence Sequest HT	Percolator q-Value Sequest HT	Percolator PEP Sequest HT
	TRUE	High	[K].RTPMGIVLDALEQQEEGINR.[L]	1xMet-Monika [M4]		0.00735329	0.000136537	1	1	1	O75915	O75915 [159-178]	1	2438.18	High	75052062	4.28	High	7.793e-05	0.002426
TRUE	High	Master Protein	P06401	Progesterone receptor OS=Homo sapiens OX=9606 GN=PGR PE=1 SV=4	0	328.037	43.6227	18	61	18	1	933	98.9	6.49	High		3817026564	9	271.81	18
	Checked	Confidence	Annotated Sequence	Modifications	Modifications in Master Proteins	Qvality PEP	Qvality q-value	# Protein Groups	# Proteins	# PSMs	Master Protein Accessions	Positions in Master Proteins	# Missed Cleavages	Theo. MH+ [Da]	Found in Sample: [S3] F3: Sample	Area: F3: Sample	XCorr Sequest HT	Confidence Sequest HT	Percolator q-Value Sequest HT	Percolator PEP Sequest HT
	TRUE	High	[R].SPLATTVMDFIHVPILPLNHALLAAR.[T]	1xMet-Monika [M8]		9.45873e-05	2.35243e-05	1	1	1	P06401	P06401 [294-319]	0	2979.59	High	151031768	5.75	High	1.33e-05	1.505e-05
TRUE	High	Master Protein	P12004	Proliferating cell nuclear antigen OS=Homo sapiens OX=9606 GN=PCNA PE=1 SV=1	0	189.702	68.9655	10	39	10	1	261	28.8	4.69	High		6747494319	13.384	150.9	10
	Checked	Confidence	Annotated Sequence	Modifications	Modifications in Master Proteins	Qvality PEP	Qvality q-value	# Protein Groups	# Proteins	# PSMs	Master Protein Accessions	Positions in Master Proteins	# Missed Cleavages	Theo. MH+ [Da]	Found in Sample: [S3] F3: Sample	Area: F3: Sample	XCorr Sequest HT	Confidence Sequest HT	Percolator q-Value Sequest HT	Percolator PEP Sequest HT
	TRUE	High	[K].VSDYEMKLMDLDVEQLGIPEQEYSCVVK.[M]	1xOxidation [M]; 1xMet-Monika [M]; 1xCarbamidomethyl [C25]		1.0366e-05	2.35243e-05	1	1	2	P12004	P12004 [111-138]	1	3502.58	High	305147964	4.71	High	1.33e-05	2.042e-06
TRUE	High	Master Protein	Q15185	Prostaglandin E synthase 3 OS=Homo sapiens OX=9606 GN=PTGES3 PE=1 SV=1	0	75.483	48.75	6	17	6	1	160	18.7	4.54	High		1.17979e+10	11.589	61.94	6
	Checked	Confidence	Annotated Sequence	Modifications	Modifications in Master Proteins	Qvality PEP	Qvality q-value	# Protein Groups	# Proteins	# PSMs	Master Protein Accessions	Positions in Master Proteins	# Missed Cleavages	Theo. MH+ [Da]	Found in Sample: [S3] F3: Sample	Area: F3: Sample	XCorr Sequest HT	Confidence Sequest HT	Percolator q-Value Sequest HT	Percolator PEP Sequest HT
	TRUE	High	[K].DWEDDSDEDMSNFDR.[F]	1xMet-Monika [M10]		0.252902	0.00465673	1	1	1	Q15185	Q15185 [108-122]	0	2044.68	High	84348376	1.3	High	0.003027	0.216
TRUE	High	Master Protein	P25786	Proteasome subunit alpha type-1 OS=Homo sapiens OX=9606 GN=PSMA1 PE=1 SV=1	0	161.418	53.2319	9	26	9	1	263	29.5	6.61	High		2.75081e+09	10.288	119.51	9
	Checked	Confidence	Annotated Sequence	Modifications	Modifications in Master Proteins	Qvality PEP	Qvality q-value	# Protein Groups	# Proteins	# PSMs	Master Protein Accessions	Positions in Master Proteins	# Missed Cleavages	Theo. MH+ [Da]	Found in Sample: [S3] F3: Sample	Area: F3: Sample	XCorr Sequest HT	Confidence Sequest HT	Percolator q-Value Sequest HT	Percolator PEP Sequest HT
	TRUE	High	[R].RPYGVGLLIAGYDDMGPHIFQTCPSANYFDCR.[A]	2xDeamidated [Q21; N27]; 1xMet-Monika [M15]; 2xCarbamidomethyl [C23; C31]		6.55946e-07	2.35243e-05	1	1	1	P25786	P25786 [126-157]	0	3861.68	High	185048178	5.37	High	1.33e-05	5.218e-08
TRUE	High	Master Protein	P07237	Protein disulfide-isomerase OS=Homo sapiens OX=9606 GN=P4HB PE=1 SV=3	0	247.617	50.5906	19	59	19	1	508	57.1	4.87	High		12940998268	4.957	278.2	19
	Checked	Confidence	Annotated Sequence	Modifications	Modifications in Master Proteins	Qvality PEP	Qvality q-value	# Protein Groups	# Proteins	# PSMs	Master Protein Accessions	Positions in Master Proteins	# Missed Cleavages	Theo. MH+ [Da]	Found in Sample: [S3] F3: Sample	Area: F3: Sample	XCorr Sequest HT	Confidence Sequest HT	Percolator q-Value Sequest HT	Percolator PEP Sequest HT
	TRUE	High	[K].IKPHLMSQELPEDWDK.[Q]	1xDeamidated [Q8]; 1xMet-Monika [M6]		0.000236673	2.35243e-05	1	1	1	P07237	P07237 [351-366]	0	2135.98	High	91557472	2.21	High	1.33e-05	4.242e-05
TRUE	High	Master Protein	P31949	Protein S100-A11 OS=Homo sapiens OX=9606 GN=S100A11 PE=1 SV=2	0	129.834	45.7143	3	18	3	1	105	11.7	7.12	High		1.1984e+10	36.276	111.43	3
	Checked	Confidence	Annotated Sequence	Modifications	Modifications in Master Proteins	Qvality PEP	Qvality q-value	# Protein Groups	# Proteins	# PSMs	Master Protein Accessions	Positions in Master Proteins	# Missed Cleavages	Theo. MH+ [Da]	Found in Sample: [S3] F3: Sample	Area: F3: Sample	XCorr Sequest HT	Confidence Sequest HT	Percolator q-Value Sequest HT	Percolator PEP Sequest HT
	TRUE	High	[K].KLDTNSDGQLDFSEFLNLIGGLAMACHDSFLK.[A]	1xMet-Monika [M24]; 1xCarbamidomethyl [C26]		2.65708e-06	2.35243e-05	1	1	1	P31949	P31949 [66-97]	1	3725.73	High	7.62248e+08	6.07	High	1.33e-05	2.571e-07
TRUE	High	Master Protein	P55786	Puromycin-sensitive aminopeptidase OS=Homo sapiens OX=9606 GN=NPEPPS PE=1 SV=2	0	384.348	51.9042	33	75	33	1	919	103.2	5.72	High		1.12811e+10	9.412	310.05	33
	Checked	Confidence	Annotated Sequence	Modifications	Modifications in Master Proteins	Qvality PEP	Qvality q-value	# Protein Groups	# Proteins	# PSMs	Master Protein Accessions	Positions in Master Proteins	# Missed Cleavages	Theo. MH+ [Da]	Found in Sample: [S3] F3: Sample	Area: F3: Sample	XCorr Sequest HT	Confidence Sequest HT	Percolator q-Value Sequest HT	Percolator PEP Sequest HT
	TRUE	High	[R].TQYSSAMLESLLPGIR.[D]	1xMet-Monika [M7]		0.000224543	2.35243e-05	1	1	1	P55786	P55786 [591-606]	0	1934.94	High	215029156	2.36	High	1.33e-05	3.986e-05
	TRUE	High	[R].TQYSSAMLESLLPGIR.[D]	1xDeamidated [Q2]; 1xMet-Monika [M7]		0.00207133	4.13832e-05	1	1	1	P55786	P55786 [591-606]	0	1935.92	High	174217244	2.14	High	2.354e-05	0.0005155
TRUE	High	Master Protein	Q5VTE0	Putative elongation factor 1-alpha-like 3 OS=Homo sapiens OX=9606 GN=EEF1A1P5 PE=5 SV=1	0	559.762	53.6797	13	296	1	1	462	50.2	9.07	High		58630731	397.107	1346.08	13
	Checked	Confidence	Annotated Sequence	Modifications	Modifications in Master Proteins	Qvality PEP	Qvality q-value	# Protein Groups	# Proteins	# PSMs	Master Protein Accessions	Positions in Master Proteins	# Missed Cleavages	Theo. MH+ [Da]	Found in Sample: [S3] F3: Sample	Area: F3: Sample	XCorr Sequest HT	Confidence Sequest HT	Percolator q-Value Sequest HT	Percolator PEP Sequest HT
	TRUE	High	[K].SGDAAIVDMVPGKPMCVESFSDYPPLGR.[F]	1xOxidation [M]; 1xMet-Monika [M]; 1xCarbamidomethyl [C16]		4.75817e-09	0	2	2	12	P68104; Q5VTE0	P68104 [396-423]; Q5VTE0 [396-423]	0	3180.41	High	4322585036	5.87	High	0	1.889e-10
	TRUE	High	[K].SGDAAIVDMVPGKPMCVESFSDYPPLGR.[F]	1xMet-Monika [M9]; 1xCarbamidomethyl [C16]		1.19105e-08	0	2	2	1	P68104; Q5VTE0	P68104 [396-423]; Q5VTE0 [396-423]	0	3164.42	High	1012843800	5.75	High	0	5.41e-10
	TRUE	High	[K].IGYNPDTVAFVPISGWNGDNMLEPSANMPWFK.[G]	1xOxidation [M28]; 1xMet-Monika [M21]		1.80848e-05	2.35243e-05	2	2	1	P68104; Q5VTE0	P68104 [181-212]; Q5VTE0 [181-212]	0	3752.69	High		5.29	High	1.33e-05	2.296e-06
	TRUE	High	[K].KIGYNPDTVAFVPISGWNGDNMLEPSANMPWFK.[G]	1xDeamidated [N]; 1xOxidation [M29]; 1xMet-Monika [M22]		7.95653e-05	2.35243e-05	2	2	2	P68104; Q5VTE0	P68104 [180-212]; Q5VTE0 [180-212]	1	3881.76	High	290923552	4.89	High	1.33e-05	1.239e-05
	TRUE	High	[R].VETGVLKPGMVVTFAPVNVTTEVK.[S]	1xDeamidated [N18]; 1xMet-Monika [M10]		3.1551e-05	2.35243e-05	2	2	2	P68104; Q5VTE0	P68104 [267-290]; Q5VTE0 [267-290]	0	2685.39	High	157294820	4.64	High	2.354e-05	0.0001591
	TRUE	High	[R].VETGVLKPGMVVTFAPVNVTTEVK.[S]	1xMet-Monika [M10]		5.91783e-09	0	2	2	2	P68104; Q5VTE0	P68104 [267-290]; Q5VTE0 [267-290]	0	2684.4	High	6203711776	4.4	High	1.33e-05	1.963e-06
TRUE	High	Master Protein	P11177	Pyruvate dehydrogenase E1 component subunit beta, mitochondrial OS=Homo sapiens OX=9606 GN=PDHB PE=1 SV=3	0	120.159	50.9749	11	18	11	1	359	39.2	6.65	High		2.38671e+09	9	71.33	11
	Checked	Confidence	Annotated Sequence	Modifications	Modifications in Master Proteins	Qvality PEP	Qvality q-value	# Protein Groups	# Proteins	# PSMs	Master Protein Accessions	Positions in Master Proteins	# Missed Cleavages	Theo. MH+ [Da]	Found in Sample: [S3] F3: Sample	Area: F3: Sample	XCorr Sequest HT	Confidence Sequest HT	Percolator q-Value Sequest HT	Percolator PEP Sequest HT
	TRUE	High	[R].IMEGPAFNFLDAPAVR.[V]	1xMet-Monika [M2]		0.000137752	2.35243e-05	1	1	1	P11177	P11177 [309-324]	0	1916.9	High	387221568	2.91	High	1.33e-05	2.304e-05
TRUE	High	Master Protein	P14618	Pyruvate kinase PKM OS=Homo sapiens OX=9606 GN=PKM PE=1 SV=4	0	537.423	64.2185	29	189	29	1	531	57.9	7.84	High		3.6944e+10	81.97	818.42	29
	Checked	Confidence	Annotated Sequence	Modifications	Modifications in Master Proteins	Qvality PEP	Qvality q-value	# Protein Groups	# Proteins	# PSMs	Master Protein Accessions	Positions in Master Proteins	# Missed Cleavages	Theo. MH+ [Da]	Found in Sample: [S3] F3: Sample	Area: F3: Sample	XCorr Sequest HT	Confidence Sequest HT	Percolator q-Value Sequest HT	Percolator PEP Sequest HT
	TRUE	High	[R].AGKPVICATQMLESMIK.[K]	1xMet-Monika [M11]; 1xCarbamidomethyl [C7]		0.0770582	0.00134029	1	1	1	P14618	P14618 [320-336]	0	2045.99	High	573475380	3.79	High	0.0008621	0.03865
	TRUE	High	[R].AEGSDVANAVLDGADCIMLSGETAK.[G]	1xDeamidated [N8]; 1xMet-Monika [M18]; 1xCarbamidomethyl [C16]		0.0456891	0.000879542	1	1	1	P14618	P14618 [343-367]	0	2664.15	High	95288633	3.69	High	0.0005566	0.02031
	TRUE	High	[R].RFDEILEASDGIMVAR.[G]	1xMet-Monika [M13]		0.155107	0.00255568	1	1	2	P14618	P14618 [279-294]	1	1990.94	High	460720776	3.48	High	0.00167	0.1043
	TRUE	High	[K].FGVEQDVDMVFASFIR.[K]	1xMet-Monika [M9]		0.000921661	4.13832e-05	1	1	3	P14618	P14618 [231-246]	0	2028.92	High	3.0306e+08	3.2	High	2.354e-05	0.0001974
	TRUE	High	[R].AGKPVICATQMLESMIK.[K]	1xDeamidated [Q10]; 1xOxidation [M15]; 1xMet-Monika [M11]; 1xCarbamidomethyl [C7]		0.0140503	0.000304277	1	1	1	P14618	P14618 [320-336]	0	2062.97	High	53523728	2.39	High	0.0001958	0.00525
TRUE	High	Master Protein	Q53FA7	Quinone oxidoreductase PIG3 OS=Homo sapiens OX=9606 GN=TP53I3 PE=1 SV=2	0	120.323	49.6988	11	21	11	1	332	35.5	7.17	High	Acetyl [N-Term]	2.42876e+09	9	76.46	11
	Checked	Confidence	Annotated Sequence	Modifications	Modifications in Master Proteins	Qvality PEP	Qvality q-value	# Protein Groups	# Proteins	# PSMs	Master Protein Accessions	Positions in Master Proteins	# Missed Cleavages	Theo. MH+ [Da]	Found in Sample: [S3] F3: Sample	Area: F3: Sample	XCorr Sequest HT	Confidence Sequest HT	Percolator q-Value Sequest HT	Percolator PEP Sequest HT
	TRUE	High	[K].QMLVNAFTEQILPHFSTEGPQR.[L]	1xMet-Monika [M2]		9.92009e-07	2.35243e-05	1	1	1	Q53FA7	Q53FA7 [275-296]	0	2712.29	High	200439656	4.45	High	1.33e-05	8.4e-08
TRUE	High	Master Protein	P30153	Serine/threonine-protein phosphatase 2A 65 kDa regulatory subunit A alpha isoform OS=Homo sapiens OX=9606 GN=PPP2R1A PE=1 SV=4	0	194.738	38.2003	16	37	11	1	589	65.3	5.11	High		4.93102e+09	4.541	143.08	16
	Checked	Confidence	Annotated Sequence	Modifications	Modifications in Master Proteins	Qvality PEP	Qvality q-value	# Protein Groups	# Proteins	# PSMs	Master Protein Accessions	Positions in Master Proteins	# Missed Cleavages	Theo. MH+ [Da]	Found in Sample: [S3] F3: Sample	Area: F3: Sample	XCorr Sequest HT	Confidence Sequest HT	Percolator q-Value Sequest HT	Percolator PEP Sequest HT
	TRUE	High	[K].SEIIPMFSNLASDEQDSVR.[L]	1xMet-Monika [M6]		1.10919e-05	2.35243e-05	1	1	1	P30153	P30153 [203-221]	0	2307.03	High	58738904	4.05	High	1.33e-05	1.318e-06
TRUE	High	Master Protein	Q9H9B4	Sideroflexin-1 OS=Homo sapiens OX=9606 GN=SFXN1 PE=1 SV=4	0	52.358	25.1553	5	9	5	1	322	35.6	9.07	High		5.91646e+08	1.818	30.08	5
	Checked	Confidence	Annotated Sequence	Modifications	Modifications in Master Proteins	Qvality PEP	Qvality q-value	# Protein Groups	# Proteins	# PSMs	Master Protein Accessions	Positions in Master Proteins	# Missed Cleavages	Theo. MH+ [Da]	Found in Sample: [S3] F3: Sample	Area: F3: Sample	XCorr Sequest HT	Confidence Sequest HT	Percolator q-Value Sequest HT	Percolator PEP Sequest HT
	TRUE	High	[R].ILMAAPGMAIPPFIMNTLEK.[K]	1xDeamidated [N16]; 1xOxidation [M8]; 1xMet-Monika [M3]		0.24262	0.00444712	1	1	1	Q9H9B4	Q9H9B4 [234-253]	0	2344.15	High		2.57	High	0.002928	0.2047
TRUE	High	Master Protein	P37108	Signal recognition particle 14 kDa protein OS=Homo sapiens OX=9606 GN=SRP14 PE=1 SV=2	0	19.561	25.7353	3	5	3	1	136	14.6	10.04	High		607792771	3.217	12.07	3
	Checked	Confidence	Annotated Sequence	Modifications	Modifications in Master Proteins	Qvality PEP	Qvality q-value	# Protein Groups	# Proteins	# PSMs	Master Protein Accessions	Positions in Master Proteins	# Missed Cleavages	Theo. MH+ [Da]	Found in Sample: [S3] F3: Sample	Area: F3: Sample	XCorr Sequest HT	Confidence Sequest HT	Percolator q-Value Sequest HT	Percolator PEP Sequest HT
	TRUE	High	[K].FQMAYSNLLR.[A]	1xMet-Monika [M3]		0.0160213	0.000340013	1	1	1	P37108	P37108 [79-88]	0	1411.65	High	177889824	2.04	High	0.0002162	0.006153
TRUE	High	Master Protein	P62304	Small nuclear ribonucleoprotein E OS=Homo sapiens OX=9606 GN=SNRPE PE=1 SV=1	0	32.07	39.1304	2	5	2	1	92	10.8	9.44	High		1283579352	16.783	19.13	2
	Checked	Confidence	Annotated Sequence	Modifications	Modifications in Master Proteins	Qvality PEP	Qvality q-value	# Protein Groups	# Proteins	# PSMs	Master Protein Accessions	Positions in Master Proteins	# Missed Cleavages	Theo. MH+ [Da]	Found in Sample: [S3] F3: Sample	Area: F3: Sample	XCorr Sequest HT	Confidence Sequest HT	Percolator q-Value Sequest HT	Percolator PEP Sequest HT
	TRUE	High	[K].VMVQPINLIFR.[Y]	1xMet-Monika [M2]		0.00174353	4.13832e-05	1	1	1	P62304	P62304 [13-23]	0	1498.79	High	112468632	1.88	High	2.354e-05	0.0004175
TRUE	Low	Master Protein	Q9HC58	Sodium/potassium/calcium exchanger 3 OS=Homo sapiens OX=9606 GN=SLC24A3 PE=2 SV=4	0.136	0.372	5.43478	1	1	1	1	644	71.9	5.35	High		62420218	0	4.53	1
	Checked	Confidence	Annotated Sequence	Modifications	Modifications in Master Proteins	Qvality PEP	Qvality q-value	# Protein Groups	# Proteins	# PSMs	Master Protein Accessions	Positions in Master Proteins	# Missed Cleavages	Theo. MH+ [Da]	Found in Sample: [S3] F3: Sample	Area: F3: Sample	XCorr Sequest HT	Confidence Sequest HT	Percolator q-Value Sequest HT	Percolator PEP Sequest HT
	TRUE	High	[K].ASVIMVDELLSAYPHQLSFSEAGLRIMITSHFPPK.[T]	1xMet-Monika [M27]		0.417952	0.00956284	1	1	1	Q9HC58	Q9HC58 [307-341]	1	4054.03	High	62420218	4.53	High	0.006354	0.4251
TRUE	High	Master Protein	P31948	Stress-induced-phosphoprotein 1 OS=Homo sapiens OX=9606 GN=STIP1 PE=1 SV=1	0	146.14	27.9926	12	39	12	1	543	62.6	6.8	High		9016702350	2.511	125.46	12
	Checked	Confidence	Annotated Sequence	Modifications	Modifications in Master Proteins	Qvality PEP	Qvality q-value	# Protein Groups	# Proteins	# PSMs	Master Protein Accessions	Positions in Master Proteins	# Missed Cleavages	Theo. MH+ [Da]	Found in Sample: [S3] F3: Sample	Area: F3: Sample	XCorr Sequest HT	Confidence Sequest HT	Percolator q-Value Sequest HT	Percolator PEP Sequest HT
	TRUE	High	[K].ELDPTNMTYITNQAAVYFEK.[G]	1xDeamidated [N6]; 1xMet-Monika [M7]		5.00358e-07	2.35243e-05	1	1	1	P31948	P31948 [253-272]	0	2518.12	High		4.31	High	1.33e-05	3.82e-08
	TRUE	High	[K].ELDPTNMTYITNQAAVYFEK.[G]	1xMet-Monika [M7]		3.30467e-06	2.35243e-05	1	1	2	P31948	P31948 [253-272]	0	2517.13	High	201987356	3.9	High	1.33e-05	3.303e-07
TRUE	High	Master Protein	P78371	T-complex protein 1 subunit beta OS=Homo sapiens OX=9606 GN=CCT2 PE=1 SV=4	0	320.185	60.1869	22	70	22	1	535	57.5	6.46	High		6908366781	12.769	297.28	22
	Checked	Confidence	Annotated Sequence	Modifications	Modifications in Master Proteins	Qvality PEP	Qvality q-value	# Protein Groups	# Proteins	# PSMs	Master Protein Accessions	Positions in Master Proteins	# Missed Cleavages	Theo. MH+ [Da]	Found in Sample: [S3] F3: Sample	Area: F3: Sample	XCorr Sequest HT	Confidence Sequest HT	Percolator q-Value Sequest HT	Percolator PEP Sequest HT
	TRUE	High	[R].MLPTIIADNAGYDSADLVAQLR.[A]	1xMet-Monika [M1]		4.60629e-07	2.35243e-05	1	1	1	P78371	P78371 [445-466]	0	2516.22	High	140628835	3.61	High	1.33e-05	3.492e-08
	TRUE	High	[R].DASLMVTNDGATILK.[N]	1xMet-Monika [M5]		0.0117861	0.000229368	1	1	1	P78371	P78371 [58-72]	0	1717.81	High	305165194	2.83	High	0.0001312	0.004264
TRUE	High	Master Protein	P50991	T-complex protein 1 subunit delta OS=Homo sapiens OX=9606 GN=CCT4 PE=1 SV=4	0	368.966	62.1521	23	62	22	1	539	57.9	7.83	High		6.64679e+09	14.283	277.29	23
	Checked	Confidence	Annotated Sequence	Modifications	Modifications in Master Proteins	Qvality PEP	Qvality q-value	# Protein Groups	# Proteins	# PSMs	Master Protein Accessions	Positions in Master Proteins	# Missed Cleavages	Theo. MH+ [Da]	Found in Sample: [S3] F3: Sample	Area: F3: Sample	XCorr Sequest HT	Confidence Sequest HT	Percolator q-Value Sequest HT	Percolator PEP Sequest HT
	TRUE	High	[R].AFADAMEVIPSTLAENAGLNPISTVTELR.[N]	1xDeamidated [N16]; 1xMet-Monika [M6]		3.48737e-07	2.35243e-05	1	1	1	P50991	P50991 [453-481]	0	3200.55	High		5.18	High	1.33e-05	2.545e-08
	TRUE	High	[K].TDMDNQIVVSDYAQMDR.[V]	1xOxidation [M15]; 1xMet-Monika [M3]		0.000363214	4.13832e-05	1	1	1	P50991	P50991 [258-274]	0	2185.88	High	55748292	2.28	High	2.354e-05	6.825e-05
TRUE	High	Master Protein	P48643	T-complex protein 1 subunit epsilon OS=Homo sapiens OX=9606 GN=CCT5 PE=1 SV=1	0	231.657	56.1922	18	51	17	1	541	59.6	5.66	High		7.67327e+09	5.952	192.51	18
	Checked	Confidence	Annotated Sequence	Modifications	Modifications in Master Proteins	Qvality PEP	Qvality q-value	# Protein Groups	# Proteins	# PSMs	Master Protein Accessions	Positions in Master Proteins	# Missed Cleavages	Theo. MH+ [Da]	Found in Sample: [S3] F3: Sample	Area: F3: Sample	XCorr Sequest HT	Confidence Sequest HT	Percolator q-Value Sequest HT	Percolator PEP Sequest HT
	TRUE	High	[R].AFADALEVIPMALSENSGMNPIQTMTEVR.[A]	1xDeamidated [N/Q]; 2xOxidation [M19; M25]; 1xMet-Monika [M11]		6.44589e-05	2.35243e-05	1	1	3	P48643	P48643 [450-478]	0	3337.51	High		5.22	High	1.33e-05	9.707e-06
TRUE	High	Master Protein	Q99832	T-complex protein 1 subunit eta OS=Homo sapiens OX=9606 GN=CCT7 PE=1 SV=2	0	337.528	53.2228	19	78	19	1	543	59.3	7.65	High		6598075409	12.769	298.68	19
	Checked	Confidence	Annotated Sequence	Modifications	Modifications in Master Proteins	Qvality PEP	Qvality q-value	# Protein Groups	# Proteins	# PSMs	Master Protein Accessions	Positions in Master Proteins	# Missed Cleavages	Theo. MH+ [Da]	Found in Sample: [S3] F3: Sample	Area: F3: Sample	XCorr Sequest HT	Confidence Sequest HT	Percolator q-Value Sequest HT	Percolator PEP Sequest HT
	TRUE	High	[R].SLHDAIMIVR.[R]	1xMet-Monika [M7]		0.274265	0.00516228	1	1	1	Q99832	Q99832 [388-397]	0	1323.65	High	4.97693e+07	1	High	0.003367	0.2435
TRUE	High	Master Protein	P49368	T-complex protein 1 subunit gamma OS=Homo sapiens OX=9606 GN=CCT3 PE=1 SV=4	0	330.501	63.1193	21	56	21	1	545	60.5	6.49	High	Acetyl [N-Term]	5723970050	9.625	231.39	21
	Checked	Confidence	Annotated Sequence	Modifications	Modifications in Master Proteins	Qvality PEP	Qvality q-value	# Protein Groups	# Proteins	# PSMs	Master Protein Accessions	Positions in Master Proteins	# Missed Cleavages	Theo. MH+ [Da]	Found in Sample: [S3] F3: Sample	Area: F3: Sample	XCorr Sequest HT	Confidence Sequest HT	Percolator q-Value Sequest HT	Percolator PEP Sequest HT
	TRUE	High	[K].MLLDPMGGIVMTNDGNAILR.[E]	1xDeamidated [N13]; 1xOxidation [M]; 1xMet-Monika [M]		0.00457187	9.93549e-05	1	1	3	P49368	P49368 [49-68]	0	2317.07	High		2.45	High	0.0001312	0.003072
TRUE	High	Master Protein	P37802	Transgelin-2 OS=Homo sapiens OX=9606 GN=TAGLN2 PE=1 SV=3	0	141.221	64.3216	11	33	11	1	199	22.4	8.25	High		13790100982	30.623	138.24	11
	Checked	Confidence	Annotated Sequence	Modifications	Modifications in Master Proteins	Qvality PEP	Qvality q-value	# Protein Groups	# Proteins	# PSMs	Master Protein Accessions	Positions in Master Proteins	# Missed Cleavages	Theo. MH+ [Da]	Found in Sample: [S3] F3: Sample	Area: F3: Sample	XCorr Sequest HT	Confidence Sequest HT	Percolator q-Value Sequest HT	Percolator PEP Sequest HT
	TRUE	High	[R].TLMNLGGLAVAR.[D]	1xMet-Monika [M3]		0.00237008	6.11678e-05	1	1	2	P37802	P37802 [128-139]	0	1384.71	High	891433296	2.17	High	3.485e-05	0.0006091
TRUE	High	Master Protein	Q71U36	Tubulin alpha-1A chain OS=Homo sapiens OX=9606 GN=TUBA1A PE=1 SV=1	0	797.25	74.0576	28	269	1	1	451	50.1	5.06	High		2781250053	6811.92	1113.68	28
	Checked	Confidence	Annotated Sequence	Modifications	Modifications in Master Proteins	Qvality PEP	Qvality q-value	# Protein Groups	# Proteins	# PSMs	Master Protein Accessions	Positions in Master Proteins	# Missed Cleavages	Theo. MH+ [Da]	Found in Sample: [S3] F3: Sample	Area: F3: Sample	XCorr Sequest HT	Confidence Sequest HT	Percolator q-Value Sequest HT	Percolator PEP Sequest HT
	TRUE	High	[-].MRECISIHVGQAGVQIGNACWELYCLEHGIQPDGQMPSDK.[T]	2xDeamidated [Q31; Q35]; 1xMet-Monika [M36]; 3xCarbamidomethyl [C4; C20; C25]		0.00208689	4.13832e-05	2	5	1	Q71U36; Q9BQE3	Q71U36 [1-40]; Q9BQE3 [1-40]	1	4755.09	High	121544438	6.2	High	2.354e-05	0.0005193
	TRUE	High	[K].AYHEQLSVAEITNACFEPANQMVK.[C]	1xDeamidated [N/Q]; 1xMet-Monika [M22]; 1xCarbamidomethyl [C15]		0.000623779	4.13832e-05	2	5	6	Q71U36; P68366	Q71U36 [281-304]; P68366 [281-304]	0	2920.3	High	809107496	5.44	High	2.354e-05	0.0001261
	TRUE	High	[-].MRECISIHVGQAGVQIGNACWELYCLEHGIQPDGQMPSDK.[T]	2xDeamidated [Q31; Q35]; 1xOxidation [M1]; 1xMet-Monika [M36]; 3xCarbamidomethyl [C4; C20; C25]		4.36498e-06	2.35243e-05	2	5	1	Q71U36; Q9BQE3	Q71U36 [1-40]; Q9BQE3 [1-40]	1	4771.08	High	353450036	4.15	High	1.33e-05	4.515e-07
	TRUE	High	[K].AYHEQLSVAEITNACFEPANQMVK.[C]	1xMet-Monika [M22]; 1xCarbamidomethyl [C15]		7.49201e-05	2.35243e-05	2	5	1	Q71U36; P68366	Q71U36 [281-304]; P68366 [281-304]	0	2919.31	High	912045524	3.84	High	1.33e-05	1.159e-05
	TRUE	High	[R].AVCMLSNTTAIAEAWAR.[L]	1xMet-Monika [M4]; 1xCarbamidomethyl [C3]		7.34282e-07	2.35243e-05	2	6	2	Q71U36; P68366	Q71U36 [374-390]; P68366 [374-390]	0	2033.92	High	536920732	3.72	High	1.33e-05	5.946e-08
	TRUE	High	[K].RAFVHWYVGEGMEEGEFSEAR.[E]	1xMet-Monika [M12]		7.51038e-07	2.35243e-05	3	6	1	Q71U36; Q9BQE3; P68366	Q71U36 [402-422]; Q9BQE3 [402-422]; P68366 [402-422]	1	2655.14	High	381432220	3.58	High	1.33e-05	6.104e-08
TRUE	High	Master Protein	Q9BQE3	Tubulin alpha-1C chain OS=Homo sapiens OX=9606 GN=TUBA1C PE=1 SV=1	0	712.305	74.3875	28	230	2	1	449	49.9	5.1	High		3008291908	2871.99	953.94	28
	Checked	Confidence	Annotated Sequence	Modifications	Modifications in Master Proteins	Qvality PEP	Qvality q-value	# Protein Groups	# Proteins	# PSMs	Master Protein Accessions	Positions in Master Proteins	# Missed Cleavages	Theo. MH+ [Da]	Found in Sample: [S3] F3: Sample	Area: F3: Sample	XCorr Sequest HT	Confidence Sequest HT	Percolator q-Value Sequest HT	Percolator PEP Sequest HT
	TRUE	High	[-].MRECISIHVGQAGVQIGNACWELYCLEHGIQPDGQMPSDK.[T]	2xDeamidated [Q31; Q35]; 1xMet-Monika [M36]; 3xCarbamidomethyl [C4; C20; C25]		0.00208689	4.13832e-05	2	5	1	Q71U36; Q9BQE3	Q71U36 [1-40]; Q9BQE3 [1-40]	1	4755.09	High	121544438	6.2	High	2.354e-05	0.0005193
	TRUE	High	[K].AYHEQLTVAEITNACFEPANQMVK.[C]	2xDeamidated [N13; N20]; 1xMet-Monika [M22]; 1xCarbamidomethyl [C15]		0.00281493	6.11678e-05	1	1	1	Q9BQE3	Q9BQE3 [281-304]	0	2935.29	High	71085108	4.78	High	3.485e-05	0.000751
	TRUE	High	[-].MRECISIHVGQAGVQIGNACWELYCLEHGIQPDGQMPSDK.[T]	2xDeamidated [Q31; Q35]; 1xOxidation [M1]; 1xMet-Monika [M36]; 3xCarbamidomethyl [C4; C20; C25]		4.36498e-06	2.35243e-05	2	5	1	Q71U36; Q9BQE3	Q71U36 [1-40]; Q9BQE3 [1-40]	1	4771.08	High	353450036	4.15	High	1.33e-05	4.515e-07
	TRUE	High	[K].RAFVHWYVGEGMEEGEFSEAR.[E]	1xMet-Monika [M12]		7.51038e-07	2.35243e-05	3	6	1	Q71U36; Q9BQE3; P68366	Q71U36 [402-422]; Q9BQE3 [402-422]; P68366 [402-422]	1	2655.14	High	381432220	3.58	High	1.33e-05	6.104e-08
TRUE	High	Master Protein	P68366	Tubulin alpha-4A chain OS=Homo sapiens OX=9606 GN=TUBA4A PE=1 SV=1	0	487.685	64.9554	24	229	7	1	448	49.9	5.06	High		1.13635e+10	509.897	866.77	24
	Checked	Confidence	Annotated Sequence	Modifications	Modifications in Master Proteins	Qvality PEP	Qvality q-value	# Protein Groups	# Proteins	# PSMs	Master Protein Accessions	Positions in Master Proteins	# Missed Cleavages	Theo. MH+ [Da]	Found in Sample: [S3] F3: Sample	Area: F3: Sample	XCorr Sequest HT	Confidence Sequest HT	Percolator q-Value Sequest HT	Percolator PEP Sequest HT
	TRUE	High	[K].AYHEQLSVAEITNACFEPANQMVK.[C]	1xDeamidated [N/Q]; 1xMet-Monika [M22]; 1xCarbamidomethyl [C15]		0.000623779	4.13832e-05	2	5	6	Q71U36; P68366	Q71U36 [281-304]; P68366 [281-304]	0	2920.3	High	809107496	5.44	High	2.354e-05	0.0001261
	TRUE	High	[K].AYHEQLSVAEITNACFEPANQMVK.[C]	1xMet-Monika [M22]; 1xCarbamidomethyl [C15]		7.49201e-05	2.35243e-05	2	5	1	Q71U36; P68366	Q71U36 [281-304]; P68366 [281-304]	0	2919.31	High	912045524	3.84	High	1.33e-05	1.159e-05
	TRUE	High	[R].AVCMLSNTTAIAEAWAR.[L]	1xMet-Monika [M4]; 1xCarbamidomethyl [C3]		7.34282e-07	2.35243e-05	2	6	2	Q71U36; P68366	Q71U36 [374-390]; P68366 [374-390]	0	2033.92	High	536920732	3.72	High	1.33e-05	5.946e-08
	TRUE	High	[K].RAFVHWYVGEGMEEGEFSEAR.[E]	1xMet-Monika [M12]		7.51038e-07	2.35243e-05	3	6	1	Q71U36; Q9BQE3; P68366	Q71U36 [402-422]; Q9BQE3 [402-422]; P68366 [402-422]	1	2655.14	High	381432220	3.58	High	1.33e-05	6.104e-08
TRUE	High	Master Protein	P07437	Tubulin beta chain OS=Homo sapiens OX=9606 GN=TUBB PE=1 SV=2	0	697.175	78.1532	25	248	4	1	444	49.6	4.89	High		4.31837e+10	13502.1	1014.44	25
	Checked	Confidence	Annotated Sequence	Modifications	Modifications in Master Proteins	Qvality PEP	Qvality q-value	# Protein Groups	# Proteins	# PSMs	Master Protein Accessions	Positions in Master Proteins	# Missed Cleavages	Theo. MH+ [Da]	Found in Sample: [S3] F3: Sample	Area: F3: Sample	XCorr Sequest HT	Confidence Sequest HT	Percolator q-Value Sequest HT	Percolator PEP Sequest HT
	TRUE	High	[K].EAESCDCLQGFQLTHSLGGGTGSGMGTLLLSK.[I]	2xDeamidated [Q9; Q12]; 1xMet-Monika [M25]; 2xCarbamidomethyl [C5; C7]		0.00852509	0.000193826	3	5	4	Q3ZCM7; P07437; P68371	Q3ZCM7 [123-154]; P07437 [123-154]; P68371 [123-154]	0	3482.52	High	2098562912	3.94	High	0.0001107	0.002891
	TRUE	High	[K].IREEYPDRIMNTFSVVPSPK.[V]	1xMet-Monika [M10]		0.0168581	0.000340013	2	2	2	P07437; P68371	P07437 [155-174]; P68371 [155-174]	2	2547.24	High	1710567784	3.65	High	0.005313	0.3701
	TRUE	High	[K].LTTPTYGDLNHLVSATMSGVTTCLR.[F]	1xDeamidated [N10]; 1xMet-Monika [M17]; 1xCarbamidomethyl [C23]		2.13389e-05	2.35243e-05	3	5	2	P07437; P68371; Q9BVA1	P07437 [217-241]; P68371 [217-241]; Q9BVA1 [217-241]	0	2878.34	High		3.59	High	1.33e-05	2.764e-06
	TRUE	High	[K].LTTPTYGDLNHLVSATMSGVTTCLR.[F]	1xMet-Monika [M17]; 1xCarbamidomethyl [C23]		0.159759	0.00269744	3	5	1	P07437; P68371; Q9BVA1	P07437 [217-241]; P68371 [217-241]; Q9BVA1 [217-241]	0	2877.36	High	2740239256	3.3	High	0.001751	0.1091
	TRUE	High	[K].EAESCDCLQGFQLTHSLGGGTGSGMGTLLLSK.[I]	1xMet-Monika [M25]; 2xCarbamidomethyl [C5; C7]		0.110728	0.00179879	3	5	2	Q3ZCM7; P07437; P68371	Q3ZCM7 [123-154]; P07437 [123-154]; P68371 [123-154]	0	3480.55	High	3280484416	3.12	High	0.001175	0.06329
	TRUE	High	[R].LHFFMPGFAPLTSR.[G]	1xMet-Monika [M5]		0.000229663	2.35243e-05	5	8	6	Q9BUF5; Q3ZCM7; P07437; P68371; Q9BVA1	Q9BUF5 [263-276]; Q3ZCM7 [263-276]; P07437 [263-276]; P68371 [263-276]; Q9BVA1 [263-276]	0	1789.86	High	2998029618	3.05	High	1.33e-05	4.383e-05
	TRUE	High	[K].EVDEQMLNVQNK.[N]	1xMet-Monika [M6]		0.0176091	0.000358126	3	4	2	P07437; P68371; Q9BVA1	P07437 [325-336]; P68371 [325-336]; Q9BVA1 [325-336]	0	1615.71	High	2559999501	2.22	High	0.0002265	0.006858
	TRUE	High	[K].LAVNMVPFPR.[L]	1xMet-Monika [M5]		0.364524	0.00761321	5	10	3	Q9BUF5; Q3ZCM7; P07437; P68371; Q9BVA1	Q9BUF5 [253-262]; Q3ZCM7 [253-262]; P07437 [253-262]; P68371 [253-262]; Q9BVA1 [253-262]	0	1312.65	High	3771735440	1.78	High	0.00585	0.3966
TRUE	High	Master Protein	Q9BVA1	Tubulin beta-2B chain OS=Homo sapiens OX=9606 GN=TUBB2B PE=1 SV=1	0	573.627	64.7191	21	179	2	1	445	49.9	4.89	High		339406696	1648.65	709.74	21
	Checked	Confidence	Annotated Sequence	Modifications	Modifications in Master Proteins	Qvality PEP	Qvality q-value	# Protein Groups	# Proteins	# PSMs	Master Protein Accessions	Positions in Master Proteins	# Missed Cleavages	Theo. MH+ [Da]	Found in Sample: [S3] F3: Sample	Area: F3: Sample	XCorr Sequest HT	Confidence Sequest HT	Percolator q-Value Sequest HT	Percolator PEP Sequest HT
	TRUE	High	[K].LTTPTYGDLNHLVSATMSGVTTCLR.[F]	1xDeamidated [N10]; 1xMet-Monika [M17]; 1xCarbamidomethyl [C23]		2.13389e-05	2.35243e-05	3	5	2	P07437; P68371; Q9BVA1	P07437 [217-241]; P68371 [217-241]; Q9BVA1 [217-241]	0	2878.34	High		3.59	High	1.33e-05	2.764e-06
	TRUE	High	[K].LTTPTYGDLNHLVSATMSGVTTCLR.[F]	1xMet-Monika [M17]; 1xCarbamidomethyl [C23]		0.159759	0.00269744	3	5	1	P07437; P68371; Q9BVA1	P07437 [217-241]; P68371 [217-241]; Q9BVA1 [217-241]	0	2877.36	High	2740239256	3.3	High	0.001751	0.1091
	TRUE	High	[R].LHFFMPGFAPLTSR.[G]	1xMet-Monika [M5]		0.000229663	2.35243e-05	5	8	6	Q9BUF5; Q3ZCM7; P07437; P68371; Q9BVA1	Q9BUF5 [263-276]; Q3ZCM7 [263-276]; P07437 [263-276]; P68371 [263-276]; Q9BVA1 [263-276]	0	1789.86	High	2998029618	3.05	High	1.33e-05	4.383e-05
	TRUE	High	[K].EVDEQMLNVQNK.[N]	1xMet-Monika [M6]		0.0176091	0.000358126	3	4	2	P07437; P68371; Q9BVA1	P07437 [325-336]; P68371 [325-336]; Q9BVA1 [325-336]	0	1615.71	High	2559999501	2.22	High	0.0002265	0.006858
	TRUE	High	[K].LAVNMVPFPR.[L]	1xMet-Monika [M5]		0.364524	0.00761321	5	10	3	Q9BUF5; Q3ZCM7; P07437; P68371; Q9BVA1	Q9BUF5 [253-262]; Q3ZCM7 [253-262]; P07437 [253-262]; P68371 [253-262]; Q9BVA1 [253-262]	0	1312.65	High	3771735440	1.78	High	0.00585	0.3966
TRUE	High	Master Protein	P68371	Tubulin beta-4B chain OS=Homo sapiens OX=9606 GN=TUBB4B PE=1 SV=1	0	699.442	77.9775	25	223	3	1	445	49.8	4.89	High		1.60574e+10	11052	875.99	25
	Checked	Confidence	Annotated Sequence	Modifications	Modifications in Master Proteins	Qvality PEP	Qvality q-value	# Protein Groups	# Proteins	# PSMs	Master Protein Accessions	Positions in Master Proteins	# Missed Cleavages	Theo. MH+ [Da]	Found in Sample: [S3] F3: Sample	Area: F3: Sample	XCorr Sequest HT	Confidence Sequest HT	Percolator q-Value Sequest HT	Percolator PEP Sequest HT
	TRUE	High	[K].EAESCDCLQGFQLTHSLGGGTGSGMGTLLLSK.[I]	2xDeamidated [Q9; Q12]; 1xMet-Monika [M25]; 2xCarbamidomethyl [C5; C7]		0.00852509	0.000193826	3	5	4	Q3ZCM7; P07437; P68371	Q3ZCM7 [123-154]; P07437 [123-154]; P68371 [123-154]	0	3482.52	High	2098562912	3.94	High	0.0001107	0.002891
	TRUE	High	[K].IREEYPDRIMNTFSVVPSPK.[V]	1xMet-Monika [M10]		0.0168581	0.000340013	2	2	2	P07437; P68371	P07437 [155-174]; P68371 [155-174]	2	2547.24	High	1710567784	3.65	High	0.005313	0.3701
	TRUE	High	[K].LTTPTYGDLNHLVSATMSGVTTCLR.[F]	1xDeamidated [N10]; 1xMet-Monika [M17]; 1xCarbamidomethyl [C23]		2.13389e-05	2.35243e-05	3	5	2	P07437; P68371; Q9BVA1	P07437 [217-241]; P68371 [217-241]; Q9BVA1 [217-241]	0	2878.34	High		3.59	High	1.33e-05	2.764e-06
	TRUE	High	[K].LTTPTYGDLNHLVSATMSGVTTCLR.[F]	1xMet-Monika [M17]; 1xCarbamidomethyl [C23]		0.159759	0.00269744	3	5	1	P07437; P68371; Q9BVA1	P07437 [217-241]; P68371 [217-241]; Q9BVA1 [217-241]	0	2877.36	High	2740239256	3.3	High	0.001751	0.1091
	TRUE	High	[K].EAESCDCLQGFQLTHSLGGGTGSGMGTLLLSK.[I]	1xMet-Monika [M25]; 2xCarbamidomethyl [C5; C7]		0.110728	0.00179879	3	5	2	Q3ZCM7; P07437; P68371	Q3ZCM7 [123-154]; P07437 [123-154]; P68371 [123-154]	0	3480.55	High	3280484416	3.12	High	0.001175	0.06329
	TRUE	High	[R].LHFFMPGFAPLTSR.[G]	1xMet-Monika [M5]		0.000229663	2.35243e-05	5	8	6	Q9BUF5; Q3ZCM7; P07437; P68371; Q9BVA1	Q9BUF5 [263-276]; Q3ZCM7 [263-276]; P07437 [263-276]; P68371 [263-276]; Q9BVA1 [263-276]	0	1789.86	High	2998029618	3.05	High	1.33e-05	4.383e-05
	TRUE	High	[K].EVDEQMLNVQNK.[N]	1xMet-Monika [M6]		0.0176091	0.000358126	3	4	2	P07437; P68371; Q9BVA1	P07437 [325-336]; P68371 [325-336]; Q9BVA1 [325-336]	0	1615.71	High	2559999501	2.22	High	0.0002265	0.006858
	TRUE	High	[K].LAVNMVPFPR.[L]	1xMet-Monika [M5]		0.364524	0.00761321	5	10	3	Q9BUF5; Q3ZCM7; P07437; P68371; Q9BVA1	Q9BUF5 [253-262]; Q3ZCM7 [253-262]; P07437 [253-262]; P68371 [253-262]; Q9BVA1 [253-262]	0	1312.65	High	3771735440	1.78	High	0.00585	0.3966
	TRUE	High	[R].AVLVDLEPGTMDSVR.[S]	1xMet-Monika [M11]		0.256827	0.00477949	2	3	1	Q3ZCM7; P68371	Q3ZCM7 [63-77]; P68371 [63-77]	0	1770.84	High	3869328744	1.56	High	0.003117	0.2216
TRUE	High	Master Protein	Q9BUF5	Tubulin beta-6 chain OS=Homo sapiens OX=9606 GN=TUBB6 PE=1 SV=1	0	271.426	47.7578	13	108	6	1	446	49.8	4.88	High		7843826077	30.623	350.72	13
	Checked	Confidence	Annotated Sequence	Modifications	Modifications in Master Proteins	Qvality PEP	Qvality q-value	# Protein Groups	# Proteins	# PSMs	Master Protein Accessions	Positions in Master Proteins	# Missed Cleavages	Theo. MH+ [Da]	Found in Sample: [S3] F3: Sample	Area: F3: Sample	XCorr Sequest HT	Confidence Sequest HT	Percolator q-Value Sequest HT	Percolator PEP Sequest HT
	TRUE	High	[R].LHFFMPGFAPLTSR.[G]	1xMet-Monika [M5]		0.000229663	2.35243e-05	5	8	6	Q9BUF5; Q3ZCM7; P07437; P68371; Q9BVA1	Q9BUF5 [263-276]; Q3ZCM7 [263-276]; P07437 [263-276]; P68371 [263-276]; Q9BVA1 [263-276]	0	1789.86	High	2998029618	3.05	High	1.33e-05	4.383e-05
	TRUE	High	[K].LAVNMVPFPR.[L]	1xMet-Monika [M5]		0.364524	0.00761321	5	10	3	Q9BUF5; Q3ZCM7; P07437; P68371; Q9BVA1	Q9BUF5 [253-262]; Q3ZCM7 [253-262]; P07437 [253-262]; P68371 [253-262]; Q9BVA1 [253-262]	0	1312.65	High	3771735440	1.78	High	0.00585	0.3966
TRUE	High	Master Protein	Q3ZCM7	Tubulin beta-8 chain OS=Homo sapiens OX=9606 GN=TUBB8 PE=1 SV=2	0	146.891	24.0991	8	63	1	1	444	49.7	4.89	High		15726575338	15.496	206.22	8
	Checked	Confidence	Annotated Sequence	Modifications	Modifications in Master Proteins	Qvality PEP	Qvality q-value	# Protein Groups	# Proteins	# PSMs	Master Protein Accessions	Positions in Master Proteins	# Missed Cleavages	Theo. MH+ [Da]	Found in Sample: [S3] F3: Sample	Area: F3: Sample	XCorr Sequest HT	Confidence Sequest HT	Percolator q-Value Sequest HT	Percolator PEP Sequest HT
	TRUE	High	[K].EAESCDCLQGFQLTHSLGGGTGSGMGTLLLSK.[I]	2xDeamidated [Q9; Q12]; 1xMet-Monika [M25]; 2xCarbamidomethyl [C5; C7]		0.00852509	0.000193826	3	5	4	Q3ZCM7; P07437; P68371	Q3ZCM7 [123-154]; P07437 [123-154]; P68371 [123-154]	0	3482.52	High	2098562912	3.94	High	0.0001107	0.002891
	TRUE	High	[K].EAESCDCLQGFQLTHSLGGGTGSGMGTLLLSK.[I]	1xMet-Monika [M25]; 2xCarbamidomethyl [C5; C7]		0.110728	0.00179879	3	5	2	Q3ZCM7; P07437; P68371	Q3ZCM7 [123-154]; P07437 [123-154]; P68371 [123-154]	0	3480.55	High	3280484416	3.12	High	0.001175	0.06329
	TRUE	High	[R].LHFFMPGFAPLTSR.[G]	1xMet-Monika [M5]		0.000229663	2.35243e-05	5	8	6	Q9BUF5; Q3ZCM7; P07437; P68371; Q9BVA1	Q9BUF5 [263-276]; Q3ZCM7 [263-276]; P07437 [263-276]; P68371 [263-276]; Q9BVA1 [263-276]	0	1789.86	High	2998029618	3.05	High	1.33e-05	4.383e-05
	TRUE	High	[K].LAVNMVPFPR.[L]	1xMet-Monika [M5]		0.364524	0.00761321	5	10	3	Q9BUF5; Q3ZCM7; P07437; P68371; Q9BVA1	Q9BUF5 [253-262]; Q3ZCM7 [253-262]; P07437 [253-262]; P68371 [253-262]; Q9BVA1 [253-262]	0	1312.65	High	3771735440	1.78	High	0.00585	0.3966
	TRUE	High	[R].AVLVDLEPGTMDSVR.[S]	1xMet-Monika [M11]		0.256827	0.00477949	2	3	1	Q3ZCM7; P68371	Q3ZCM7 [63-77]; P68371 [63-77]	0	1770.84	High	3869328744	1.56	High	0.003117	0.2216
TRUE	High	Master Protein	Q13404	Ubiquitin-conjugating enzyme E2 variant 1 OS=Homo sapiens OX=9606 GN=UBE2V1 PE=1 SV=2	0	33.366	38.7755	4	13	1	1	147	16.5	7.93	High		196048494	3.642	32.03	4
	Checked	Confidence	Annotated Sequence	Modifications	Modifications in Master Proteins	Qvality PEP	Qvality q-value	# Protein Groups	# Proteins	# PSMs	Master Protein Accessions	Positions in Master Proteins	# Missed Cleavages	Theo. MH+ [Da]	Found in Sample: [S3] F3: Sample	Area: F3: Sample	XCorr Sequest HT	Confidence Sequest HT	Percolator q-Value Sequest HT	Percolator PEP Sequest HT
	TRUE	High	[K].GVGDGTVSWGLEDDEDMTLTR.[W]	1xMet-Monika [M17]		0.0665357	0.00121733	2	2	1	Q13404; Q15819	Q13404 [27-47]; Q15819 [25-45]	0	2422.02	High	158213580	2.15	High	0.0007708	0.03202
	TRUE	High	[R].WTGMIIGPPR.[T]	1xMet-Monika [M4]		0.071624	0.00127003	2	2	1	Q13404; Q15819	Q13404 [48-57]; Q15819 [46-55]	0	1296.62	High		1.81	High	0.0008219	0.03514
TRUE	High	Master Protein	Q15819	Ubiquitin-conjugating enzyme E2 variant 2 OS=Homo sapiens OX=9606 GN=UBE2V2 PE=1 SV=4	0	37.536	39.3103	4	10	1	1	145	16.4	8.09	High		149750658	2.831	31.3	4
	Checked	Confidence	Annotated Sequence	Modifications	Modifications in Master Proteins	Qvality PEP	Qvality q-value	# Protein Groups	# Proteins	# PSMs	Master Protein Accessions	Positions in Master Proteins	# Missed Cleavages	Theo. MH+ [Da]	Found in Sample: [S3] F3: Sample	Area: F3: Sample	XCorr Sequest HT	Confidence Sequest HT	Percolator q-Value Sequest HT	Percolator PEP Sequest HT
	TRUE	High	[K].GVGDGTVSWGLEDDEDMTLTR.[W]	1xMet-Monika [M17]		0.0665357	0.00121733	2	2	1	Q13404; Q15819	Q13404 [27-47]; Q15819 [25-45]	0	2422.02	High	158213580	2.15	High	0.0007708	0.03202
	TRUE	High	[R].WTGMIIGPPR.[T]	1xMet-Monika [M4]		0.071624	0.00127003	2	2	1	Q13404; Q15819	Q13404 [48-57]; Q15819 [46-55]	0	1296.62	High		1.81	High	0.0008219	0.03514
TRUE	Low	Master Protein	P16662	UDP-glucuronosyltransferase 2B7 OS=Homo sapiens OX=9606 GN=UGT2B7 PE=1 SV=2	0.141	0.356	3.02457	1	1	1	1	529	60.7	8.31	High			0.093	1.67	1
	Checked	Confidence	Annotated Sequence	Modifications	Modifications in Master Proteins	Qvality PEP	Qvality q-value	# Protein Groups	# Proteins	# PSMs	Master Protein Accessions	Positions in Master Proteins	# Missed Cleavages	Theo. MH+ [Da]	Found in Sample: [S3] F3: Sample	Area: F3: Sample	XCorr Sequest HT	Confidence Sequest HT	Percolator q-Value Sequest HT	Percolator PEP Sequest HT
	TRUE	High	[R].VDFNTMSSTDLLNALK.[RT]	1xDeamidated [N13]; 1xMet-Monika [M6]		0.429572	0.00994231	1	2	1	P16662	P16662 [415-430]	0	1938.88	High		1.67	High	0.006621	0.4404
TRUE	High	Master Protein	P21283	V-type proton ATPase subunit C 1 OS=Homo sapiens OX=9606 GN=ATP6V1C1 PE=1 SV=4	0	65.032	27.2251	6	13	6	1	382	43.9	7.46	High		8.83393e+08	1.043	55.71	6
	Checked	Confidence	Annotated Sequence	Modifications	Modifications in Master Proteins	Qvality PEP	Qvality q-value	# Protein Groups	# Proteins	# PSMs	Master Protein Accessions	Positions in Master Proteins	# Missed Cleavages	Theo. MH+ [Da]	Found in Sample: [S3] F3: Sample	Area: F3: Sample	XCorr Sequest HT	Confidence Sequest HT	Percolator q-Value Sequest HT	Percolator PEP Sequest HT
	TRUE	High	[K].HLDSSAAAIIDAPMDIPGLNLSQQEYYPYVYYK.[I]	1xDeamidated [Q/N]; 1xMet-Monika [M14]		5.60772e-08	2.35243e-05	1	1	2	P21283	P21283 [341-373]	0	3915.81	High	33708972	6.07	High	1.33e-05	5.639e-09
	TRUE	High	[K].HLDSSAAAIIDAPMDIPGLNLSQQEYYPYVYYK.[I]	2xDeamidated [N20; Q23]; 1xMet-Monika [M14]		1.52837e-09	0	1	1	1	P21283	P21283 [341-373]	0	3916.8	High		5.77	High	0	5.199e-11
TRUE	High	Master Protein	P13010	X-ray repair cross-complementing protein 5 OS=Homo sapiens OX=9606 GN=XRCC5 PE=1 SV=3	0	551.911	59.153	26	92	26	1	732	82.7	5.81	High		3.92731e+09	21.675	414.21	26
	Checked	Confidence	Annotated Sequence	Modifications	Modifications in Master Proteins	Qvality PEP	Qvality q-value	# Protein Groups	# Proteins	# PSMs	Master Protein Accessions	Positions in Master Proteins	# Missed Cleavages	Theo. MH+ [Da]	Found in Sample: [S3] F3: Sample	Area: F3: Sample	XCorr Sequest HT	Confidence Sequest HT	Percolator q-Value Sequest HT	Percolator PEP Sequest HT
	TRUE	High	[K].KYAPTEAQLNAVDALIDSMSLAK.[K]	1xMet-Monika [M19]		0.036026	0.000738596	1	1	1	P13010	P13010 [443-465]	1	2618.28	High	266290548	3.18	High	0.000476	0.01547
	TRUE	High	[R].HLMLPDFDLLEDIESK.[I]	1xMet-Monika [M3]		0.000266913	2.35243e-05	1	1	1	P13010	P13010 [82-97]	0	2083.97	High	2.19807e+08	2.59	High	1.33e-05	4.872e-05
