# Supplementary material for: Copper(I)-nitrene platform for chemoproteomic profiling of methionine
Source: Nat Commun. 2024 May 18;15:4243. doi: 10.1038/s41467-024-48403-0 (PMC11102537; doi:10.1038/s41467-024-48403-0)
Supplement: Supplementary file 5 — Supplementary Data 2 [file 41467_2024_48403_MOESM5_ESM.xlsx]

## Sheet: 1 uM (Super low dose)
Modified Sequence	Protein
ALM[209.0147]DEIVK	sp|P07205|PGK2_HUMAN
FLM[209.0147]SLVNQVPK	sp|O00303|EIF3F_HUMAN
IFAQDGEGQRIDIQM[209.0147]K	sp|O75369|FLNB_HUMAN
KM[209.0147]M[15.9949]ADEALGSGLVSR	sp|Q13011|ECH1_HUMAN
NLSLTREQM[15.9949]FAAQEM[209.0147]FK	sp|Q9H3P2|NELFA_HUMAN
YLADM[209.0147]NYVHR	sp|P29323|EPHB2_HUMAN

## Sheet: 10 uM (Low dose)
Modified Sequence	Protein
AAVDAGFVPNDM[209.0147]QVGQTGK	sp|P13804|ETFA_HUMAN
ADIGVAM[209.0147]GIAGSDVSK	sp|P05023|AT1A1_HUMAN
AEAESM[209.0147]YQIK	sp|P05787|K2C8_HUMAN
AEIGIAM[209.0147]GSGTAVAK	sp|P16615|AT2A2_HUMAN
AFPM[209.0147]PGFDEH	sp|P34897|GLYM_HUMAN
AIEM[209.0147]LGGELGSK	sp|P07954|FUMH_HUMAN
AILVDLEPGTM[209.0147]DSVR	sp|P07437|TBB5_HUMAN
ALM[209.0147]DEIVK	sp|P07205|PGK2_HUMAN
AM[209.0147]QDAEVSK	sp|P38646|GRP75_HUMAN
ASWSSLSM[209.0147]DEK	sp|P13073|COX41_HUMAN
ATAVM[209.0147]PDGQFK	sp|Q06830|PRDX1_HUMAN
AVLVDLEPGTM[209.0147]DSVR	sp|P68371|TBB4B_HUMAN
DAGTIAGLNVM[209.0147]R	sp|P11021|BIP_HUMAN
DDAM[209.0147]LLK	sp|P10809|CH60_HUMAN
DFEEM[209.0147]RK	sp|P09669|COX6C_HUMAN
DLTDYLM[209.0147]K	sp|P60709|ACTB_HUMAN
DLYANTVLSGGTTM[209.0147]YPGIADR	sp|P60709|ACTB_HUMAN
DYDDM[209.0147]SPR	sp|P61978|HNRPK_HUMAN
EAAEM[209.0147]GK	sp|P68104|EF1A1_HUMAN
EAATLEVERPLPM[209.0147]EVEK	sp|P51858|HDGF_HUMAN
EAFNM[209.0147]IDQNR	sp|O14950|ML12B_HUMAN
EAM[209.0147]EDGEIDGNK	sp|P19338|NUCL_HUMAN
EAYM[209.0147]GNVLQGGEGQAPTR	sp|P24752|THIL_HUMAN
EDM[209.0147]AALEK	sp|Q9BQE3|TBA1C_HUMAN
EIGNIISDAM[209.0147]K	sp|P10809|CH60_HUMAN
EIGNIISDAM[209.0147]KK	sp|P10809|CH60_HUMAN
EITALAPSTM[209.0147]K	sp|P60709|ACTB_HUMAN
ELAM[209.0147]PGEDLK	sp|P49411|EFTU_HUMAN
ELQSM[209.0147]ADQEQVSPAAIK	sp|P32322|P5CR1_HUMAN
ELQSQISDTSVVLSM[209.0147]DNSR	sp|P05787|K2C8_HUMAN
EM[209.0147]VELPLR	sp|P55072|TERA_HUMAN
EPM[209.0147]QTGIK	sp|P25705|ATPA_HUMAN
ESFAEM[209.0147]NR	sp|P13073|COX41_HUMAN
ESVNAAFEM[209.0147]TLTEGSK	sp|P30084|ECHM_HUMAN
ETM[209.0147]QSLNDR	sp|P05783|K1C18_HUMAN
EVDEQM[209.0147]LNVQNK	sp|P07437|TBB5_HUMAN
FLM[209.0147]SLVNQVPK	sp|O00303|EIF3F_HUMAN
FVM[209.0147]QEEFSR	sp|P30101|PDIA3_HUMAN
FYDPM[209.0147]FK	sp|Q04609|FOLH1_HUMAN
GGDLM[209.0147]AYDR	sp|P61978|HNRPK_HUMAN
GGIM[209.0147]LPEK	sp|P61604|CH10_HUMAN
GGIVGM[209.0147]TLPIAR	sp|Q99714|HCD2_HUMAN
GGKPEPPAM[209.0147]PQPVPTA	sp|P23396|RS3_HUMAN
GINTLVTYDM[209.0147]VPEPK	sp|P20674|COX5A_HUMAN
GM[209.0147]ITFESIEK	sp|Q9HBL7|PLRKT_HUMAN
GM[209.0147]LPDPK	sp|P05141|ADT2_HUMAN
GQGSM[209.0147]DEGTADER	sp|Q14108|SCRB2_HUMAN
GVEEEEEDGEM[209.0147]RE	sp|P62306|RUXF_HUMAN
IFAQDGEGQRIDIQM[209.0147]K	sp|O75369|FLNB_HUMAN
ILIANTGM[209.0147]DTDK	sp|P78371|TCPB_HUMAN
ILLTEPPM[209.0147]NPTK	sp|P61160|ARP2_HUMAN
IM[209.0147]ATPEQVGK	sp|P12956|XRCC6_HUMAN
IM[209.0147]DPNIVGSEHYDVAR	sp|P06576|ATPB_HUMAN
IM[209.0147]NTFSVVPSPK	sp|P07437|TBB5_HUMAN
IM[209.0147]NVIGEPIDER	sp|P06576|ATPB_HUMAN
IPAM[209.0147]TIAK	sp|P10809|CH60_HUMAN
ISGGSVVEM[209.0147]QGDEMTR	sp|O75874|IDHC_HUMAN
IVVAM[209.0147]AK	sp|P30084|ECHM_HUMAN
KM[209.0147]M[15.9949]ADEALGSGLVSR	sp|Q13011|ECH1_HUMAN
LALDM[209.0147]EISAYR	sp|P20700|LMNB1_HUMAN
LATQLTGPVM[209.0147]PVR	sp|P26373|RL13_HUMAN
LAVNM[209.0147]VPFPR	sp|P07437|TBB5_HUMAN
LDPGLIM[209.0147]EQVK	sp|Q9Y5L4|TIM13_HUMAN
LEQGQAIDDLM[209.0147]PAQK	sp|P12277|KCRB_HUMAN
LESGM[209.0147]QNMSIHTK	sp|P05787|K2C8_HUMAN
LITLEEEM[209.0147]TK	sp|P07237|PDIA1_HUMAN
LM[209.0147]GLEALK	sp|P48643|TCPE_HUMAN
LTGM[209.0147]AFR	sp|P04406|G3P_HUMAN
M[209.0147]AILQIMK	sp|Q13263|TIF1B_HUMAN
M[209.0147]DATANDVPSPYEVR	sp|P30101|PDIA3_HUMAN
M[209.0147]DSTANEVEAVK	sp|P07237|PDIA1_HUMAN
M[209.0147]PTPVIK	sp|P07954|FUMH_HUMAN
NASDM[209.0147]PETITSR	sp|Q8TCT9|HM13_HUMAN
NDVAPTLM[209.0147]SVPR	sp|P12830|CADH1_HUMAN
NLLHVTDTGVGM[209.0147]TR	sp|P14625|ENPL_HUMAN
NM[209.0147]VPQQALVIR	sp|P05023|AT1A1_HUMAN
NQVAM[209.0147]NPTNTVFDAK	sp|P11142|HSP7C_HUMAN
NVQAEEM[209.0147]VEFSSGLK	sp|P25705|ATPA_HUMAN
PGM[209.0147]VVTFAPVNVTTEVK	sp|P68104|EF1A1_HUMAN
PHLM[209.0147]SQELPEDWDK	sp|P07237|PDIA1_HUMAN
PM[209.0147]QFLGDEETVR	sp|P18669|PGAM1_HUMAN
PVSPLLLASGM[209.0147]AR	sp|P12277|KCRB_HUMAN
QDLPNAM[209.0147]NAAEITDK	sp|P84077|ARF1_HUMAN
QEM[209.0147]QEVQSSR	sp|P22626|ROA2_HUMAN
QM[209.0147]VETELK	sp|P62258|1433E_HUMAN
QVAEQFLNM[209.0147]R	sp|P22695|QCR2_HUMAN
RPAEDM[209.0147]EEEQAFK	sp|P61978|HNRPK_HUMAN
SDIGEVILVGGM[209.0147]TR	sp|P38646|GRP75_HUMAN
SEDFSLPAYM[209.0147]DR	sp|P13073|COX41_HUMAN
SELHIENLNM[209.0147]EADPGQYR	sp|P35613|BASI_HUMAN
SEM[209.0147]EVQDAELK	sp|Q9UQ80|PA2G4_HUMAN
SGDAAIVDM[209.0147]VPGK	sp|P68104|EF1A1_HUMAN
SLQM[209.0147]YLER	sp|P42126|ECI1_HUMAN
SPSPEFSGM[209.0147]PR	sp|Q04609|FOLH1_HUMAN
TALAM[209.0147]GADR	sp|P38117|ETFB_HUMAN
TDTGEPM[209.0147]GR	sp|P07900|HS90A_HUMAN
TETVEEPM[209.0147]EEEEAAK	sp|P14625|ENPL_HUMAN
TFDSIVM[209.0147]DPK	sp|P13667|PDIA4_HUMAN
TGTAEM[209.0147]SSILEER	sp|P25705|ATPA_HUMAN
TIAM[209.0147]DGTEGLVR	sp|P06576|ATPB_HUMAN
TLNDELEIIEGM[209.0147]K	sp|P10809|CH60_HUMAN
TLTIVDTGIGM[209.0147]TK	sp|P07900|HS90A_HUMAN
TLVLLM[209.0147]GK	sp|P07737|PROF1_HUMAN
TVTAM[209.0147]DVVYALK	sp|P62805|H4_HUMAN
VAGM[209.0147]DVELTVEER	sp|P62258|1433E_HUMAN
VALVYGQM[209.0147]NEPPGAR	sp|P06576|ATPB_HUMAN
VDFNVPM[209.0147]K	sp|P00558|PGK1_HUMAN
VELDNM[209.0147]PLR	sp|Q15233|NONO_HUMAN
VLAM[209.0147]SGDPNYLHR	sp|P30153|2AAA_HUMAN
VLGM[209.0147]DPLPSK	sp|Q12906|ILF3_HUMAN
VLNNM[209.0147]EIGTSLFDEEGAK	sp|P00558|PGK1_HUMAN
VLQDM[209.0147]GLPTGAEGR	sp|Q12906|ILF3_HUMAN
VM[209.0147]LGETNPADSK	sp|P22392|NDKB_HUMAN
VPGATM[209.0147]LLAK	sp|Q02252|MMSA_HUMAN
VYVSGLM[209.0147]K	sp|Q9HDC9|APMAP_HUMAN
YLADM[209.0147]NYVHR	sp|P29323|EPHB2_HUMAN
YPIEHGIITNWDDM[209.0147]EK	sp|P68032|ACTC_HUMAN
YYTSASGDEM[209.0147]VSLK	sp|P07900|HS90A_HUMAN

## Sheet: 50 uM (Midium dose)
Modified Sequence	Protein
AAM[209.0147]DNSEIAGEK	sp|Q16891|MIC60_HUMAN
AAVDAGFVPNDM[209.0147]QVGQTGK	sp|P13804|ETFA_HUMAN
ADEDPIM[209.0147]GFHQM[15.9949]FLLK	sp|P61970|NTF2_HUMAN
ADFSGM[209.0147]SQTDLSLSK	sp|P35237|SPB6_HUMAN
ADIGVAM[209.0147]GIAGSDVSK	sp|P05023|AT1A1_HUMAN
ADRDESSPYAAM[209.0147]LAAQDVAQR	sp|P62263|RS14_HUMAN
AEAESM[209.0147]YQIK	sp|P05787|K2C8_HUMAN
AELDDTPM[209.0147]R	sp|P23246|SFPQ_HUMAN
AEVSPM[209.0147]YGVQK	sp|Q9H3K2|GHITM_HUMAN
AFAM[209.0147]IIDK	sp|Q15366|PCBP2_HUMAN
AFPM[209.0147]PGFDEH	sp|P34897|GLYM_HUMAN
AFYPEEISSM[209.0147]VLTK	sp|P0DMV8|HS71A_HUMAN
AGAGSATLSM[209.0147]AYAGAR	sp|P40926|MDHM_HUMAN
AGDM[209.0147]ENAENILTVM[15.9949]R	sp|P42704|LPPRC_HUMAN
AHEWM[209.0147]FPV	sp|O15382|BCAT2_HUMAN
AIEM[209.0147]LGGELGSK	sp|P07954|FUMH_HUMAN
AIGVLTSGGDAQGM[209.0147]NAAVR	sp|P17858|PFKAL_HUMAN
AILVDLEPGTM[209.0147]DSVR	sp|P07437|TBB5_HUMAN
AITGASLADIM[209.0147]AK	sp|P83731|RL24_HUMAN
ALDDM[209.0147]ISTLK	sp|P49368|TCPG_HUMAN
ALDIAENEM[15.9949]PGLM[209.0147]R	sp|P23526|SAHH_HUMAN
ALDIAENEM[209.0147]PGLM[15.9949]R	sp|P23526|SAHH_HUMAN
ALDTM[209.0147]NFDVIK	sp|P11940|PABP1_HUMAN
ALEEAM[209.0147]EQK	sp|P35579|MYH9_HUMAN
ALELNM[209.0147]LSLK	sp|Q9Y617|SERC_HUMAN
ALIEM[209.0147]EK	sp|Q15233|NONO_HUMAN
ALM[15.9949]LQGVDLLADAVAVTM[209.0147]GPK	sp|P10809|CH60_HUMAN
ALM[209.0147]LQGVDLLADAVAVTM[15.9949]GPK	sp|P10809|CH60_HUMAN
ALTVPELTQQM[209.0147]FDAK	sp|P68371|TBB4B_HUMAN
AM[15.9949]DSDWFAENYM[209.0147]GR	sp|P55084|ECHB_HUMAN
AM[15.9949]GIM[209.0147]NSFVNDIFER	sp|Q99880|H2B1L_HUMAN
AM[209.0147]ADALLER	sp|P34897|GLYM_HUMAN
AM[209.0147]EAVAAQGK	sp|P18669|PGAM1_HUMAN
AM[209.0147]GAAQVVVTDLSATR	sp|Q00796|DHSO_HUMAN
AM[209.0147]GIM[15.9949]NSFVNDIFER	sp|Q99880|H2B1L_HUMAN
AM[209.0147]QDAEVSK	sp|P38646|GRP75_HUMAN
AM[209.0147]VASGSELGK	sp|P54819|KAD2_HUMAN
AM[209.0147]YLPDTLSPADQLK	sp|O95202|LETM1_HUMAN
ANIPIM[209.0147]DTGENPEVPFPR	sp|Q93050|VPP1_HUMAN
APLPDLYPFGTM[209.0147]R	sp|Q92841|DDX17_HUMAN
AQAVLEEDHYGM[209.0147]EDVK	sp|P36776|LONM_HUMAN
AQQEFATGVM[209.0147]SNK	sp|O15126|SCAM1_HUMAN
ASEWVQQVSGLM[209.0147]DGK	sp|P49588|SYAC_HUMAN
ATAVM[209.0147]PDGQFK	sp|Q06830|PRDX1_HUMAN
ATEM[209.0147]LIFGK	sp|O75521|ECI2_HUMAN
ATESGAQSAPLPM[209.0147]EGVDISPK	sp|Q02790|FKBP4_HUMAN
ATNVVM[209.0147]NYSEIESK	sp|Q14677|EPN4_HUMAN
ATSNVFAM[209.0147]FDQSQIQEFK	sp|O14950|ML12B_HUMAN
AVDIPHM[209.0147]DIEALK	sp|P62906|RL10A_HUMAN
AVIM[209.0147]GAPGSGK	sp|Q9UIJ7|KAD3_HUMAN
AVLVDLEPGTM[209.0147]DSVR	sp|P68371|TBB4B_HUMAN
AVVLM[209.0147]GK	sp|P05388|RLA0_HUMAN
DAGM[209.0147]QLQGYR	sp|P00505|AATM_HUMAN
DAGTIAGLNVM[209.0147]R	sp|P11021|BIP_HUMAN
DDAM[209.0147]LLK	sp|P10809|CH60_HUMAN
DDIENM[209.0147]VK	sp|P38646|GRP75_HUMAN
DELHIVEAEAM[209.0147]NYEGSPIK	sp|P06748|NPM_HUMAN
DFEEM[209.0147]RK	sp|P09669|COX6C_HUMAN
DFLLQQTM[209.0147]LR	sp|Q04760|LGUL_HUMAN
DFM[209.0147]IQGGDFTR	sp|P23284|PPIB_HUMAN
DHFEEAM[209.0147]R	sp|P55072|TERA_HUMAN
DIVHSGLAYTM[209.0147]ER	sp|P00367|DHE3_HUMAN
DLNSDM[209.0147]DSILASLK	sp|P40939|ECHA_HUMAN
DLQM[209.0147]VNISLR	sp|Q99623|PHB2_HUMAN
DLTDYLM[209.0147]K	sp|P60709|ACTB_HUMAN
DLYANTVLSGGTTM[209.0147]YPGIADR	sp|P60709|ACTB_HUMAN
DM[209.0147]AQLPETEIAPAK	sp|P27816|MAP4_HUMAN
DM[209.0147]DLYSYR	sp|Q02252|MMSA_HUMAN
DNLTLWTSDM[209.0147]QGDGEEQNK	sp|P62258|1433E_HUMAN
DNM[209.0147]ALQR	sp|P38646|GRP75_HUMAN
DSIVAELDREM[209.0147]SR	sp|O14579|COPE_HUMAN
DSLLQDGEFSM[209.0147]DLR	sp|P07737|PROF1_HUMAN
DSNYHLLM[209.0147]SVQESLER	sp|P00367|DHE3_HUMAN
DSTLIM[209.0147]QLLR	sp|P62258|1433E_HUMAN
DVSELTGFPEM[209.0147]LGGR	sp|P31939|PUR9_HUMAN
DVVTAAGDM[209.0147]LK	sp|P07602|SAP_HUMAN
DYDDM[209.0147]SPR	sp|P61978|HNRPK_HUMAN
EAATLEVERPLPM[209.0147]EVEK	sp|P51858|HDGF_HUMAN
EAEAM[209.0147]ALLAEAER	sp|P54920|SNAA_HUMAN
EAFNM[209.0147]IDQNR	sp|O14950|ML12B_HUMAN
EAGVEM[209.0147]GDEDDLSTPNEK	sp|P14868|SYDC_HUMAN
EAM[209.0147]EDGEIDGNK	sp|P19338|NUCL_HUMAN
EAM[209.0147]NDPLLER	sp|O43143|DHX15_HUMAN
EAQNLSAM[209.0147]EIR	sp|Q9NSE4|SYIM_HUMAN
EAVAM[209.0147]ESYAK	sp|P78371|TCPB_HUMAN
EAYM[209.0147]GNVLQGGEGQAPTR	sp|P24752|THIL_HUMAN
EDLTEIRDM[209.0147]LLANK	sp|P05388|RLA0_HUMAN
EDM[209.0147]AALEK	sp|Q9BQE3|TBA1C_HUMAN
EEDATLSSPAVVM[15.9949]PTM[209.0147]GR	sp|Q02252|MMSA_HUMAN
EEDATLSSPAVVM[209.0147]PTM[15.9949]GR	sp|Q02252|MMSA_HUMAN
EFEPLLNWM[209.0147]K	sp|P14625|ENPL_HUMAN
EFM[15.9949]LM[209.0147]NAR	sp|Q9HBL7|PLRKT_HUMAN
EFM[209.0147]LM[15.9949]NAR	sp|Q9HBL7|PLRKT_HUMAN
EFSIYM[209.0147]TK	sp|P00505|AATM_HUMAN
EGM[15.9949]NIVEAM[209.0147]ER	sp|P62937|PPIA_HUMAN
EGM[209.0147]NIVEAM[15.9949]ER	sp|P62937|PPIA_HUMAN
EGM[209.0147]NIVEAM[209.0147]ER	sp|P62937|PPIA_HUMAN
EGNDLYHEM[209.0147]IESGVINLK	sp|P06576|ATPB_HUMAN
EHGLIFM[209.0147]ETSAK	sp|P61019|RAB2A_HUMAN
EIGNIISDAM[209.0147]K	sp|P10809|CH60_HUMAN
EIGNIISDAM[209.0147]KK	sp|P10809|CH60_HUMAN
EITALAPSTM[209.0147]K	sp|P60709|ACTB_HUMAN
ELAILLGM[209.0147]LDPAEK	sp|P30041|PRDX6_HUMAN
ELAM[209.0147]PGEDLK	sp|P49411|EFTU_HUMAN
ELEDATETADAM[209.0147]NR	sp|P35579|MYH9_HUMAN
ELFPIQM[209.0147]EGVK	sp|O96008|TOM40_HUMAN
ELLTTM[209.0147]GDR	sp|O14950|ML12B_HUMAN
ELNM[209.0147]GQR	sp|P11310|ACADM_HUMAN
ELQSM[209.0147]ADQEQVSPAAIK	sp|P32322|P5CR1_HUMAN
ELQSQISDTSVVLSM[209.0147]DNSR	sp|P05787|K2C8_HUMAN
EM[209.0147]AGDNK	sp|P38646|GRP75_HUMAN
EM[209.0147]LQQSK	sp|P07900|HS90A_HUMAN
EPM[209.0147]KDDITGEPLIR	sp|P54819|KAD2_HUMAN
EQLAQAM[209.0147]FDHIPVGVGSK	sp|Q9Y3I0|RTCB_HUMAN
EQLTPSQIM[209.0147]SLEK	sp|Q00059|TFAM_HUMAN
ERVEAVNM[209.0147]AEGIIHDTETK	sp|P38646|GRP75_HUMAN
ESGM[209.0147]NLNPEVEGTLIR	sp|Q96E11|RRFM_HUMAN
ESTGAQVQVAGDM[209.0147]LPNSTER	sp|Q15366|PCBP2_HUMAN
ESVNAAFEM[209.0147]TLTEGSK	sp|P30084|ECHM_HUMAN
ETM[209.0147]QSLNDR	sp|P05783|K1C18_HUMAN
EVDEQM[209.0147]LNVQNK	sp|P07437|TBB5_HUMAN
EVLLFPAM[209.0147]KPEDK	sp|Q15046|SYK_HUMAN
EVM[209.0147]LDAALALAAEISSK	sp|Q13011|ECH1_HUMAN
EVM[209.0147]LVGIGDK	sp|P36542|ATPG_HUMAN
EVTPEGLQM[209.0147]VK	sp|P22234|PUR6_HUMAN
EYEPEM[209.0147]GK	sp|P16615|AT2A2_HUMAN
EYQELM[209.0147]NVK	sp|P48668|K2C6C_HUMAN
FADFM[209.0147]VK	sp|P41250|GARS_HUMAN
FAGLHFFNPVPVM[209.0147]K	sp|Q16836|HCDH_HUMAN
FAQPGSFEYEYAM[209.0147]R	sp|Q15233|NONO_HUMAN
FDGILGM[209.0147]AYPR	sp|P07339|CATD_HUMAN
FEELNM[209.0147]DLFR	sp|P11021|BIP_HUMAN
FFGDSAASM[209.0147]AIK	sp|Q9Y4L1|HYOU1_HUMAN
FFM[209.0147]GNQVLK	sp|P13010|XRCC5_HUMAN
FGGGNPELLTQM[209.0147]VSK	sp|P40939|ECHA_HUMAN
FIM[209.0147]DLVSSLSR	sp|P08473|NEP_HUMAN
FLEM[209.0147]HQL	sp|Q9Y617|SERC_HUMAN
FLILPDM[209.0147]LK	sp|P62318|SMD3_HUMAN
FLNEM[15.9949]IAPVM[209.0147]R	sp|Q9UHG3|PCYOX_HUMAN
FLNEM[209.0147]IAPVM[15.9949]R	sp|Q9UHG3|PCYOX_HUMAN
FLQDTIEEM[209.0147]ALK	sp|O95202|LETM1_HUMAN
FLSQPFQVAEVFTGHM[209.0147]GK	sp|P06576|ATPB_HUMAN
FM[209.0147]QASEDLLK	sp|P15531|NDKA_HUMAN
FSHEEIAM[209.0147]ATVTALR	sp|P04075|ALDOA_HUMAN
FSM[209.0147]VVQDGIVK	sp|P30044|PRDX5_HUMAN
FSVGGM[209.0147]TDVAEIK	sp|P36776|LONM_HUMAN
FTVPM[209.0147]LK	sp|P12956|XRCC6_HUMAN
FVELPGAEM[209.0147]GK	sp|P07814|SYEP_HUMAN
FVFSLVDAM[209.0147]NGK	sp|P40926|MDHM_HUMAN
FVM[209.0147]QEEFSR	sp|P30101|PDIA3_HUMAN
FYDPM[209.0147]FK	sp|Q04609|FOLH1_HUMAN
FYEQM[209.0147]NGPVAGASR	sp|P29692|EF1D_HUMAN
GAEEM[15.9949]ETVIPVDVM[209.0147]R	sp|Q99497|PARK7_HUMAN
GAEEM[209.0147]ETVIPVDVM[15.9949]R	sp|Q99497|PARK7_HUMAN
GAM[209.0147]STQQIK	sp|P49588|SYAC_HUMAN
GAPGVSVDM[209.0147]NITYM[15.9949]SPAK	sp|Q9NPJ3|ACO13_HUMAN
GEENLM[209.0147]DAQVK	sp|P50990|TCPQ_HUMAN
GEM[209.0147]M[15.9949]DLQHGSLFLR	sp|P00338|LDHA_HUMAN
GEVTEM[209.0147]FSYEESNPK	sp|Q8TCT9|HM13_HUMAN
GFIGPGIDVPAPDM[209.0147]STGER	sp|P00367|DHE3_HUMAN
GGDLM[209.0147]AYDR	sp|P61978|HNRPK_HUMAN
GGHVDLTM[15.9949]LGAM[209.0147]QVSK	sp|P55809|SCOT1_HUMAN
GGHVDLTM[209.0147]LGAM[15.9949]QVSK	sp|P55809|SCOT1_HUMAN
GGIM[209.0147]LPEK	sp|P61604|CH10_HUMAN
GGIVGM[209.0147]TLPIAR	sp|Q99714|HCD2_HUMAN
GGKPEPPAM[209.0147]PQPVPTA	sp|P23396|RS3_HUMAN
GGM[15.9949]GSGGLATGIAGGLAGM[209.0147]GGIQNEK	sp|P05783|K1C18_HUMAN
GGM[209.0147]GSGGLATGIAGGLAGM[15.9949]GGIQNEK	sp|P05783|K1C18_HUMAN
GIEM[209.0147]SEVR	sp|P09622|DLDH_HUMAN
GILAADESVGSM[209.0147]AK	sp|P09972|ALDOC_HUMAN
GINTLVTYDM[209.0147]VPEPK	sp|P20674|COX5A_HUMAN
GISQEQM[209.0147]QEFR	sp|O43707|ACTN4_HUMAN
GLLSDSM[209.0147]TDVPVDTGVAAR	sp|O43399|TPD54_HUMAN
GLVVDM[209.0147]DGFEEERK	sp|P49588|SYAC_HUMAN
GM[209.0147]GGAM[15.9949]DLVSSAK	sp|P55809|SCOT1_HUMAN
GM[209.0147]ITFESIEK	sp|Q9HBL7|PLRKT_HUMAN
GM[209.0147]LPDPK	sp|P05141|ADT2_HUMAN
GM[209.0147]SLNLEPDNVGVVVFGNDK	sp|P25705|ATPA_HUMAN
GQATDIAIQAEEIM[209.0147]K	sp|Q16740|CLPP_HUMAN
GQGSM[209.0147]DEGTADER	sp|Q14108|SCRB2_HUMAN
GQLGNWM[209.0147]SPADFQR	sp|Q16822|PCKGM_HUMAN
GSNM[209.0147]DFREPTEEER	sp|Q15056|IF4H_HUMAN
GSTDNLM[209.0147]DDIER	sp|P50990|TCPQ_HUMAN
GVAPLWM[209.0147]R	sp|Q00325|S25A3_HUMAN
GVDIVM[209.0147]DPLGGSDTAK	sp|Q99536|VAT1_HUMAN
GVEEEEEDGEM[209.0147]RE	sp|P62306|RUXF_HUMAN
GVGISVLEM[209.0147]SHR	sp|Q9Y617|SERC_HUMAN
GVM[209.0147]LAVDAVIAELK	sp|P10809|CH60_HUMAN
GYSIPFM[209.0147]GSDVSVVR	sp|Q8NBX0|SCPDL_HUMAN
HVM[209.0147]DVVDEELSK	sp|P36776|LONM_HUMAN
IDILVNNGGM[209.0147]SQR	sp|Q9Y394|DHRS7_HUMAN
IDYGEYM[209.0147]DK	sp|Q04837|SSBP_HUMAN
IETIEVM[209.0147]EDR	sp|P51991|ROA3_HUMAN
IEVIEIM[209.0147]TDR	sp|P09651|ROA1_HUMAN
IFAQDGEGQRIDIQM[209.0147]K	sp|O75369|FLNB_HUMAN
IFGGLDM[209.0147]LAEK	sp|Q92688|AN32B_HUMAN
IGEHTPSALAIM[209.0147]ENANVLAR	sp|P04075|ALDOA_HUMAN
IGHFQLM[209.0147]QGK	sp|P26440|IVD_HUMAN
IIASSPEM[209.0147]NLPTVSALR	sp|Q96C36|P5CR2_HUMAN
IIGATDSSGELM[15.9949]FLM[209.0147]K	sp|Q13185|CBX3_HUMAN
IIGLDQVAGM[209.0147]SETALPGAFK	sp|P35579|MYH9_HUMAN
ILDIDNVDLAM[209.0147]GK	sp|O43615|TIM44_HUMAN
ILDQGEDFPASEM[209.0147]TR	sp|P30040|ERP29_HUMAN
ILIANTGM[209.0147]DTDK	sp|P78371|TCPB_HUMAN
ILM[209.0147]VGLDAAGK	sp|P84077|ARF1_HUMAN
ILYM[209.0147]TDEVNDPSLTIK	sp|P00403|COX2_HUMAN
IM[15.9949]ASSPDM[209.0147]DLATVSALR	sp|P32322|P5CR1_HUMAN
IM[15.9949]GIPEEEQM[209.0147]GLLR	sp|P35579|MYH9_HUMAN
IM[15.9949]QSSSEVGYDAM[15.9949]AGDFVNM[209.0147]VEK	sp|P10809|CH60_HUMAN
IM[15.9949]QSSSEVGYDAM[209.0147]AGDFVNM[15.9949]VEK	sp|P10809|CH60_HUMAN
IM[209.0147]ASSPDM[15.9949]DLATVSALR	sp|P32322|P5CR1_HUMAN
IM[209.0147]ATPEQVGK	sp|P12956|XRCC6_HUMAN
IM[209.0147]DLLGDQVK	sp|P21397|AOFA_HUMAN
IM[209.0147]DPNIVGSEHYDVAR	sp|P06576|ATPB_HUMAN
IM[209.0147]GIPEEEQM[15.9949]GLLR	sp|P35579|MYH9_HUMAN
IM[209.0147]NTFSVVPSPK	sp|P07437|TBB5_HUMAN
IM[209.0147]NVIGEPIDER	sp|P06576|ATPB_HUMAN
IM[209.0147]QSSSEVGYDAM[15.9949]AGDFVNM[15.9949]VEK	sp|P10809|CH60_HUMAN
IM[209.0147]VANIEEVLQR	sp|O75396|SC22B_HUMAN
INEM[209.0147]VHFDLPGQEER	sp|Q9NVI7|ATD3A_HUMAN
IPAM[209.0147]TIAK	sp|P10809|CH60_HUMAN
IPDQLVILDM[209.0147]K	sp|P49755|TMEDA_HUMAN
IPNIYAIGDVVAGPM[209.0147]LAHK	sp|P09622|DLDH_HUMAN
IPSAVGYQPTLATDM[15.9949]GTM[209.0147]QER	sp|P06576|ATPB_HUMAN
IPSAVGYQPTLATDM[209.0147]GTM[15.9949]QER	sp|P06576|ATPB_HUMAN
IQDVGLVPM[15.9949]GGVM[209.0147]SGAVPAAAAQEAVEEDIPIAK	sp|P52815|RM12_HUMAN
IQLINNM[209.0147]LDK	sp|P00558|PGK1_HUMAN
IQM[15.9949]SNLM[209.0147]NQAR	sp|P36543|VATE1_HUMAN
IRDEM[209.0147]VATEQER	sp|P16615|AT2A2_HUMAN
ISATSIFFESM[209.0147]PYK	sp|P34897|GLYM_HUMAN
ISGGSVVEM[15.9949]QGDEM[209.0147]TR	sp|O75874|IDHC_HUMAN
ISGGSVVEM[209.0147]QGDEM[15.9949]TR	sp|O75874|IDHC_HUMAN
ITLDNAYM[209.0147]EK	sp|P14618|KPYM_HUMAN
IVSQLLTLM[209.0147]DGLK	sp|P55072|TERA_HUMAN
IVVAM[209.0147]AK	sp|P30084|ECHM_HUMAN
IYFM[209.0147]AGSSR	sp|P14625|ENPL_HUMAN
IYSISM[209.0147]K	sp|Q04609|FOLH1_HUMAN
KADIGVAM[209.0147]GIAGSDVSK	sp|P05023|AT1A1_HUMAN
KM[209.0147]M[15.9949]ADEALGSGLVSR	sp|Q13011|ECH1_HUMAN
LADEQLSSVIQDM[209.0147]AVR	sp|Q8NFV4|ABHDB_HUMAN
LADM[209.0147]GIAIR	sp|Q9Y3I0|RTCB_HUMAN
LAEM[209.0147]PADSGYPAYLGAR	sp|P38606|VATA_HUMAN
LAEPSQM[209.0147]LK	sp|P35222|CTNB1_HUMAN
LALDM[209.0147]EIHAYR	sp|P02545|LMNA_HUMAN
LALDM[209.0147]EINAYR	sp|Q03252|LMNB2_HUMAN
LALDM[209.0147]EISAYR	sp|P20700|LMNB1_HUMAN
LAM[15.9949]QEFM[209.0147]ILPVGAANFR	sp|P06733|ENOA_HUMAN
LAM[209.0147]QEFM[15.9949]ILPVGAANFR	sp|P06733|ENOA_HUMAN
LAQENM[209.0147]DLFK	sp|P35221|CTNA1_HUMAN
LAQQQAALLM[209.0147]QQEER	sp|Q13435|SF3B2_HUMAN
LATQLTGPVM[209.0147]PVR	sp|P26373|RL13_HUMAN
LAVNM[209.0147]VPFPR	sp|P07437|TBB5_HUMAN
LDLIAQQM[15.9949]M[209.0147]PEVR	sp|P36543|VATE1_HUMAN
LDLIAQQM[209.0147]M[15.9949]PEVR	sp|P36543|VATE1_HUMAN
LDPGLIM[209.0147]EQVK	sp|Q9Y5L4|TIM13_HUMAN
LDQPM[209.0147]TEIVSR	sp|P22314|UBA1_HUMAN
LEEM[15.9949]INELAVAM[209.0147]TAVK	sp|Q15363|TMED2_HUMAN
LELFLPEEYPM[209.0147]AAPK	sp|P61088|UBE2N_HUMAN
LEQGQAIDDLM[209.0147]PAQK	sp|P12277|KCRB_HUMAN
LESGM[15.9949]QNM[209.0147]SIHTK	sp|P05787|K2C8_HUMAN
LESGM[209.0147]QNM[15.9949]SIHTK	sp|P05787|K2C8_HUMAN
LFEM[209.0147]AYK	sp|P38646|GRP75_HUMAN
LFSGATM[209.0147]ASSR	sp|Q9UBX3|DIC_HUMAN
LGGAGM[209.0147]ER	sp|P52272|HNRPM_HUMAN
LIDDM[15.9949]VAQAM[209.0147]K	sp|O75874|IDHC_HUMAN
LIDDM[209.0147]VAQVLK	sp|P48735|IDHP_HUMAN
LITLEEEM[209.0147]TK	sp|P07237|PDIA1_HUMAN
LLDM[209.0147]DGIIVEK	sp|Q14152|EIF3A_HUMAN
LLIEM[209.0147]EQR	sp|P12277|KCRB_HUMAN
LLSNTVM[209.0147]PR	sp|P35221|CTNA1_HUMAN
LLVPYLM[209.0147]EAIR	sp|Q16836|HCDH_HUMAN
LM[15.9949]IEM[209.0147]DGTENK	sp|P06733|ENOA_HUMAN
LM[15.9949]M[209.0147]DPLTGLNR	sp|O60506|HNRPQ_HUMAN
LM[209.0147]DLLGEGLK	sp|P54136|SYRC_HUMAN
LM[209.0147]DVGLIAIR	sp|P31948|STIP1_HUMAN
LM[209.0147]IEM[15.9949]DGTENK	sp|P06733|ENOA_HUMAN
LM[209.0147]M[15.9949]DPLTGLNR	sp|O60506|HNRPQ_HUMAN
LM[209.0147]M[15.9949]SELENR	sp|P27144|KAD4_HUMAN
LM[209.0147]QLVDHR	sp|Q92841|DDX17_HUMAN
LPIDENQLALEM[209.0147]NK	sp|P08473|NEP_HUMAN
LQAAVDGPM[209.0147]DK	sp|P51572|BAP31_HUMAN
LQM[209.0147]EQQQQLQQR	sp|Q9NS69|TOM22_HUMAN
LQQGYNAM[209.0147]GFSQGGQFLR	sp|P50897|PPT1_HUMAN
LSNTSPEFQEM[209.0147]SLLER	sp|Q9NTJ5|SAC1_HUMAN
LTAYAM[209.0147]TIPFVR	sp|P40939|ECHA_HUMAN
LTEM[15.9949]ETLQSQLM[209.0147]AEK	sp|P35579|MYH9_HUMAN
LTEM[209.0147]ETLQSQLM[15.9949]AEK	sp|P35579|MYH9_HUMAN
LTESVDVLM[209.0147]PNVGEIVGGSM[15.9949]R	sp|O43776|SYNC_HUMAN
LTGM[209.0147]AFR	sp|P04406|G3P_HUMAN
LVAGEM[209.0147]GQNEPDQGGQR	sp|Q99714|HCD2_HUMAN
LVGM[209.0147]PAK	sp|P38646|GRP75_HUMAN
LVSDEM[209.0147]VVELIEK	sp|P54819|KAD2_HUMAN
LYLADPM[209.0147]K	sp|P49458|SRP09_HUMAN
M[15.9949]DM[209.0147]SLDDIIK	sp|Q86V81|THOC4_HUMAN
M[15.9949]FTAGIDLM[209.0147]DM[15.9949]ASDILQPK	sp|Q13011|ECH1_HUMAN
M[15.9949]FVLDEADEM[209.0147]LSR	sp|P60842|IF4A1_HUMAN
M[15.9949]GAGLGHGM[209.0147]DR	sp|P52272|HNRPM_HUMAN
M[15.9949]M[15.9949]NDQLM[209.0147]FLER	sp|Q04609|FOLH1_HUMAN
M[15.9949]TLSNPSELDELM[209.0147]SEEAYEK	sp|P23434|GCSH_HUMAN
M[15.9949]VGVPAALDM[209.0147]M[15.9949]LTGR	sp|P40939|ECHA_HUMAN
M[209.0147]AENLGFVGPLK	sp|Q96I99|SUCB2_HUMAN
M[209.0147]APYQGPDAVPGALDYK	sp|O43707|ACTN4_HUMAN
M[209.0147]DATANDVPSDR	sp|P13667|PDIA4_HUMAN
M[209.0147]DATANDVPSPYEVR	sp|P30101|PDIA3_HUMAN
M[209.0147]DELQLFR	sp|P55072|TERA_HUMAN
M[209.0147]DSTANEVEAVK	sp|P07237|PDIA1_HUMAN
M[209.0147]GGGGAM[15.9949]NM[15.9949]GDPYGSGGQK	sp|P23246|SFPQ_HUMAN
M[209.0147]GPAM[15.9949]GPALGAGIER	sp|P52272|HNRPM_HUMAN
M[209.0147]GPLGLDHM[15.9949]ASSIER	sp|P52272|HNRPM_HUMAN
M[209.0147]GPNIYELR	sp|Q9BPW8|NIPS1_HUMAN
M[209.0147]IAGQVLDINLAAEPK	sp|P07910|HNRPC_HUMAN
M[209.0147]IFVGIK	sp|P99999|CYC_HUMAN
M[209.0147]ILIQDGSQNTNVDK	sp|Q92945|FUBP2_HUMAN
M[209.0147]INTDLSR	sp|P36578|RL4_HUMAN
M[209.0147]ISDAIPELK	sp|P40926|MDHM_HUMAN
M[209.0147]KDTDSEEEIR	sp|P0DP23|CALM1_HUMAN
M[209.0147]LEIDPQK	sp|P24752|THIL_HUMAN
M[209.0147]LGEALSK	sp|Q99623|PHB2_HUMAN
M[209.0147]M[15.9949]ADEALGSGLVSR	sp|Q13011|ECH1_HUMAN
M[209.0147]M[15.9949]DYLQGSGETPQTDVR	sp|Q14697|GANAB_HUMAN
M[209.0147]M[15.9949]EVAAADVK	sp|Q96KP4|CNDP2_HUMAN
M[209.0147]M[15.9949]NDQLM[15.9949]FLER	sp|Q04609|FOLH1_HUMAN
M[209.0147]NEAFGDTK	sp|Q13263|TIF1B_HUMAN
M[209.0147]NEFLENFEK	sp|Q9UFN0|NPS3A_HUMAN
M[209.0147]NPQSAFFQGK	sp|P22307|SCP2_HUMAN
M[209.0147]PTPVIK	sp|P07954|FUMH_HUMAN
M[209.0147]QHLIAR	sp|P14618|KPYM_HUMAN
M[209.0147]QNDTAENETTEK	sp|Q05682|CALD1_HUMAN
M[209.0147]QSFGM[15.9949]K	sp|O43175|SERA_HUMAN
M[209.0147]SINAEEVVVGDLVEVK	sp|P05023|AT1A1_HUMAN
M[209.0147]SVQPTVSLGGFEITPPVVLR	sp|P06748|NPM_HUMAN
M[209.0147]TLSNPSELDELM[15.9949]SEEAYEK	sp|P23434|GCSH_HUMAN
M[209.0147]VEGFFDR	sp|P00367|DHE3_HUMAN
M[209.0147]VGVPAALDM[15.9949]M[15.9949]LTGR	sp|P40939|ECHA_HUMAN
M[209.0147]VIEYAR	sp|P07686|HEXB_HUMAN
M[209.0147]VSSYVGENAEFER	sp|P55809|SCOT1_HUMAN
M[209.0147]VVESAYEVIK	sp|P07195|LDHB_HUMAN
NATNVEQAFM[209.0147]TM[15.9949]AAEIK	sp|Q9H0U4|RAB1B_HUMAN
NDLSPTTVM[209.0147]SEGAR	sp|P30043|BLVRB_HUMAN
NDSVVAGGGAIEM[209.0147]ELSK	sp|Q99832|TCPH_HUMAN
NDVAPTLM[209.0147]SVPR	sp|P12830|CADH1_HUMAN
NFTTEQVTAM[209.0147]LLSK	sp|P34932|HSP74_HUMAN
NGGLGHM[209.0147]NIALLSDLTK	sp|P30048|PRDX3_HUMAN
NLGM[209.0147]TDAFELGK	sp|P35237|SPB6_HUMAN
NLIEM[209.0147]SELEIK	sp|Q9Y5X3|SNX5_HUMAN
NLVTEDVM[209.0147]R	sp|P06744|G6PI_HUMAN
NM[209.0147]GGPYGGGNYGPGGSGGSGGYGGR	sp|P22626|ROA2_HUMAN
NM[209.0147]GLYGER	sp|P00505|AATM_HUMAN
NM[209.0147]QNVEHVPLSLDR	sp|P20618|PSB1_HUMAN
NM[209.0147]VPQQALVIR	sp|P05023|AT1A1_HUMAN
NNIAM[209.0147]ALEVTYR	sp|P24539|AT5F1_HUMAN
NQVAM[209.0147]NPTNTVFDAK	sp|P11142|HSP7C_HUMAN
NTDEM[209.0147]VELR	sp|P61978|HNRPK_HUMAN
NTDQASM[209.0147]PDNTAAQK	sp|P35579|MYH9_HUMAN
NVIGLQM[209.0147]GTNR	sp|P37802|TAGL2_HUMAN
NVM[209.0147]LLPVGSADDGAHSQNEK	sp|Q96KP4|CNDP2_HUMAN
NVQAEEM[209.0147]VEFSSGLK	sp|P25705|ATPA_HUMAN
NYELM[209.0147]ESEK	sp|O94905|ERLN2_HUMAN
PGVPM[209.0147]EIVLNK	sp|Q9Y4L1|HYOU1_HUMAN
PM[209.0147]FIVNTNVPR	sp|P14174|MIF_HUMAN
PVIM[209.0147]PPEVAIGALGSIK	sp|P11182|ODB2_HUMAN
PVSPLLLASGM[209.0147]AR	sp|P12277|KCRB_HUMAN
PVSPLLTAAGM[209.0147]AR	sp|P12532|KCRU_HUMAN
QAEM[209.0147]LDDLM[15.9949]EK	sp|P54819|KAD2_HUMAN
QAHTM[209.0147]DPQLR	sp|P49327|FAS_HUMAN
QASQGM[209.0147]VGQLAAR	sp|Q9Y230|RUVB2_HUMAN
QATVGDINTERPGM[209.0147]LDFTGK	sp|P07108|ACBP_HUMAN
QDHPSSM[209.0147]GVYGQESGGFSGPGENR	sp|Q01844|EWS_HUMAN
QDLPNAM[209.0147]AISEM[15.9949]TDK	sp|P18085|ARF4_HUMAN
QDLPNAM[209.0147]NAAEITDK	sp|P84077|ARF1_HUMAN
QEM[209.0147]QEVQSSR	sp|P22626|ROA2_HUMAN
QGGLGPM[209.0147]NIPLVSDPK	sp|Q06830|PRDX1_HUMAN
QIPYTM[209.0147]M[15.9949]K	sp|Q00325|S25A3_HUMAN
QLIM[15.9949]QSEM[209.0147]R	sp|Q9HBL7|PLRKT_HUMAN
QLIM[209.0147]QSEM[15.9949]R	sp|Q9HBL7|PLRKT_HUMAN
QLM[15.9949]ETPANEM[209.0147]TPTR	sp|P28838|AMPL_HUMAN
QLM[209.0147]ETPANEM[15.9949]TPTR	sp|P28838|AMPL_HUMAN
QM[209.0147]FGNADM[15.9949]NTFPTFK	sp|P18859|ATP5J_HUMAN
QM[209.0147]SGAQIK	sp|Q15366|PCBP2_HUMAN
QM[209.0147]SLLLR	sp|P25705|ATPA_HUMAN
QM[209.0147]VETELK	sp|P62258|1433E_HUMAN
QNLAM[209.0147]TGEVSLTGK	sp|P36776|LONM_HUMAN
QTNPSAM[209.0147]EVEEDDPVPEIR	sp|P55072|TERA_HUMAN
RFDDAVVQSDM[209.0147]K	sp|P11142|HSP7C_HUMAN
RFDEILEASDGIM[209.0147]VAR	sp|P14618|KPYM_HUMAN
SDIGEVILVGGM[209.0147]TR	sp|P38646|GRP75_HUMAN
SDYLNTFEFM[209.0147]DK	sp|O75874|IDHC_HUMAN
SEDFSLPAYM[209.0147]DR	sp|P13073|COX41_HUMAN
SEIEYYAM[209.0147]LAK	sp|P62888|RL30_HUMAN
SEM[209.0147]EVQDAELK	sp|Q9UQ80|PA2G4_HUMAN
SFAVGM[209.0147]FK	sp|P49748|ACADV_HUMAN
SFYPEEVSSM[209.0147]VLTK	sp|P11142|HSP7C_HUMAN
SGDAAIVDM[209.0147]VPGK	sp|P68104|EF1A1_HUMAN
SGDAAIVEM[209.0147]VPGK	sp|Q05639|EF1A2_HUMAN
SGEGEVSGLM[209.0147]R	sp|Q13263|TIF1B_HUMAN
SGLGELILPENEPGSSIM[209.0147]PGK	sp|P07954|FUMH_HUMAN
SGSM[209.0147]DPSGAHPSVR	sp|Q07666|KHDR1_HUMAN
SGTGIAAM[209.0147]SVM[15.9949]RPEQIM[15.9949]K	sp|P27449|VATL_HUMAN
SIDTGM[209.0147]GLER	sp|P49588|SYAC_HUMAN
SIVPTM[209.0147]HYQDSLPR	sp|P23786|CPT2_HUMAN
SLAM[15.9949]EM[209.0147]VLTGDR	sp|P30084|ECHM_HUMAN
SLAM[209.0147]EM[15.9949]VLTGDR	sp|P30084|ECHM_HUMAN
SLDM[209.0147]DSIIAEVK	sp|P05787|K2C8_HUMAN
SLEDQVEM[209.0147]LR	sp|P14314|GLU2B_HUMAN
SLHDAIM[209.0147]IVR	sp|Q99832|TCPH_HUMAN
SLLVNPEGPTLM[209.0147]R	sp|P49327|FAS_HUMAN
SLQM[209.0147]YLER	sp|P42126|ECI1_HUMAN
SM[15.9949]FAGVPTM[209.0147]R	sp|O15260|SURF4_HUMAN
SM[209.0147]AASGNLGHTPFVDEL	sp|P22695|QCR2_HUMAN
SM[209.0147]FAGVPTM[15.9949]R	sp|O15260|SURF4_HUMAN
SM[209.0147]PEQTGEK	sp|P62888|RL30_HUMAN
SM[209.0147]STEGLM[15.9949]K	sp|O75390|CISY_HUMAN
SM[209.0147]TEAEQQQLIDDHFLFDK	sp|P12277|KCRB_HUMAN
SPSPEFSGM[209.0147]PR	sp|Q04609|FOLH1_HUMAN
SQNVM[209.0147]AAASIANIVK	sp|P17987|TCPA_HUMAN
SSFDEM[209.0147]LPGTHFQR	sp|Q02218|ODO1_HUMAN
SVVTGGVQSVM[209.0147]GSR	sp|O60664|PLIN3_HUMAN
SYDVPPPPM[209.0147]EPDHPFYSNISK	sp|P18669|PGAM1_HUMAN
TALAM[209.0147]GADR	sp|P38117|ETFB_HUMAN
TALINSTGEEVAM[209.0147]R	sp|P02545|LMNA_HUMAN
TALVANTSNM[209.0147]PVAAR	sp|P38606|VATA_HUMAN
TDPSILGGM[209.0147]IVR	sp|P48047|ATPO_HUMAN
TDYM[209.0147]VGSYGPR	sp|P52565|GDIR1_HUMAN
TETVEEPM[209.0147]EEEEAAK	sp|P14625|ENPL_HUMAN
TFAPEEISAM[209.0147]VLTK	sp|P11021|BIP_HUMAN
TFEGVDPQTTSM[209.0147]R	sp|P31150|GDIA_HUMAN
TGTAEM[209.0147]SSILEER	sp|P25705|ATPA_HUMAN
TIAM[209.0147]DGTEGLVR	sp|P06576|ATPB_HUMAN
TIGTGLVTNTLAM[209.0147]TEEEK	sp|P49411|EFTU_HUMAN
TKPSDEEM[209.0147]LFIYGHYK	sp|P07108|ACBP_HUMAN
TLDAM[209.0147]AFNK	sp|P07686|HEXB_HUMAN
TLGGLEM[209.0147]ELR	sp|Q9Y4L1|HYOU1_HUMAN
TLM[209.0147]NLGGLAVAR	sp|P37802|TAGL2_HUMAN
TLNDELEIIEGM[209.0147]K	sp|P10809|CH60_HUMAN
TLSGLEVSM[209.0147]VTAVPGR	sp|P00390|GSHR_HUMAN
TLTIVDTGIGM[209.0147]TK	sp|P07900|HS90A_HUMAN
TLVLLM[209.0147]GK	sp|P07737|PROF1_HUMAN
TM[15.9949]YVLPFSM[209.0147]GPVGSPLSR	sp|Q16822|PCKGM_HUMAN
TM[209.0147]QNTNDVETAR	sp|P35222|CTNB1_HUMAN
TNADTDGM[209.0147]VK	sp|P09622|DLDH_HUMAN
TPLLLM[209.0147]LGQEDR	sp|P13798|ACPH_HUMAN
TPM[209.0147]GIVLDALEQQEEGINR	sp|O75915|PRAF3_HUMAN
TPVGFIGLGNM[15.9949]GNPM[209.0147]AK	sp|P31937|3HIDH_HUMAN
TQNPM[209.0147]VTGTSVLGVK	sp|P28070|PSB4_HUMAN
TQTSDPAM[209.0147]LPTM[15.9949]IGLLAEAGVR	sp|O43175|SERA_HUMAN
TVLIM[209.0147]ELINNVAK	sp|P06576|ATPB_HUMAN
TVLVNADGEEVAM[209.0147]R	sp|Q03252|LMNB2_HUMAN
TVM[209.0147]ENFVAFVDK	contam_sp|P02769|ALBU_BOVIN
TVTAM[209.0147]DVVYALK	sp|P62805|H4_HUMAN
TVVGQITVDM[15.9949]M[15.9949]YGGM[209.0147]R	sp|O75390|CISY_HUMAN
TVVGQITVDM[15.9949]M[209.0147]YGGM[15.9949]R	sp|O75390|CISY_HUMAN
TVVGQITVDM[209.0147]M[15.9949]YGGM[15.9949]R	sp|O75390|CISY_HUMAN
TVVSGLVNHVPLEQM[209.0147]QNR	sp|Q12904|AIMP1_HUMAN
VAAALPGM[209.0147]ESTQDR	sp|P20340|RAB6A_HUMAN
VADGLPLAASM[209.0147]QEDEQSGR	sp|O75396|SC22B_HUMAN
VAGGPQM[209.0147]IQLSLDGK	sp|Q13228|SBP1_HUMAN
VAGM[209.0147]DVELTVEER	sp|P62258|1433E_HUMAN
VALVYGQM[209.0147]NEPPGAR	sp|P06576|ATPB_HUMAN
VEAVNM[209.0147]AEGIIHDTETK	sp|P38646|GRP75_HUMAN
VEFM[209.0147]DDTSR	sp|P62857|RS28_HUMAN
VELDNM[209.0147]PLR	sp|Q15233|NONO_HUMAN
VETGILRPGM[209.0147]VVTFAPVNITTEVK	sp|Q05639|EF1A2_HUMAN
VFDAIM[209.0147]NFK	sp|P13639|EF2_HUMAN
VFITDDFHDM[209.0147]M[15.9949]PK	sp|P14625|ENPL_HUMAN
VGAEDADGIDM[209.0147]AYR	sp|P49588|SYAC_HUMAN
VIDGATM[209.0147]SR	sp|P11182|ODB2_HUMAN
VIGM[209.0147]HYFSPVDK	sp|P40939|ECHA_HUMAN
VIHDNFGIVEGLM[209.0147]TTVHAITATQK	sp|P04406|G3P_HUMAN
VIHVVTSEM[209.0147]DNYEPGVYTEK	sp|P35221|CTNA1_HUMAN
VIISAPSADAPM[15.9949]FVM[209.0147]GVNHEK	sp|P04406|G3P_HUMAN
VIISAPSADAPM[209.0147]FVM[15.9949]GVNHEK	sp|P04406|G3P_HUMAN
VINQILTEM[15.9949]DGM[209.0147]STK	sp|P55072|TERA_HUMAN
VINQILTEM[209.0147]DGM[15.9949]STK	sp|P55072|TERA_HUMAN
VISTM[209.0147]SVGIDHLALDEIK	sp|Q9UBQ7|GRHPR_HUMAN
VLEGM[209.0147]EVVR	sp|P23284|PPIB_HUMAN
VLGM[209.0147]DPLPSK	sp|Q12906|ILF3_HUMAN
VLGM[209.0147]TLIQK	sp|Q04760|LGUL_HUMAN
VLLTM[209.0147]IAR	sp|O75396|SC22B_HUMAN
VLNNM[209.0147]EIGTSLFDEEGAK	sp|P00558|PGK1_HUMAN
VLQDM[209.0147]GLPTGAEGR	sp|Q12906|ILF3_HUMAN
VLQGDLVM[209.0147]NVYR	sp|P49327|FAS_HUMAN
VLSAM[209.0147]IR	sp|O43598|DNPH1_HUMAN
VLVDM[209.0147]SR	sp|P78371|TCPB_HUMAN
VLVEPDAGAGVAVM[209.0147]K	sp|P42126|ECI1_HUMAN
VM[209.0147]ALELGPHK	sp|Q7Z4W1|DCXR_HUMAN
VM[209.0147]LGETNPADSK	sp|P22392|NDKB_HUMAN
VM[209.0147]LGETNPADSKPGTIR	sp|P22392|NDKB_HUMAN
VNINGGAVSLGHPIGM[209.0147]SGAR	sp|P24752|THIL_HUMAN
VPGATM[209.0147]LLAK	sp|Q02252|MMSA_HUMAN
VSQGQLVVM[209.0147]QPEK	sp|P13667|PDIA4_HUMAN
VTNGAFTGEISPGM[209.0147]IK	sp|P60174|TPIS_HUMAN
VTNLLM[209.0147]LK	sp|P26599|PTBP1_HUMAN
VVDLM[15.9949]AHM[209.0147]ASK	sp|P04406|G3P_HUMAN
VVDLM[209.0147]AHM[15.9949]ASK	sp|P04406|G3P_HUMAN
VVIGM[209.0147]DVAASEFFR	sp|P06733|ENOA_HUMAN
VVPEAELQEETM[209.0147]R	sp|Q96DC8|ECHD3_HUMAN
VVPLVQM[209.0147]GETDANVAK	sp|Q96EY8|MMAB_HUMAN
VVTYGM[209.0147]ANLLTGPK	sp|Q99536|VAT1_HUMAN
VYVSGLM[209.0147]K	sp|Q9HDC9|APMAP_HUMAN
WSGYM[209.0147]EGAVEAGER	sp|P21397|AOFA_HUMAN
YDAFGEDSSSAM[209.0147]GVENR	sp|Q9Y2X3|NOP58_HUMAN
YDDM[209.0147]AAAM[15.9949]K	sp|P31946|1433B_HUMAN
YDEM[15.9949]VESM[209.0147]KK	sp|P62258|1433E_HUMAN
YDEM[209.0147]VESM[15.9949]K	sp|P62258|1433E_HUMAN
YETELAM[209.0147]R	sp|P05783|K1C18_HUMAN
YFVQGM[15.9949]GYM[15.9949]PSASM[209.0147]TR	sp|Q92597|NDRG1_HUMAN
YGDLANWM[209.0147]IPGK	sp|P55809|SCOT1_HUMAN
YGIVDYM[209.0147]IEQSGPPSK	sp|P13667|PDIA4_HUMAN
YHTSQSGDEM[209.0147]TSLSEYVSR	sp|P08238|HS90B_HUMAN
YLEANM[209.0147]TQSALPK	sp|Q9NTK5|OLA1_HUMAN
YLPELM[209.0147]AEK	sp|Q07666|KHDR1_HUMAN
YM[15.9949]SPM[209.0147]EAQEFGILDK	sp|Q16740|CLPP_HUMAN
YM[209.0147]NSGPVVAM[15.9949]VWEGLNVVK	sp|P22392|NDKB_HUMAN
YNILGTNTIM[209.0147]DK	sp|Q00839|HNRPU_HUMAN
YNVLGAETVLNQM[209.0147]R	sp|Q1KMD3|HNRL2_HUMAN
YPIEHGIITNWDDM[209.0147]EK	sp|P68032|ACTC_HUMAN
YRDQIPSPGLM[209.0147]VFPK	sp|P54709|AT1B3_HUMAN
YSDM[209.0147]IVAAIQAEK	sp|P07305|H10_HUMAN
YVDM[209.0147]SVK	sp|P48047|ATPO_HUMAN
YYTSASGDEM[209.0147]VSLK	sp|P07900|HS90A_HUMAN
n[42.0106]SYGRPPPDVEGM[209.0147]TSLK	sp|Q01130|SRSF2_HUMAN

## Sheet: 250 uM (High dose)
Modified Sequence	Protein
AAM[209.0147]DNSEIAGEK	sp|Q16891|MIC60_HUMAN
AAVDAGFVPNDM[209.0147]QVGQTGK	sp|P13804|ETFA_HUMAN
ADEDPIM[209.0147]GFHQM[15.9949]FLLK	sp|P61970|NTF2_HUMAN
ADFSGM[209.0147]SQTDLSLSK	sp|P35237|SPB6_HUMAN
ADIGVAM[209.0147]GIAGSDVSK	sp|P05023|AT1A1_HUMAN
ADRDESSPYAAM[209.0147]LAAQDVAQR	sp|P62263|RS14_HUMAN
AEAESM[209.0147]YQIK	sp|P05787|K2C8_HUMAN
AEIGIAM[209.0147]GSGTAVAK	sp|P16615|AT2A2_HUMAN
AELDDTPM[209.0147]R	sp|P23246|SFPQ_HUMAN
AEVSPM[209.0147]YGVQK	sp|Q9H3K2|GHITM_HUMAN
AFAM[209.0147]IIDK	sp|Q15366|PCBP2_HUMAN
AFPM[209.0147]PGFDEH	sp|P34897|GLYM_HUMAN
AFYPEEISSM[209.0147]VLTK	sp|P0DMV8|HS71A_HUMAN
AGAGSATLSM[209.0147]AYAGAR	sp|P40926|MDHM_HUMAN
AGDM[209.0147]ENAENILTVM[15.9949]R	sp|P42704|LPPRC_HUMAN
AHEWM[209.0147]FPV	sp|O15382|BCAT2_HUMAN
AIEM[209.0147]LGGELGSK	sp|P07954|FUMH_HUMAN
AIGVLTSGGDAQGM[209.0147]NAAVR	sp|P17858|PFKAL_HUMAN
AILVDLEPGTM[209.0147]DSVR	sp|P07437|TBB5_HUMAN
AITGASLADIM[209.0147]AK	sp|P83731|RL24_HUMAN
ALDDM[209.0147]ISTLK	sp|P49368|TCPG_HUMAN
ALDIAENEM[15.9949]PGLM[209.0147]R	sp|P23526|SAHH_HUMAN
ALDIAENEM[209.0147]PGLM[15.9949]R	sp|P23526|SAHH_HUMAN
ALDTM[209.0147]NFDVIK	sp|P11940|PABP1_HUMAN
ALEEAM[209.0147]EQK	sp|P35579|MYH9_HUMAN
ALELNM[209.0147]LSLK	sp|Q9Y617|SERC_HUMAN
ALIEM[209.0147]EK	sp|Q15233|NONO_HUMAN
ALM[15.9949]LQGVDLLADAVAVTM[209.0147]GPK	sp|P10809|CH60_HUMAN
ALM[209.0147]DEIVK	sp|P07205|PGK2_HUMAN
ALM[209.0147]LQGVDLLADAVAVTM[15.9949]GPK	sp|P10809|CH60_HUMAN
ALTVPELTQQM[209.0147]FDAK	sp|P68371|TBB4B_HUMAN
AM[15.9949]DSDWFAENYM[209.0147]GR	sp|P55084|ECHB_HUMAN
AM[15.9949]GIM[209.0147]NSFVNDIFER	sp|Q99880|H2B1L_HUMAN
AM[209.0147]ADALLER	sp|P34897|GLYM_HUMAN
AM[209.0147]EAVAAQGK	sp|P18669|PGAM1_HUMAN
AM[209.0147]GAAQVVVTDLSATR	sp|Q00796|DHSO_HUMAN
AM[209.0147]GIM[15.9949]NSFVNDIFER	sp|Q99880|H2B1L_HUMAN
AM[209.0147]QDAEVSK	sp|P38646|GRP75_HUMAN
AM[209.0147]VASGSELGK	sp|P54819|KAD2_HUMAN
AM[209.0147]YLPDTLSPADQLK	sp|O95202|LETM1_HUMAN
ANIPIM[209.0147]DTGENPEVPFPR	sp|Q93050|VPP1_HUMAN
APLPDLYPFGTM[209.0147]R	sp|Q92841|DDX17_HUMAN
AQAVLEEDHYGM[209.0147]EDVK	sp|P36776|LONM_HUMAN
AQQEFATGVM[209.0147]SNK	sp|O15126|SCAM1_HUMAN
ASEWVQQVSGLM[209.0147]DGK	sp|P49588|SYAC_HUMAN
ASWSSLSM[209.0147]DEK	sp|P13073|COX41_HUMAN
ATAVM[209.0147]PDGQFK	sp|Q06830|PRDX1_HUMAN
ATEM[209.0147]LIFGK	sp|O75521|ECI2_HUMAN
ATESGAQSAPLPM[209.0147]EGVDISPK	sp|Q02790|FKBP4_HUMAN
ATNVVM[209.0147]NYSEIESK	sp|Q14677|EPN4_HUMAN
ATSNVFAM[209.0147]FDQSQIQEFK	sp|O14950|ML12B_HUMAN
AVDIPHM[209.0147]DIEALK	sp|P62906|RL10A_HUMAN
AVIM[209.0147]GAPGSGK	sp|Q9UIJ7|KAD3_HUMAN
AVLVDLEPGTM[209.0147]DSVR	sp|P68371|TBB4B_HUMAN
AVVLM[209.0147]GK	sp|P05388|RLA0_HUMAN
DAGM[209.0147]QLQGYR	sp|P00505|AATM_HUMAN
DAGTIAGLNVM[209.0147]R	sp|P11021|BIP_HUMAN
DDAM[209.0147]LLK	sp|P10809|CH60_HUMAN
DDIENM[209.0147]VK	sp|P38646|GRP75_HUMAN
DELHIVEAEAM[209.0147]NYEGSPIK	sp|P06748|NPM_HUMAN
DFEEM[209.0147]RK	sp|P09669|COX6C_HUMAN
DFLLQQTM[209.0147]LR	sp|Q04760|LGUL_HUMAN
DFM[209.0147]IQGGDFTR	sp|P23284|PPIB_HUMAN
DHFEEAM[209.0147]R	sp|P55072|TERA_HUMAN
DIVHSGLAYTM[209.0147]ER	sp|P00367|DHE3_HUMAN
DLNSDM[209.0147]DSILASLK	sp|P40939|ECHA_HUMAN
DLQM[209.0147]VNISLR	sp|Q99623|PHB2_HUMAN
DLTDYLM[209.0147]K	sp|P60709|ACTB_HUMAN
DLYANTVLSGGTTM[209.0147]YPGIADR	sp|P60709|ACTB_HUMAN
DM[209.0147]AQLPETEIAPAK	sp|P27816|MAP4_HUMAN
DM[209.0147]DLYSYR	sp|Q02252|MMSA_HUMAN
DNLTLWTSDM[209.0147]QGDGEEQNK	sp|P62258|1433E_HUMAN
DNM[209.0147]ALQR	sp|P38646|GRP75_HUMAN
DSIVAELDREM[209.0147]SR	sp|O14579|COPE_HUMAN
DSLLQDGEFSM[209.0147]DLR	sp|P07737|PROF1_HUMAN
DSNYHLLM[209.0147]SVQESLER	sp|P00367|DHE3_HUMAN
DSTLIM[209.0147]QLLR	sp|P62258|1433E_HUMAN
DVSELTGFPEM[209.0147]LGGR	sp|P31939|PUR9_HUMAN
DVVTAAGDM[209.0147]LK	sp|P07602|SAP_HUMAN
DYDDM[209.0147]SPR	sp|P61978|HNRPK_HUMAN
EAAEM[209.0147]GK	sp|P68104|EF1A1_HUMAN
EAATLEVERPLPM[209.0147]EVEK	sp|P51858|HDGF_HUMAN
EAEAM[209.0147]ALLAEAER	sp|P54920|SNAA_HUMAN
EAFNM[209.0147]IDQNR	sp|O14950|ML12B_HUMAN
EAGVEM[209.0147]GDEDDLSTPNEK	sp|P14868|SYDC_HUMAN
EAM[209.0147]EDGEIDGNK	sp|P19338|NUCL_HUMAN
EAM[209.0147]NDPLLER	sp|O43143|DHX15_HUMAN
EAQNLSAM[209.0147]EIR	sp|Q9NSE4|SYIM_HUMAN
EAVAM[209.0147]ESYAK	sp|P78371|TCPB_HUMAN
EAYM[209.0147]GNVLQGGEGQAPTR	sp|P24752|THIL_HUMAN
EDLTEIRDM[209.0147]LLANK	sp|P05388|RLA0_HUMAN
EDM[209.0147]AALEK	sp|Q9BQE3|TBA1C_HUMAN
EEDATLSSPAVVM[15.9949]PTM[209.0147]GR	sp|Q02252|MMSA_HUMAN
EEDATLSSPAVVM[209.0147]PTM[15.9949]GR	sp|Q02252|MMSA_HUMAN
EFEPLLNWM[209.0147]K	sp|P14625|ENPL_HUMAN
EFM[15.9949]LM[209.0147]NAR	sp|Q9HBL7|PLRKT_HUMAN
EFM[209.0147]LM[15.9949]NAR	sp|Q9HBL7|PLRKT_HUMAN
EFSIYM[209.0147]TK	sp|P00505|AATM_HUMAN
EGM[15.9949]NIVEAM[209.0147]ER	sp|P62937|PPIA_HUMAN
EGM[209.0147]NIVEAM[15.9949]ER	sp|P62937|PPIA_HUMAN
EGM[209.0147]NIVEAM[209.0147]ER	sp|P62937|PPIA_HUMAN
EGNDLYHEM[209.0147]IESGVINLK	sp|P06576|ATPB_HUMAN
EHGLIFM[209.0147]ETSAK	sp|P61019|RAB2A_HUMAN
EIGNIISDAM[209.0147]K	sp|P10809|CH60_HUMAN
EIGNIISDAM[209.0147]KK	sp|P10809|CH60_HUMAN
EITALAPSTM[209.0147]K	sp|P60709|ACTB_HUMAN
ELAILLGM[209.0147]LDPAEK	sp|P30041|PRDX6_HUMAN
ELAM[209.0147]PGEDLK	sp|P49411|EFTU_HUMAN
ELEDATETADAM[209.0147]NR	sp|P35579|MYH9_HUMAN
ELFPIQM[209.0147]EGVK	sp|O96008|TOM40_HUMAN
ELLTTM[209.0147]GDR	sp|O14950|ML12B_HUMAN
ELNM[209.0147]GQR	sp|P11310|ACADM_HUMAN
ELQSM[209.0147]ADQEQVSPAAIK	sp|P32322|P5CR1_HUMAN
ELQSQISDTSVVLSM[209.0147]DNSR	sp|P05787|K2C8_HUMAN
EM[209.0147]AGDNK	sp|P38646|GRP75_HUMAN
EM[209.0147]LQQSK	sp|P07900|HS90A_HUMAN
EM[209.0147]VELPLR	sp|P55072|TERA_HUMAN
EPM[209.0147]KDDITGEPLIR	sp|P54819|KAD2_HUMAN
EPM[209.0147]QTGIK	sp|P25705|ATPA_HUMAN
EQLAQAM[209.0147]FDHIPVGVGSK	sp|Q9Y3I0|RTCB_HUMAN
EQLTPSQIM[209.0147]SLEK	sp|Q00059|TFAM_HUMAN
ERVEAVNM[209.0147]AEGIIHDTETK	sp|P38646|GRP75_HUMAN
ESFAEM[209.0147]NR	sp|P13073|COX41_HUMAN
ESGM[209.0147]NLNPEVEGTLIR	sp|Q96E11|RRFM_HUMAN
ESTGAQVQVAGDM[209.0147]LPNSTER	sp|Q15366|PCBP2_HUMAN
ESVNAAFEM[209.0147]TLTEGSK	sp|P30084|ECHM_HUMAN
ETM[209.0147]QSLNDR	sp|P05783|K1C18_HUMAN
EVDEQM[209.0147]LNVQNK	sp|P07437|TBB5_HUMAN
EVLLFPAM[209.0147]KPEDK	sp|Q15046|SYK_HUMAN
EVM[209.0147]LDAALALAAEISSK	sp|Q13011|ECH1_HUMAN
EVM[209.0147]LVGIGDK	sp|P36542|ATPG_HUMAN
EVTPEGLQM[209.0147]VK	sp|P22234|PUR6_HUMAN
EYEPEM[209.0147]GK	sp|P16615|AT2A2_HUMAN
EYQELM[209.0147]NVK	sp|P48668|K2C6C_HUMAN
FADFM[209.0147]VK	sp|P41250|GARS_HUMAN
FAGLHFFNPVPVM[209.0147]K	sp|Q16836|HCDH_HUMAN
FAQPGSFEYEYAM[209.0147]R	sp|Q15233|NONO_HUMAN
FDGILGM[209.0147]AYPR	sp|P07339|CATD_HUMAN
FEELNM[209.0147]DLFR	sp|P11021|BIP_HUMAN
FFGDSAASM[209.0147]AIK	sp|Q9Y4L1|HYOU1_HUMAN
FFM[209.0147]GNQVLK	sp|P13010|XRCC5_HUMAN
FGGGNPELLTQM[209.0147]VSK	sp|P40939|ECHA_HUMAN
FIM[209.0147]DLVSSLSR	sp|P08473|NEP_HUMAN
FLEM[209.0147]HQL	sp|Q9Y617|SERC_HUMAN
FLILPDM[209.0147]LK	sp|P62318|SMD3_HUMAN
FLM[209.0147]SLVNQVPK	sp|O00303|EIF3F_HUMAN
FLNEM[15.9949]IAPVM[209.0147]R	sp|Q9UHG3|PCYOX_HUMAN
FLNEM[209.0147]IAPVM[15.9949]R	sp|Q9UHG3|PCYOX_HUMAN
FLQDTIEEM[209.0147]ALK	sp|O95202|LETM1_HUMAN
FLSQPFQVAEVFTGHM[209.0147]GK	sp|P06576|ATPB_HUMAN
FM[209.0147]QASEDLLK	sp|P15531|NDKA_HUMAN
FSHEEIAM[209.0147]ATVTALR	sp|P04075|ALDOA_HUMAN
FSM[209.0147]VVQDGIVK	sp|P30044|PRDX5_HUMAN
FSVGGM[209.0147]TDVAEIK	sp|P36776|LONM_HUMAN
FTVPM[209.0147]LK	sp|P12956|XRCC6_HUMAN
FVELPGAEM[209.0147]GK	sp|P07814|SYEP_HUMAN
FVFSLVDAM[209.0147]NGK	sp|P40926|MDHM_HUMAN
FVM[209.0147]QEEFSR	sp|P30101|PDIA3_HUMAN
FYDPM[209.0147]FK	sp|Q04609|FOLH1_HUMAN
FYEQM[209.0147]NGPVAGASR	sp|P29692|EF1D_HUMAN
GAEEM[15.9949]ETVIPVDVM[209.0147]R	sp|Q99497|PARK7_HUMAN
GAEEM[209.0147]ETVIPVDVM[15.9949]R	sp|Q99497|PARK7_HUMAN
GAM[209.0147]STQQIK	sp|P49588|SYAC_HUMAN
GAPGVSVDM[209.0147]NITYM[15.9949]SPAK	sp|Q9NPJ3|ACO13_HUMAN
GEENLM[209.0147]DAQVK	sp|P50990|TCPQ_HUMAN
GEM[209.0147]M[15.9949]DLQHGSLFLR	sp|P00338|LDHA_HUMAN
GEVTEM[209.0147]FSYEESNPK	sp|Q8TCT9|HM13_HUMAN
GFIGPGIDVPAPDM[209.0147]STGER	sp|P00367|DHE3_HUMAN
GGDLM[209.0147]AYDR	sp|P61978|HNRPK_HUMAN
GGHVDLTM[15.9949]LGAM[209.0147]QVSK	sp|P55809|SCOT1_HUMAN
GGHVDLTM[209.0147]LGAM[15.9949]QVSK	sp|P55809|SCOT1_HUMAN
GGIM[209.0147]LPEK	sp|P61604|CH10_HUMAN
GGIVGM[209.0147]TLPIAR	sp|Q99714|HCD2_HUMAN
GGKPEPPAM[209.0147]PQPVPTA	sp|P23396|RS3_HUMAN
GGM[15.9949]GSGGLATGIAGGLAGM[209.0147]GGIQNEK	sp|P05783|K1C18_HUMAN
GGM[209.0147]GSGGLATGIAGGLAGM[15.9949]GGIQNEK	sp|P05783|K1C18_HUMAN
GIEM[209.0147]SEVR	sp|P09622|DLDH_HUMAN
GILAADESVGSM[209.0147]AK	sp|P09972|ALDOC_HUMAN
GINTLVTYDM[209.0147]VPEPK	sp|P20674|COX5A_HUMAN
GISQEQM[209.0147]QEFR	sp|O43707|ACTN4_HUMAN
GLLSDSM[209.0147]TDVPVDTGVAAR	sp|O43399|TPD54_HUMAN
GLVVDM[209.0147]DGFEEERK	sp|P49588|SYAC_HUMAN
GM[209.0147]GGAM[15.9949]DLVSSAK	sp|P55809|SCOT1_HUMAN
GM[209.0147]ITFESIEK	sp|Q9HBL7|PLRKT_HUMAN
GM[209.0147]LPDPK	sp|P05141|ADT2_HUMAN
GM[209.0147]SLNLEPDNVGVVVFGNDK	sp|P25705|ATPA_HUMAN
GQATDIAIQAEEIM[209.0147]K	sp|Q16740|CLPP_HUMAN
GQGSM[209.0147]DEGTADER	sp|Q14108|SCRB2_HUMAN
GQLGNWM[209.0147]SPADFQR	sp|Q16822|PCKGM_HUMAN
GSNM[209.0147]DFREPTEEER	sp|Q15056|IF4H_HUMAN
GSTDNLM[209.0147]DDIER	sp|P50990|TCPQ_HUMAN
GVAPLWM[209.0147]R	sp|Q00325|S25A3_HUMAN
GVDIVM[209.0147]DPLGGSDTAK	sp|Q99536|VAT1_HUMAN
GVEEEEEDGEM[209.0147]RE	sp|P62306|RUXF_HUMAN
GVGISVLEM[209.0147]SHR	sp|Q9Y617|SERC_HUMAN
GVM[209.0147]LAVDAVIAELK	sp|P10809|CH60_HUMAN
GYSIPFM[209.0147]GSDVSVVR	sp|Q8NBX0|SCPDL_HUMAN
HVM[209.0147]DVVDEELSK	sp|P36776|LONM_HUMAN
IDILVNNGGM[209.0147]SQR	sp|Q9Y394|DHRS7_HUMAN
IDYGEYM[209.0147]DK	sp|Q04837|SSBP_HUMAN
IETIEVM[209.0147]EDR	sp|P51991|ROA3_HUMAN
IEVIEIM[209.0147]TDR	sp|P09651|ROA1_HUMAN
IFAQDGEGQRIDIQM[209.0147]K	sp|O75369|FLNB_HUMAN
IFGGLDM[209.0147]LAEK	sp|Q92688|AN32B_HUMAN
IGEHTPSALAIM[209.0147]ENANVLAR	sp|P04075|ALDOA_HUMAN
IGHFQLM[209.0147]QGK	sp|P26440|IVD_HUMAN
IIASSPEM[209.0147]NLPTVSALR	sp|Q96C36|P5CR2_HUMAN
IIGATDSSGELM[15.9949]FLM[209.0147]K	sp|Q13185|CBX3_HUMAN
IIGLDQVAGM[209.0147]SETALPGAFK	sp|P35579|MYH9_HUMAN
ILDIDNVDLAM[209.0147]GK	sp|O43615|TIM44_HUMAN
ILDQGEDFPASEM[209.0147]TR	sp|P30040|ERP29_HUMAN
ILIANTGM[209.0147]DTDK	sp|P78371|TCPB_HUMAN
ILLTEPPM[209.0147]NPTK	sp|P61160|ARP2_HUMAN
ILM[209.0147]VGLDAAGK	sp|P84077|ARF1_HUMAN
ILYM[209.0147]TDEVNDPSLTIK	sp|P00403|COX2_HUMAN
IM[15.9949]ASSPDM[209.0147]DLATVSALR	sp|P32322|P5CR1_HUMAN
IM[15.9949]GIPEEEQM[209.0147]GLLR	sp|P35579|MYH9_HUMAN
IM[15.9949]QSSSEVGYDAM[15.9949]AGDFVNM[209.0147]VEK	sp|P10809|CH60_HUMAN
IM[15.9949]QSSSEVGYDAM[209.0147]AGDFVNM[15.9949]VEK	sp|P10809|CH60_HUMAN
IM[209.0147]ASSPDM[15.9949]DLATVSALR	sp|P32322|P5CR1_HUMAN
IM[209.0147]ATPEQVGK	sp|P12956|XRCC6_HUMAN
IM[209.0147]DLLGDQVK	sp|P21397|AOFA_HUMAN
IM[209.0147]DPNIVGSEHYDVAR	sp|P06576|ATPB_HUMAN
IM[209.0147]GIPEEEQM[15.9949]GLLR	sp|P35579|MYH9_HUMAN
IM[209.0147]NTFSVVPSPK	sp|P07437|TBB5_HUMAN
IM[209.0147]NVIGEPIDER	sp|P06576|ATPB_HUMAN
IM[209.0147]QSSSEVGYDAM[15.9949]AGDFVNM[15.9949]VEK	sp|P10809|CH60_HUMAN
IM[209.0147]VANIEEVLQR	sp|O75396|SC22B_HUMAN
INEM[209.0147]VHFDLPGQEER	sp|Q9NVI7|ATD3A_HUMAN
IPAM[209.0147]TIAK	sp|P10809|CH60_HUMAN
IPDQLVILDM[209.0147]K	sp|P49755|TMEDA_HUMAN
IPNIYAIGDVVAGPM[209.0147]LAHK	sp|P09622|DLDH_HUMAN
IPSAVGYQPTLATDM[15.9949]GTM[209.0147]QER	sp|P06576|ATPB_HUMAN
IPSAVGYQPTLATDM[209.0147]GTM[15.9949]QER	sp|P06576|ATPB_HUMAN
IQDVGLVPM[15.9949]GGVM[209.0147]SGAVPAAAAQEAVEEDIPIAK	sp|P52815|RM12_HUMAN
IQLINNM[209.0147]LDK	sp|P00558|PGK1_HUMAN
IQM[15.9949]SNLM[209.0147]NQAR	sp|P36543|VATE1_HUMAN
IRDEM[209.0147]VATEQER	sp|P16615|AT2A2_HUMAN
ISATSIFFESM[209.0147]PYK	sp|P34897|GLYM_HUMAN
ISGGSVVEM[15.9949]QGDEM[209.0147]TR	sp|O75874|IDHC_HUMAN
ISGGSVVEM[209.0147]QGDEMTR	sp|O75874|IDHC_HUMAN
ISGGSVVEM[209.0147]QGDEM[15.9949]TR	sp|O75874|IDHC_HUMAN
ITLDNAYM[209.0147]EK	sp|P14618|KPYM_HUMAN
IVSQLLTLM[209.0147]DGLK	sp|P55072|TERA_HUMAN
IVVAM[209.0147]AK	sp|P30084|ECHM_HUMAN
IYFM[209.0147]AGSSR	sp|P14625|ENPL_HUMAN
IYSISM[209.0147]K	sp|Q04609|FOLH1_HUMAN
KADIGVAM[209.0147]GIAGSDVSK	sp|P05023|AT1A1_HUMAN
KM[209.0147]M[15.9949]ADEALGSGLVSR	sp|Q13011|ECH1_HUMAN
LADEQLSSVIQDM[209.0147]AVR	sp|Q8NFV4|ABHDB_HUMAN
LADM[209.0147]GIAIR	sp|Q9Y3I0|RTCB_HUMAN
LAEM[209.0147]PADSGYPAYLGAR	sp|P38606|VATA_HUMAN
LAEPSQM[209.0147]LK	sp|P35222|CTNB1_HUMAN
LALDM[209.0147]EIHAYR	sp|P02545|LMNA_HUMAN
LALDM[209.0147]EINAYR	sp|Q03252|LMNB2_HUMAN
LALDM[209.0147]EISAYR	sp|P20700|LMNB1_HUMAN
LAM[15.9949]QEFM[209.0147]ILPVGAANFR	sp|P06733|ENOA_HUMAN
LAM[209.0147]QEFM[15.9949]ILPVGAANFR	sp|P06733|ENOA_HUMAN
LAQENM[209.0147]DLFK	sp|P35221|CTNA1_HUMAN
LAQQQAALLM[209.0147]QQEER	sp|Q13435|SF3B2_HUMAN
LATQLTGPVM[209.0147]PVR	sp|P26373|RL13_HUMAN
LAVNM[209.0147]VPFPR	sp|P07437|TBB5_HUMAN
LDLIAQQM[15.9949]M[209.0147]PEVR	sp|P36543|VATE1_HUMAN
LDLIAQQM[209.0147]M[15.9949]PEVR	sp|P36543|VATE1_HUMAN
LDPGLIM[209.0147]EQVK	sp|Q9Y5L4|TIM13_HUMAN
LDQPM[209.0147]TEIVSR	sp|P22314|UBA1_HUMAN
LEEM[15.9949]INELAVAM[209.0147]TAVK	sp|Q15363|TMED2_HUMAN
LELFLPEEYPM[209.0147]AAPK	sp|P61088|UBE2N_HUMAN
LEQGQAIDDLM[209.0147]PAQK	sp|P12277|KCRB_HUMAN
LESGM[15.9949]QNM[209.0147]SIHTK	sp|P05787|K2C8_HUMAN
LESGM[209.0147]QNMSIHTK	sp|P05787|K2C8_HUMAN
LESGM[209.0147]QNM[15.9949]SIHTK	sp|P05787|K2C8_HUMAN
LFEM[209.0147]AYK	sp|P38646|GRP75_HUMAN
LFSGATM[209.0147]ASSR	sp|Q9UBX3|DIC_HUMAN
LGGAGM[209.0147]ER	sp|P52272|HNRPM_HUMAN
LIDDM[15.9949]VAQAM[209.0147]K	sp|O75874|IDHC_HUMAN
LIDDM[209.0147]VAQVLK	sp|P48735|IDHP_HUMAN
LITLEEEM[209.0147]TK	sp|P07237|PDIA1_HUMAN
LLDM[209.0147]DGIIVEK	sp|Q14152|EIF3A_HUMAN
LLIEM[209.0147]EQR	sp|P12277|KCRB_HUMAN
LLSNTVM[209.0147]PR	sp|P35221|CTNA1_HUMAN
LLVPYLM[209.0147]EAIR	sp|Q16836|HCDH_HUMAN
LM[15.9949]IEM[209.0147]DGTENK	sp|P06733|ENOA_HUMAN
LM[15.9949]M[209.0147]DPLTGLNR	sp|O60506|HNRPQ_HUMAN
LM[209.0147]DLLGEGLK	sp|P54136|SYRC_HUMAN
LM[209.0147]DVGLIAIR	sp|P31948|STIP1_HUMAN
LM[209.0147]GLEALK	sp|P48643|TCPE_HUMAN
LM[209.0147]IEM[15.9949]DGTENK	sp|P06733|ENOA_HUMAN
LM[209.0147]M[15.9949]DPLTGLNR	sp|O60506|HNRPQ_HUMAN
LM[209.0147]M[15.9949]SELENR	sp|P27144|KAD4_HUMAN
LM[209.0147]QLVDHR	sp|Q92841|DDX17_HUMAN
LPIDENQLALEM[209.0147]NK	sp|P08473|NEP_HUMAN
LQAAVDGPM[209.0147]DK	sp|P51572|BAP31_HUMAN
LQM[209.0147]EQQQQLQQR	sp|Q9NS69|TOM22_HUMAN
LQQGYNAM[209.0147]GFSQGGQFLR	sp|P50897|PPT1_HUMAN
LSNTSPEFQEM[209.0147]SLLER	sp|Q9NTJ5|SAC1_HUMAN
LTAYAM[209.0147]TIPFVR	sp|P40939|ECHA_HUMAN
LTEM[15.9949]ETLQSQLM[209.0147]AEK	sp|P35579|MYH9_HUMAN
LTEM[209.0147]ETLQSQLM[15.9949]AEK	sp|P35579|MYH9_HUMAN
LTESVDVLM[209.0147]PNVGEIVGGSM[15.9949]R	sp|O43776|SYNC_HUMAN
LTGM[209.0147]AFR	sp|P04406|G3P_HUMAN
LVAGEM[209.0147]GQNEPDQGGQR	sp|Q99714|HCD2_HUMAN
LVGM[209.0147]PAK	sp|P38646|GRP75_HUMAN
LVSDEM[209.0147]VVELIEK	sp|P54819|KAD2_HUMAN
LYLADPM[209.0147]K	sp|P49458|SRP09_HUMAN
M[15.9949]DM[209.0147]SLDDIIK	sp|Q86V81|THOC4_HUMAN
M[15.9949]FTAGIDLM[209.0147]DM[15.9949]ASDILQPK	sp|Q13011|ECH1_HUMAN
M[15.9949]FVLDEADEM[209.0147]LSR	sp|P60842|IF4A1_HUMAN
M[15.9949]GAGLGHGM[209.0147]DR	sp|P52272|HNRPM_HUMAN
M[15.9949]M[15.9949]NDQLM[209.0147]FLER	sp|Q04609|FOLH1_HUMAN
M[15.9949]TLSNPSELDELM[209.0147]SEEAYEK	sp|P23434|GCSH_HUMAN
M[15.9949]VGVPAALDM[209.0147]M[15.9949]LTGR	sp|P40939|ECHA_HUMAN
M[209.0147]AENLGFVGPLK	sp|Q96I99|SUCB2_HUMAN
M[209.0147]AILQIMK	sp|Q13263|TIF1B_HUMAN
M[209.0147]APYQGPDAVPGALDYK	sp|O43707|ACTN4_HUMAN
M[209.0147]DATANDVPSDR	sp|P13667|PDIA4_HUMAN
M[209.0147]DATANDVPSPYEVR	sp|P30101|PDIA3_HUMAN
M[209.0147]DELQLFR	sp|P55072|TERA_HUMAN
M[209.0147]DSTANEVEAVK	sp|P07237|PDIA1_HUMAN
M[209.0147]GGGGAM[15.9949]NM[15.9949]GDPYGSGGQK	sp|P23246|SFPQ_HUMAN
M[209.0147]GPAM[15.9949]GPALGAGIER	sp|P52272|HNRPM_HUMAN
M[209.0147]GPLGLDHM[15.9949]ASSIER	sp|P52272|HNRPM_HUMAN
M[209.0147]GPNIYELR	sp|Q9BPW8|NIPS1_HUMAN
M[209.0147]IAGQVLDINLAAEPK	sp|P07910|HNRPC_HUMAN
M[209.0147]IFVGIK	sp|P99999|CYC_HUMAN
M[209.0147]ILIQDGSQNTNVDK	sp|Q92945|FUBP2_HUMAN
M[209.0147]INTDLSR	sp|P36578|RL4_HUMAN
M[209.0147]ISDAIPELK	sp|P40926|MDHM_HUMAN
M[209.0147]KDTDSEEEIR	sp|P0DP23|CALM1_HUMAN
M[209.0147]LEIDPQK	sp|P24752|THIL_HUMAN
M[209.0147]LGEALSK	sp|Q99623|PHB2_HUMAN
M[209.0147]M[15.9949]ADEALGSGLVSR	sp|Q13011|ECH1_HUMAN
M[209.0147]M[15.9949]DYLQGSGETPQTDVR	sp|Q14697|GANAB_HUMAN
M[209.0147]M[15.9949]EVAAADVK	sp|Q96KP4|CNDP2_HUMAN
M[209.0147]M[15.9949]NDQLM[15.9949]FLER	sp|Q04609|FOLH1_HUMAN
M[209.0147]NEAFGDTK	sp|Q13263|TIF1B_HUMAN
M[209.0147]NEFLENFEK	sp|Q9UFN0|NPS3A_HUMAN
M[209.0147]NPQSAFFQGK	sp|P22307|SCP2_HUMAN
M[209.0147]PTPVIK	sp|P07954|FUMH_HUMAN
M[209.0147]QHLIAR	sp|P14618|KPYM_HUMAN
M[209.0147]QNDTAENETTEK	sp|Q05682|CALD1_HUMAN
M[209.0147]QSFGM[15.9949]K	sp|O43175|SERA_HUMAN
M[209.0147]SINAEEVVVGDLVEVK	sp|P05023|AT1A1_HUMAN
M[209.0147]SVQPTVSLGGFEITPPVVLR	sp|P06748|NPM_HUMAN
M[209.0147]TLSNPSELDELM[15.9949]SEEAYEK	sp|P23434|GCSH_HUMAN
M[209.0147]VEGFFDR	sp|P00367|DHE3_HUMAN
M[209.0147]VGVPAALDM[15.9949]M[15.9949]LTGR	sp|P40939|ECHA_HUMAN
M[209.0147]VIEYAR	sp|P07686|HEXB_HUMAN
M[209.0147]VSSYVGENAEFER	sp|P55809|SCOT1_HUMAN
M[209.0147]VVESAYEVIK	sp|P07195|LDHB_HUMAN
NASDM[209.0147]PETITSR	sp|Q8TCT9|HM13_HUMAN
NATNVEQAFM[209.0147]TM[15.9949]AAEIK	sp|Q9H0U4|RAB1B_HUMAN
NDLSPTTVM[209.0147]SEGAR	sp|P30043|BLVRB_HUMAN
NDSVVAGGGAIEM[209.0147]ELSK	sp|Q99832|TCPH_HUMAN
NDVAPTLM[209.0147]SVPR	sp|P12830|CADH1_HUMAN
NFTTEQVTAM[209.0147]LLSK	sp|P34932|HSP74_HUMAN
NGGLGHM[209.0147]NIALLSDLTK	sp|P30048|PRDX3_HUMAN
NLGM[209.0147]TDAFELGK	sp|P35237|SPB6_HUMAN
NLIEM[209.0147]SELEIK	sp|Q9Y5X3|SNX5_HUMAN
NLLHVTDTGVGM[209.0147]TR	sp|P14625|ENPL_HUMAN
NLSLTREQM[15.9949]FAAQEM[209.0147]FK	sp|Q9H3P2|NELFA_HUMAN
NLVTEDVM[209.0147]R	sp|P06744|G6PI_HUMAN
NM[209.0147]GGPYGGGNYGPGGSGGSGGYGGR	sp|P22626|ROA2_HUMAN
NM[209.0147]GLYGER	sp|P00505|AATM_HUMAN
NM[209.0147]QNVEHVPLSLDR	sp|P20618|PSB1_HUMAN
NM[209.0147]VPQQALVIR	sp|P05023|AT1A1_HUMAN
NNIAM[209.0147]ALEVTYR	sp|P24539|AT5F1_HUMAN
NQVAM[209.0147]NPTNTVFDAK	sp|P11142|HSP7C_HUMAN
NTDEM[209.0147]VELR	sp|P61978|HNRPK_HUMAN
NTDQASM[209.0147]PDNTAAQK	sp|P35579|MYH9_HUMAN
NVIGLQM[209.0147]GTNR	sp|P37802|TAGL2_HUMAN
NVM[209.0147]LLPVGSADDGAHSQNEK	sp|Q96KP4|CNDP2_HUMAN
NVQAEEM[209.0147]VEFSSGLK	sp|P25705|ATPA_HUMAN
NYELM[209.0147]ESEK	sp|O94905|ERLN2_HUMAN
PGM[209.0147]VVTFAPVNVTTEVK	sp|P68104|EF1A1_HUMAN
PGVPM[209.0147]EIVLNK	sp|Q9Y4L1|HYOU1_HUMAN
PHLM[209.0147]SQELPEDWDK	sp|P07237|PDIA1_HUMAN
PM[209.0147]FIVNTNVPR	sp|P14174|MIF_HUMAN
PM[209.0147]QFLGDEETVR	sp|P18669|PGAM1_HUMAN
PVIM[209.0147]PPEVAIGALGSIK	sp|P11182|ODB2_HUMAN
PVSPLLLASGM[209.0147]AR	sp|P12277|KCRB_HUMAN
PVSPLLTAAGM[209.0147]AR	sp|P12532|KCRU_HUMAN
QAEM[209.0147]LDDLM[15.9949]EK	sp|P54819|KAD2_HUMAN
QAHTM[209.0147]DPQLR	sp|P49327|FAS_HUMAN
QASQGM[209.0147]VGQLAAR	sp|Q9Y230|RUVB2_HUMAN
QATVGDINTERPGM[209.0147]LDFTGK	sp|P07108|ACBP_HUMAN
QDHPSSM[209.0147]GVYGQESGGFSGPGENR	sp|Q01844|EWS_HUMAN
QDLPNAM[209.0147]AISEM[15.9949]TDK	sp|P18085|ARF4_HUMAN
QDLPNAM[209.0147]NAAEITDK	sp|P84077|ARF1_HUMAN
QEM[209.0147]QEVQSSR	sp|P22626|ROA2_HUMAN
QGGLGPM[209.0147]NIPLVSDPK	sp|Q06830|PRDX1_HUMAN
QIPYTM[209.0147]M[15.9949]K	sp|Q00325|S25A3_HUMAN
QLIM[15.9949]QSEM[209.0147]R	sp|Q9HBL7|PLRKT_HUMAN
QLIM[209.0147]QSEM[15.9949]R	sp|Q9HBL7|PLRKT_HUMAN
QLM[15.9949]ETPANEM[209.0147]TPTR	sp|P28838|AMPL_HUMAN
QLM[209.0147]ETPANEM[15.9949]TPTR	sp|P28838|AMPL_HUMAN
QM[209.0147]FGNADM[15.9949]NTFPTFK	sp|P18859|ATP5J_HUMAN
QM[209.0147]SGAQIK	sp|Q15366|PCBP2_HUMAN
QM[209.0147]SLLLR	sp|P25705|ATPA_HUMAN
QM[209.0147]VETELK	sp|P62258|1433E_HUMAN
QNLAM[209.0147]TGEVSLTGK	sp|P36776|LONM_HUMAN
QTNPSAM[209.0147]EVEEDDPVPEIR	sp|P55072|TERA_HUMAN
QVAEQFLNM[209.0147]R	sp|P22695|QCR2_HUMAN
RFDDAVVQSDM[209.0147]K	sp|P11142|HSP7C_HUMAN
RFDEILEASDGIM[209.0147]VAR	sp|P14618|KPYM_HUMAN
RPAEDM[209.0147]EEEQAFK	sp|P61978|HNRPK_HUMAN
SDIGEVILVGGM[209.0147]TR	sp|P38646|GRP75_HUMAN
SDYLNTFEFM[209.0147]DK	sp|O75874|IDHC_HUMAN
SEDFSLPAYM[209.0147]DR	sp|P13073|COX41_HUMAN
SEIEYYAM[209.0147]LAK	sp|P62888|RL30_HUMAN
SELHIENLNM[209.0147]EADPGQYR	sp|P35613|BASI_HUMAN
SEM[209.0147]EVQDAELK	sp|Q9UQ80|PA2G4_HUMAN
SFAVGM[209.0147]FK	sp|P49748|ACADV_HUMAN
SFYPEEVSSM[209.0147]VLTK	sp|P11142|HSP7C_HUMAN
SGDAAIVDM[209.0147]VPGK	sp|P68104|EF1A1_HUMAN
SGDAAIVEM[209.0147]VPGK	sp|Q05639|EF1A2_HUMAN
SGEGEVSGLM[209.0147]R	sp|Q13263|TIF1B_HUMAN
SGLGELILPENEPGSSIM[209.0147]PGK	sp|P07954|FUMH_HUMAN
SGSM[209.0147]DPSGAHPSVR	sp|Q07666|KHDR1_HUMAN
SGTGIAAM[209.0147]SVM[15.9949]RPEQIM[15.9949]K	sp|P27449|VATL_HUMAN
SIDTGM[209.0147]GLER	sp|P49588|SYAC_HUMAN
SIVPTM[209.0147]HYQDSLPR	sp|P23786|CPT2_HUMAN
SLAM[15.9949]EM[209.0147]VLTGDR	sp|P30084|ECHM_HUMAN
SLAM[209.0147]EM[15.9949]VLTGDR	sp|P30084|ECHM_HUMAN
SLDM[209.0147]DSIIAEVK	sp|P05787|K2C8_HUMAN
SLEDQVEM[209.0147]LR	sp|P14314|GLU2B_HUMAN
SLHDAIM[209.0147]IVR	sp|Q99832|TCPH_HUMAN
SLLVNPEGPTLM[209.0147]R	sp|P49327|FAS_HUMAN
SLQM[209.0147]YLER	sp|P42126|ECI1_HUMAN
SM[15.9949]FAGVPTM[209.0147]R	sp|O15260|SURF4_HUMAN
SM[209.0147]AASGNLGHTPFVDEL	sp|P22695|QCR2_HUMAN
SM[209.0147]FAGVPTM[15.9949]R	sp|O15260|SURF4_HUMAN
SM[209.0147]PEQTGEK	sp|P62888|RL30_HUMAN
SM[209.0147]STEGLM[15.9949]K	sp|O75390|CISY_HUMAN
SM[209.0147]TEAEQQQLIDDHFLFDK	sp|P12277|KCRB_HUMAN
SPSPEFSGM[209.0147]PR	sp|Q04609|FOLH1_HUMAN
SQNVM[209.0147]AAASIANIVK	sp|P17987|TCPA_HUMAN
SSFDEM[209.0147]LPGTHFQR	sp|Q02218|ODO1_HUMAN
SVVTGGVQSVM[209.0147]GSR	sp|O60664|PLIN3_HUMAN
SYDVPPPPM[209.0147]EPDHPFYSNISK	sp|P18669|PGAM1_HUMAN
TALAM[209.0147]GADR	sp|P38117|ETFB_HUMAN
TALINSTGEEVAM[209.0147]R	sp|P02545|LMNA_HUMAN
TALVANTSNM[209.0147]PVAAR	sp|P38606|VATA_HUMAN
TDPSILGGM[209.0147]IVR	sp|P48047|ATPO_HUMAN
TDTGEPM[209.0147]GR	sp|P07900|HS90A_HUMAN
TDYM[209.0147]VGSYGPR	sp|P52565|GDIR1_HUMAN
TETVEEPM[209.0147]EEEEAAK	sp|P14625|ENPL_HUMAN
TFAPEEISAM[209.0147]VLTK	sp|P11021|BIP_HUMAN
TFDSIVM[209.0147]DPK	sp|P13667|PDIA4_HUMAN
TFEGVDPQTTSM[209.0147]R	sp|P31150|GDIA_HUMAN
TGTAEM[209.0147]SSILEER	sp|P25705|ATPA_HUMAN
TIAM[209.0147]DGTEGLVR	sp|P06576|ATPB_HUMAN
TIGTGLVTNTLAM[209.0147]TEEEK	sp|P49411|EFTU_HUMAN
TKPSDEEM[209.0147]LFIYGHYK	sp|P07108|ACBP_HUMAN
TLDAM[209.0147]AFNK	sp|P07686|HEXB_HUMAN
TLGGLEM[209.0147]ELR	sp|Q9Y4L1|HYOU1_HUMAN
TLM[209.0147]NLGGLAVAR	sp|P37802|TAGL2_HUMAN
TLNDELEIIEGM[209.0147]K	sp|P10809|CH60_HUMAN
TLSGLEVSM[209.0147]VTAVPGR	sp|P00390|GSHR_HUMAN
TLTIVDTGIGM[209.0147]TK	sp|P07900|HS90A_HUMAN
TLVLLM[209.0147]GK	sp|P07737|PROF1_HUMAN
TM[15.9949]YVLPFSM[209.0147]GPVGSPLSR	sp|Q16822|PCKGM_HUMAN
TM[209.0147]QNTNDVETAR	sp|P35222|CTNB1_HUMAN
TNADTDGM[209.0147]VK	sp|P09622|DLDH_HUMAN
TPLLLM[209.0147]LGQEDR	sp|P13798|ACPH_HUMAN
TPM[209.0147]GIVLDALEQQEEGINR	sp|O75915|PRAF3_HUMAN
TPVGFIGLGNM[15.9949]GNPM[209.0147]AK	sp|P31937|3HIDH_HUMAN
TQNPM[209.0147]VTGTSVLGVK	sp|P28070|PSB4_HUMAN
TQTSDPAM[209.0147]LPTM[15.9949]IGLLAEAGVR	sp|O43175|SERA_HUMAN
TVLIM[209.0147]ELINNVAK	sp|P06576|ATPB_HUMAN
TVLVNADGEEVAM[209.0147]R	sp|Q03252|LMNB2_HUMAN
TVM[209.0147]ENFVAFVDK	contam_sp|P02769|ALBU_BOVIN
TVTAM[209.0147]DVVYALK	sp|P62805|H4_HUMAN
TVVGQITVDM[15.9949]M[15.9949]YGGM[209.0147]R	sp|O75390|CISY_HUMAN
TVVGQITVDM[15.9949]M[209.0147]YGGM[15.9949]R	sp|O75390|CISY_HUMAN
TVVGQITVDM[209.0147]M[15.9949]YGGM[15.9949]R	sp|O75390|CISY_HUMAN
TVVSGLVNHVPLEQM[209.0147]QNR	sp|Q12904|AIMP1_HUMAN
VAAALPGM[209.0147]ESTQDR	sp|P20340|RAB6A_HUMAN
VADGLPLAASM[209.0147]QEDEQSGR	sp|O75396|SC22B_HUMAN
VAGGPQM[209.0147]IQLSLDGK	sp|Q13228|SBP1_HUMAN
VAGM[209.0147]DVELTVEER	sp|P62258|1433E_HUMAN
VALVYGQM[209.0147]NEPPGAR	sp|P06576|ATPB_HUMAN
VDFNVPM[209.0147]K	sp|P00558|PGK1_HUMAN
VEAVNM[209.0147]AEGIIHDTETK	sp|P38646|GRP75_HUMAN
VEFM[209.0147]DDTSR	sp|P62857|RS28_HUMAN
VELDNM[209.0147]PLR	sp|Q15233|NONO_HUMAN
VETGILRPGM[209.0147]VVTFAPVNITTEVK	sp|Q05639|EF1A2_HUMAN
VFDAIM[209.0147]NFK	sp|P13639|EF2_HUMAN
VFITDDFHDM[209.0147]M[15.9949]PK	sp|P14625|ENPL_HUMAN
VGAEDADGIDM[209.0147]AYR	sp|P49588|SYAC_HUMAN
VIDGATM[209.0147]SR	sp|P11182|ODB2_HUMAN
VIGM[209.0147]HYFSPVDK	sp|P40939|ECHA_HUMAN
VIHDNFGIVEGLM[209.0147]TTVHAITATQK	sp|P04406|G3P_HUMAN
VIHVVTSEM[209.0147]DNYEPGVYTEK	sp|P35221|CTNA1_HUMAN
VIISAPSADAPM[15.9949]FVM[209.0147]GVNHEK	sp|P04406|G3P_HUMAN
VIISAPSADAPM[209.0147]FVM[15.9949]GVNHEK	sp|P04406|G3P_HUMAN
VINQILTEM[15.9949]DGM[209.0147]STK	sp|P55072|TERA_HUMAN
VINQILTEM[209.0147]DGM[15.9949]STK	sp|P55072|TERA_HUMAN
VISTM[209.0147]SVGIDHLALDEIK	sp|Q9UBQ7|GRHPR_HUMAN
VLAM[209.0147]SGDPNYLHR	sp|P30153|2AAA_HUMAN
VLEGM[209.0147]EVVR	sp|P23284|PPIB_HUMAN
VLGM[209.0147]DPLPSK	sp|Q12906|ILF3_HUMAN
VLGM[209.0147]TLIQK	sp|Q04760|LGUL_HUMAN
VLLTM[209.0147]IAR	sp|O75396|SC22B_HUMAN
VLNNM[209.0147]EIGTSLFDEEGAK	sp|P00558|PGK1_HUMAN
VLQDM[209.0147]GLPTGAEGR	sp|Q12906|ILF3_HUMAN
VLQGDLVM[209.0147]NVYR	sp|P49327|FAS_HUMAN
VLSAM[209.0147]IR	sp|O43598|DNPH1_HUMAN
VLVDM[209.0147]SR	sp|P78371|TCPB_HUMAN
VLVEPDAGAGVAVM[209.0147]K	sp|P42126|ECI1_HUMAN
VM[209.0147]ALELGPHK	sp|Q7Z4W1|DCXR_HUMAN
VM[209.0147]LGETNPADSK	sp|P22392|NDKB_HUMAN
VM[209.0147]LGETNPADSKPGTIR	sp|P22392|NDKB_HUMAN
VNINGGAVSLGHPIGM[209.0147]SGAR	sp|P24752|THIL_HUMAN
VPGATM[209.0147]LLAK	sp|Q02252|MMSA_HUMAN
VSQGQLVVM[209.0147]QPEK	sp|P13667|PDIA4_HUMAN
VTNGAFTGEISPGM[209.0147]IK	sp|P60174|TPIS_HUMAN
VTNLLM[209.0147]LK	sp|P26599|PTBP1_HUMAN
VVDLM[15.9949]AHM[209.0147]ASK	sp|P04406|G3P_HUMAN
VVDLM[209.0147]AHM[15.9949]ASK	sp|P04406|G3P_HUMAN
VVIGM[209.0147]DVAASEFFR	sp|P06733|ENOA_HUMAN
VVPEAELQEETM[209.0147]R	sp|Q96DC8|ECHD3_HUMAN
VVPLVQM[209.0147]GETDANVAK	sp|Q96EY8|MMAB_HUMAN
VVTYGM[209.0147]ANLLTGPK	sp|Q99536|VAT1_HUMAN
VYVSGLM[209.0147]K	sp|Q9HDC9|APMAP_HUMAN
WSGYM[209.0147]EGAVEAGER	sp|P21397|AOFA_HUMAN
YDAFGEDSSSAM[209.0147]GVENR	sp|Q9Y2X3|NOP58_HUMAN
YDDM[209.0147]AAAM[15.9949]K	sp|P31946|1433B_HUMAN
YDEM[15.9949]VESM[209.0147]KK	sp|P62258|1433E_HUMAN
YDEM[209.0147]VESM[15.9949]K	sp|P62258|1433E_HUMAN
YETELAM[209.0147]R	sp|P05783|K1C18_HUMAN
YFVQGM[15.9949]GYM[15.9949]PSASM[209.0147]TR	sp|Q92597|NDRG1_HUMAN
YGDLANWM[209.0147]IPGK	sp|P55809|SCOT1_HUMAN
YGIVDYM[209.0147]IEQSGPPSK	sp|P13667|PDIA4_HUMAN
YHTSQSGDEM[209.0147]TSLSEYVSR	sp|P08238|HS90B_HUMAN
YLADM[209.0147]NYVHR	sp|P29323|EPHB2_HUMAN
YLEANM[209.0147]TQSALPK	sp|Q9NTK5|OLA1_HUMAN
YLPELM[209.0147]AEK	sp|Q07666|KHDR1_HUMAN
YM[15.9949]SPM[209.0147]EAQEFGILDK	sp|Q16740|CLPP_HUMAN
YM[209.0147]NSGPVVAM[15.9949]VWEGLNVVK	sp|P22392|NDKB_HUMAN
YNILGTNTIM[209.0147]DK	sp|Q00839|HNRPU_HUMAN
YNVLGAETVLNQM[209.0147]R	sp|Q1KMD3|HNRL2_HUMAN
YPIEHGIITNWDDM[209.0147]EK	sp|P68032|ACTC_HUMAN
YRDQIPSPGLM[209.0147]VFPK	sp|P54709|AT1B3_HUMAN
YSDM[209.0147]IVAAIQAEK	sp|P07305|H10_HUMAN
YVDM[209.0147]SVK	sp|P48047|ATPO_HUMAN
YYTSASGDEM[209.0147]VSLK	sp|P07900|HS90A_HUMAN
n[42.0106]SYGRPPPDVEGM[209.0147]TSLK	sp|Q01130|SRSF2_HUMAN
