# Supplementary material for: Copper(I)-nitrene platform for chemoproteomic profiling of methionine
Source: Nat Commun. 2024 May 18;15:4243. doi: 10.1038/s41467-024-48403-0 (PMC11102537; doi:10.1038/s41467-024-48403-0)
Supplement: Supplementary file 6 — Supplementary Data 3 [file 41467_2024_48403_MOESM6_ESM.xlsx]

## Sheet: All met sites
Peptide Sequence	Modified Sequence	Prev AA	Next AA	Start	End	Peptide Length	Charges	Assigned Modifications	Protein	Protein ID	Entry Name	Gene	Protein Description	Mapped Genes	Mapped Proteins	05mM_H2O2_S2_A10_1_1982 Spectral Count	1mM_H2O2_S2_A8_1_1983 Spectral Count	2mM_H2O2_S2_A7_1_1984 Spectral Count	Ctrl_H2O2_S2_A9_1_1981 Spectral Count	05mM_H2O2_S2_A10_1_1982 Intensity	1mM_H2O2_S2_A8_1_1983 Intensity	2mM_H2O2_S2_A7_1_1984 Intensity	Ctrl_H2O2_S2_A9_1_1981 Intensity
AALPSHVVTMLDNFPTNLHPMSQLSAAVTALNSESNFAR	AALPSHVVTM[15.9949]LDNFPTNLHPM[209.0147]SQLSAAVTALNSESNFAR	R	A	145	183	39	4	10M(15.9949),21M(209.0147)	sp|O75390|CISY_HUMAN	O75390	CISY_HUMAN	CS	Citrate synthase, mitochondrial	NA	NA	0	0	2	1	11331.6	0	25133	10930.9
AALPSHVVTMLDNFPTNLHPMSQLSAAVTALNSESNFAR	AALPSHVVTM[209.0147]LDNFPTNLHPM[15.9949]SQLSAAVTALNSESNFAR	R	A	145	183	39	4	10M(209.0147),21M(15.9949)	sp|O75390|CISY_HUMAN	O75390	CISY_HUMAN	CS	Citrate synthase, mitochondrial	NA	NA	0	0	1	0	0	0	22649.2	0
AASDIAMTELPPTHPIR	AASDIAM[209.0147]TELPPTHPIR	K	L	154	170	17	3	7M(209.0147)	sp|P62258|1433E_HUMAN	P62258	1433E_HUMAN	YWHAE	14-3-3 protein epsilon	NA	NA	0	0	0	5	40734.9	0	0	92003.5
AAVAGEDGRMIAGQVLDINLAAEPK	AAVAGEDGRM[209.0147]IAGQVLDINLAAEPK	R	V	65	89	25	3	10M(209.0147)	sp|P07910|HNRPC_HUMAN	P07910	HNRPC_HUMAN	HNRNPC	Heterogeneous nuclear ribonucleoproteins C1/C2	NA	NA	4	2	0	0	102354	44244.2	0	0
AAVDAGFVPNDMQVGQTGK	AAVDAGFVPNDM[209.0147]QVGQTGK	R	I	250	268	19	23	12M(209.0147)	sp|P13804|ETFA_HUMAN	P13804	ETFA_HUMAN	ETFA	Electron transfer flavoprotein subunit alpha, mitochondrial	NA	NA	3	2	0	3	57600.6	20810.1	0	41849
ADDPSSYMEVVQAANTSGNWEELVK	ADDPSSYM[209.0147]EVVQAANTSGNWEELVK	K	Y	1131	1155	25	3	8M(209.0147)	sp|Q00610|CLH1_HUMAN	Q00610	CLH1_HUMAN	CLTC	Clathrin heavy chain 1	NA	NA	3	0	0	1	16935.7	0	0	16634.7
ADEDPIMGFHQMFLLK	ADEDPIM[15.9949]GFHQM[209.0147]FLLK	K	N	91	106	16	3	12M(209.0147),7M(15.9949)	sp|P61970|NTF2_HUMAN	P61970	NTF2_HUMAN	NUTF2	Nuclear transport factor 2	NA	NA	0	1	0	0	0	16799.6	0	0
ADEDPIMGFHQMFLLK	ADEDPIM[209.0147]GFHQM[15.9949]FLLK	K	N	91	106	16	3	12M(15.9949),7M(209.0147)	sp|P61970|NTF2_HUMAN	P61970	NTF2_HUMAN	NUTF2	Nuclear transport factor 2	NA	NA	2	0	1	1	17586.7	15839	36415.8	18662.5
ADRDESSPYAAMLAAQDVAQR	ADRDESSPYAAM[209.0147]LAAQDVAQR	K	C	64	84	21	3	12M(209.0147)	sp|P62263|RS14_HUMAN	P62263	RS14_HUMAN	RPS14	Small ribosomal subunit protein uS11	NA	NA	0	0	0	1	9607.18	0	0	24689.1
AESEEMETSQAGSK	AESEEM[209.0147]ETSQAGSK	K	D	544	557	14	2	6M(209.0147)	sp|P34932|HSP74_HUMAN	P34932	HSP74_HUMAN	HSPA4	Heat shock 70 kDa protein 4	NA	NA	0	0	0	2	7175.8	0	0	13084.7
AFVHWYVGEGMEEGEFSEAR	AFVHWYVGEGM[209.0147]EEGEFSEAR	R	E	403	422	20	3	11M(209.0147)	sp|Q9BQE3|TBA1C_HUMAN	Q9BQE3	TBA1C_HUMAN	TUBA1C	Tubulin alpha-1C chain	TUBA1A, TUBA1B, TUBA3C, TUBA3D, TUBA4A, TUBA8	sp|P0DPH7|TBA3C_HUMAN, sp|P0DPH8|TBA3D_HUMAN, sp|P68363|TBA1B_HUMAN, sp|P68366|TBA4A_HUMAN, sp|Q71U36|TBA1A_HUMAN, sp|Q9NY65|TBA8_HUMAN	0	0	0	3	0	0	0	45419.7
AFVHWYVGEGMEEGEFSEAREDMAALEK	AFVHWYVGEGM[209.0147]EEGEFSEAREDM[15.9949]AALEK	R	D	403	430	28	4	11M(209.0147),23M(15.9949)	sp|Q9BQE3|TBA1C_HUMAN	Q9BQE3	TBA1C_HUMAN	TUBA1C	Tubulin alpha-1C chain	TUBA1A, TUBA1B, TUBA4A	sp|P68363|TBA1B_HUMAN, sp|P68366|TBA4A_HUMAN, sp|Q71U36|TBA1A_HUMAN	4	0	0	0	25354.6	0	0	0
AFYPEEISSMVLTK	AFYPEEISSM[209.0147]VLTK	K	M	113	126	14	23	10M(209.0147)	sp|P0DMV8|HS71A_HUMAN	P0DMV8	HS71A_HUMAN	HSPA1A	Heat shock 70 kDa protein 1A	HSPA1B, HSPA1L	sp|P0DMV9|HS71B_HUMAN, sp|P34931|HS71L_HUMAN	4	2	4	2	98984.3	57163.6	83752.2	59125.6
AGAGSATLSMAYAGAR	AGAGSATLSM[209.0147]AYAGAR	K	F	242	257	16	2	10M(209.0147)	sp|P40926|MDHM_HUMAN	P40926	MDHM_HUMAN	MDH2	Malate dehydrogenase, mitochondrial	NA	NA	1	0	0	2	28978.1	0	0	92518.7
AGGSASAMLQPLLDNQVGFK	AGGSASAM[209.0147]LQPLLDNQVGFK	K	N	165	184	20	3	8M(209.0147)	sp|P20618|PSB1_HUMAN	P20618	PSB1_HUMAN	PSMB1	Proteasome subunit beta type-1	NA	NA	0	0	1	0	9923.19	0	9346.38	0
AIAELGIYPAVDPLDSTSRIMDPNIVGSEHYDVAR	AIAELGIYPAVDPLDSTSRIM[209.0147]DPNIVGSEHYDVAR	R	G	388	422	35	4	21M(209.0147)	sp|P06576|ATPB_HUMAN	P06576	ATPB_HUMAN	ATP5F1B	ATP synthase subunit beta, mitochondrial	NA	NA	3	1	0	0	55300.4	20450.3	0	0
AIGVLTSGGDAQGMNAAVR	AIGVLTSGGDAQGM[209.0147]NAAVR	K	A	17	35	19	2	14M(209.0147)	sp|P17858|PFKAL_HUMAN	P17858	PFKAL_HUMAN	PFKL	ATP-dependent 6-phosphofructokinase, liver type	PFKP	sp|Q01813|PFKAP_HUMAN	0	0	0	1	0	0	0	16839.5
AILVDLEPGTMDSVR	AILVDLEPGTM[209.0147]DSVR	R	S	63	77	15	23	11M(209.0147)	sp|P07437|TBB5_HUMAN	P07437	TBB5_HUMAN	TUBB	Tubulin beta chain	TUBB2A, TUBB2B, TUBB3	sp|Q13509|TBB3_HUMAN, sp|Q13885|TBB2A_HUMAN, sp|Q9BVA1|TBB2B_HUMAN	3	5	1	6	687739	295917	61010.2	615170
AKFEELNMDLFR	AKFEELNM[209.0147]DLFR	R	S	325	336	12	3	8M(209.0147)	sp|P11021|BIP_HUMAN	P11021	BIP_HUMAN	HSPA5	Endoplasmic reticulum chaperone BiP	NA	NA	2	1	2	1	115871	51384.9	33649.5	41574.6
AKMMLDDIVSR	AKM[209.0147]M[15.9949]LDDIVSR	K	G	204	214	11	3	3M(209.0147),4M(15.9949)	sp|Q92945|FUBP2_HUMAN	Q92945	FUBP2_HUMAN	KHSRP	Far upstream element-binding protein 2	NA	NA	1	1	0	1	18239.8	14244.3	0	19779.8
ALDDMISTLKK	ALDDM[209.0147]ISTLKK	K	I	129	139	11	3	5M(209.0147)	sp|P49368|TCPG_HUMAN	P49368	TCPG_HUMAN	CCT3	T-complex protein 1 subunit gamma	NA	NA	0	1	0	0	11021.4	14179.7	15491.9	0
ALDIAENEMPGLMR	ALDIAENEM[15.9949]PGLM[209.0147]R	K	M	21	34	14	2	13M(209.0147),9M(15.9949)	sp|P23526|SAHH_HUMAN	P23526	SAHH_HUMAN	AHCY	Adenosylhomocysteinase	NA	NA	0	0	0	1	15071.4	15621.5	9621.68	21527.2
ALDIAENEMPGLMR	ALDIAENEM[209.0147]PGLM[15.9949]R	K	M	21	34	14	2	13M(15.9949),9M(209.0147)	sp|P23526|SAHH_HUMAN	P23526	SAHH_HUMAN	AHCY	Adenosylhomocysteinase	NA	NA	2	1	0	1	23806.4	25438.2	19642.2	24971.4
ALDTMNFDVIK	ALDTM[209.0147]NFDVIK	R	G	68	78	11	2	5M(209.0147)	sp|P11940|PABP1_HUMAN	P11940	PABP1_HUMAN	PABPC1	Polyadenylate-binding protein 1	PABPC4	sp|Q13310|PABP4_HUMAN	1	1	0	1	50225	35925.3	0	35003.3
ALMLQGVDLLADAVAVTMGPK	ALMLQGVDLLADAVAVTM[209.0147]GPK	R	G	38	58	21	3	18M(209.0147)	sp|P10809|CH60_HUMAN	P10809	CH60_HUMAN	HSPD1	60 kDa heat shock protein, mitochondrial	NA	NA	0	0	0	1	24299.3	0	0	12716.2
ALMDEVVK	ALM[209.0147]DEVVK	K	A	354	361	8	2	3M(209.0147)	sp|P00558|PGK1_HUMAN	P00558	PGK1_HUMAN	PGK1	Phosphoglycerate kinase 1	NA	NA	0	1	0	0	38261.6	34349.9	47941.9	25363.3
ALMLQGVDLLADAVAVTMGPK	ALM[209.0147]LQGVDLLADAVAVTM[15.9949]GPK	R	G	38	58	21	3	18M(15.9949),3M(209.0147)	sp|P10809|CH60_HUMAN	P10809	CH60_HUMAN	HSPD1	60 kDa heat shock protein, mitochondrial	NA	NA	1	1	1	1	32781.5	28907.2	16982.1	18898.5
ALRMLPTIIADNAGYDSADLVAQLR	ALRM[209.0147]LPTIIADNAGYDSADLVAQLR	K	A	442	466	25	3	4M(209.0147)	sp|P78371|TCPB_HUMAN	P78371	TCPB_HUMAN	CCT2	T-complex protein 1 subunit beta	NA	NA	2	2	0	0	20895.5	12562.2	0	0
ALSRQEMQEVQSSR	ALSRQEM[209.0147]QEVQSSR	K	S	187	200	14	3	7M(209.0147)	sp|P22626|ROA2_HUMAN	P22626	ROA2_HUMAN	HNRNPA2B1	Heterogeneous nuclear ribonucleoproteins A2/B1	NA	NA	1	0	0	0	66914.4	46042.7	23576.1	0
ALTVPELTQQMFDAK	ALTVPELTQQM[209.0147]FDAK	R	N	283	297	15	2	11M(209.0147)	sp|P04350|TBB4A_HUMAN	P04350	TBB4A_HUMAN	TUBB4A	Tubulin beta-4A chain	TUBB3, TUBB4B	sp|P68371|TBB4B_HUMAN, sp|Q13509|TBB3_HUMAN	4	3	0	2	62517.4	49366.3	17961.9	41630.3
ALTVPELTQQMFDSK	ALTVPELTQQM[209.0147]FDSK	R	N	283	297	15	2	11M(209.0147)	sp|Q9BVA1|TBB2B_HUMAN	Q9BVA1	TBB2B_HUMAN	TUBB2B	Tubulin beta-2B chain	TUBB2A	sp|Q13885|TBB2A_HUMAN	2	0	0	0	25968.6	21465.4	0	18864.1
AMGIMNSFVNDIFER	AMGIM[209.0147]NSFVNDIFER	K	I	59	73	15	2	5M(209.0147)	sp|O60814|H2B1K_HUMAN	O60814	H2B1K_HUMAN	H2BC12	Histone H2B type 1-K	H2BC11, H2BC12L, H2BC13, H2BC14, H2BC15, H2BC17, H2BC18, H2BC21, H2BC26, H2BC3, H2BC4, H2BC5, H2BC9	sp|P06899|H2B1J_HUMAN, sp|P23527|H2B1O_HUMAN, sp|P33778|H2B1B_HUMAN, sp|P57053|H2BFS_HUMAN, sp|P58876|H2B1D_HUMAN, sp|P62807|H2B1C_HUMAN, sp|Q16778|H2B2E_HUMAN, sp|Q5QNW6|H2B2F_HUMAN, sp|Q8N257|H2B3B_HUMAN, sp|Q93079|H2B1H_HUMAN, sp|Q99877|H2B1N_HUMAN, sp|Q99879|H2B1M_HUMAN, sp|Q99880|H2B1L_HUMAN	2	1	0	2	78945.4	31686.9	0	88023.1
AMGIMNSFVNDIFERIAGEASRLAHYNK	AMGIM[209.0147]NSFVNDIFERIAGEASRLAHYNK	K	R	59	86	28	4	5M(209.0147)	sp|O60814|H2B1K_HUMAN	O60814	H2B1K_HUMAN	H2BC12	Histone H2B type 1-K	H2BC11, H2BC14, H2BC15, H2BC17, H2BC18, H2BC21, H2BC3, H2BC4, H2BC5, H2BC9	sp|P06899|H2B1J_HUMAN, sp|P23527|H2B1O_HUMAN, sp|P33778|H2B1B_HUMAN, sp|P58876|H2B1D_HUMAN, sp|P62807|H2B1C_HUMAN, sp|Q16778|H2B2E_HUMAN, sp|Q5QNW6|H2B2F_HUMAN, sp|Q93079|H2B1H_HUMAN, sp|Q99877|H2B1N_HUMAN, sp|Q99879|H2B1M_HUMAN	1	0	0	0	10632.7	0	0	0
AMGIMNSFLNDIFER	AM[15.9949]GIM[209.0147]NSFLNDIFER	K	I	59	73	15	2	2M(15.9949),5M(209.0147)	sp|Q6DN03|H2B2C_HUMAN	Q6DN03	H2B2C_HUMAN	H2BC20P	Putative histone H2B type 2-C	H2BC19P	sp|Q6DRA6|H2B2D_HUMAN	0	1	1	0	0	0	1137.69	0
AMGIMNSFVNDIFER	AM[15.9949]GIM[209.0147]NSFVNDIFER	K	I	59	73	15	2	2M(15.9949),5M(209.0147)	sp|O60814|H2B1K_HUMAN	O60814	H2B1K_HUMAN	H2BC12	Histone H2B type 1-K	H2BC11, H2BC12L, H2BC13, H2BC14, H2BC15, H2BC17, H2BC18, H2BC21, H2BC26, H2BC3, H2BC4, H2BC5, H2BC9	sp|P06899|H2B1J_HUMAN, sp|P23527|H2B1O_HUMAN, sp|P33778|H2B1B_HUMAN, sp|P57053|H2BFS_HUMAN, sp|P58876|H2B1D_HUMAN, sp|P62807|H2B1C_HUMAN, sp|Q16778|H2B2E_HUMAN, sp|Q5QNW6|H2B2F_HUMAN, sp|Q8N257|H2B3B_HUMAN, sp|Q93079|H2B1H_HUMAN, sp|Q99877|H2B1N_HUMAN, sp|Q99879|H2B1M_HUMAN, sp|Q99880|H2B1L_HUMAN	7	6	3	4	862934	1.05953e+06	604082	1.12168e+06
AMGIMNSFVNDIFERIAGEASR	AM[15.9949]GIM[209.0147]NSFVNDIFERIAGEASR	K	L	59	80	22	3	2M(15.9949),5M(209.0147)	sp|O60814|H2B1K_HUMAN	O60814	H2B1K_HUMAN	H2BC12	Histone H2B type 1-K	H2BC11, H2BC12L, H2BC14, H2BC15, H2BC17, H2BC18, H2BC21, H2BC3, H2BC4, H2BC5, H2BC9	sp|P06899|H2B1J_HUMAN, sp|P23527|H2B1O_HUMAN, sp|P33778|H2B1B_HUMAN, sp|P57053|H2BFS_HUMAN, sp|P58876|H2B1D_HUMAN, sp|P62807|H2B1C_HUMAN, sp|Q16778|H2B2E_HUMAN, sp|Q5QNW6|H2B2F_HUMAN, sp|Q93079|H2B1H_HUMAN, sp|Q99877|H2B1N_HUMAN, sp|Q99879|H2B1M_HUMAN	1	1	0	0	28825.4	43597.1	35605.1	0
AMGIMNSFVNDIFERIAGEASRLAHYNK	AM[15.9949]GIM[209.0147]NSFVNDIFERIAGEASRLAHYNK	K	R	59	86	28	4	2M(15.9949),5M(209.0147)	sp|O60814|H2B1K_HUMAN	O60814	H2B1K_HUMAN	H2BC12	Histone H2B type 1-K	H2BC11, H2BC14, H2BC15, H2BC17, H2BC18, H2BC21, H2BC3, H2BC4, H2BC5, H2BC9	sp|P06899|H2B1J_HUMAN, sp|P23527|H2B1O_HUMAN, sp|P33778|H2B1B_HUMAN, sp|P58876|H2B1D_HUMAN, sp|P62807|H2B1C_HUMAN, sp|Q16778|H2B2E_HUMAN, sp|Q5QNW6|H2B2F_HUMAN, sp|Q93079|H2B1H_HUMAN, sp|Q99877|H2B1N_HUMAN, sp|Q99879|H2B1M_HUMAN	0	1	2	0	62839.6	17816	32299.5	0
AMEAVAAQGK	AM[209.0147]EAVAAQGK	K	A	242	251	10	2	2M(209.0147)	sp|P18669|PGAM1_HUMAN	P18669	PGAM1_HUMAN	PGAM1	Phosphoglycerate mutase 1	PGAM2	sp|P15259|PGAM2_HUMAN	1	0	0	0	24533.5	0	0	0
AMGIMNSFVNDIFER	AM[209.0147]GIMNSFVNDIFER	K	I	59	73	15	2	2M(209.0147)	sp|O60814|H2B1K_HUMAN	O60814	H2B1K_HUMAN	H2BC12	Histone H2B type 1-K	H2BC11, H2BC12L, H2BC13, H2BC14, H2BC15, H2BC17, H2BC18, H2BC21, H2BC26, H2BC3, H2BC4, H2BC5, H2BC9	sp|P06899|H2B1J_HUMAN, sp|P23527|H2B1O_HUMAN, sp|P33778|H2B1B_HUMAN, sp|P57053|H2BFS_HUMAN, sp|P58876|H2B1D_HUMAN, sp|P62807|H2B1C_HUMAN, sp|Q16778|H2B2E_HUMAN, sp|Q5QNW6|H2B2F_HUMAN, sp|Q8N257|H2B3B_HUMAN, sp|Q93079|H2B1H_HUMAN, sp|Q99877|H2B1N_HUMAN, sp|Q99879|H2B1M_HUMAN, sp|Q99880|H2B1L_HUMAN	1	1	2	2	62198.5	24188.6	13473.3	46931
AMGIMNSFVNDIFERIAGEASR	AM[209.0147]GIMNSFVNDIFERIAGEASR	K	L	59	80	22	3	2M(209.0147)	sp|O60814|H2B1K_HUMAN	O60814	H2B1K_HUMAN	H2BC12	Histone H2B type 1-K	H2BC11, H2BC12L, H2BC14, H2BC15, H2BC17, H2BC18, H2BC21, H2BC3, H2BC4, H2BC5, H2BC9	sp|P06899|H2B1J_HUMAN, sp|P23527|H2B1O_HUMAN, sp|P33778|H2B1B_HUMAN, sp|P57053|H2BFS_HUMAN, sp|P58876|H2B1D_HUMAN, sp|P62807|H2B1C_HUMAN, sp|Q16778|H2B2E_HUMAN, sp|Q5QNW6|H2B2F_HUMAN, sp|Q93079|H2B1H_HUMAN, sp|Q99877|H2B1N_HUMAN, sp|Q99879|H2B1M_HUMAN	1	0	0	0	50126.6	0	8924.04	0
AMGIMNSFVNDIFERIAGEASRLAHYNK	AM[209.0147]GIMNSFVNDIFERIAGEASRLAHYNK	K	R	59	86	28	5	2M(209.0147)	sp|O60814|H2B1K_HUMAN	O60814	H2B1K_HUMAN	H2BC12	Histone H2B type 1-K	H2BC11, H2BC14, H2BC15, H2BC17, H2BC18, H2BC21, H2BC3, H2BC4, H2BC5, H2BC9	sp|P06899|H2B1J_HUMAN, sp|P23527|H2B1O_HUMAN, sp|P33778|H2B1B_HUMAN, sp|P58876|H2B1D_HUMAN, sp|P62807|H2B1C_HUMAN, sp|Q16778|H2B2E_HUMAN, sp|Q5QNW6|H2B2F_HUMAN, sp|Q93079|H2B1H_HUMAN, sp|Q99877|H2B1N_HUMAN, sp|Q99879|H2B1M_HUMAN	1	0	0	0	20641	0	0	0
AMGIMNSFLNDIFER	AM[209.0147]GIM[15.9949]NSFLNDIFER	K	I	59	73	15	2	2M(209.0147),5M(15.9949)	sp|Q6DN03|H2B2C_HUMAN	Q6DN03	H2B2C_HUMAN	H2BC20P	Putative histone H2B type 2-C	H2BC19P	sp|Q6DRA6|H2B2D_HUMAN	0	0	1	0	0	0	0	0
AMGIMNSFVNDIFER	AM[209.0147]GIM[15.9949]NSFVNDIFER	K	I	59	73	15	23	2M(209.0147),5M(15.9949)	sp|O60814|H2B1K_HUMAN	O60814	H2B1K_HUMAN	H2BC12	Histone H2B type 1-K	H2BC11, H2BC12L, H2BC13, H2BC14, H2BC15, H2BC17, H2BC18, H2BC21, H2BC26, H2BC3, H2BC4, H2BC5, H2BC9	sp|P06899|H2B1J_HUMAN, sp|P23527|H2B1O_HUMAN, sp|P33778|H2B1B_HUMAN, sp|P57053|H2BFS_HUMAN, sp|P58876|H2B1D_HUMAN, sp|P62807|H2B1C_HUMAN, sp|Q16778|H2B2E_HUMAN, sp|Q5QNW6|H2B2F_HUMAN, sp|Q8N257|H2B3B_HUMAN, sp|Q93079|H2B1H_HUMAN, sp|Q99877|H2B1N_HUMAN, sp|Q99879|H2B1M_HUMAN, sp|Q99880|H2B1L_HUMAN	5	5	5	4	454015	222187	668733	985392
AMGIMNSFVNDIFERIAGEASR	AM[209.0147]GIM[15.9949]NSFVNDIFERIAGEASR	K	L	59	80	22	3	2M(209.0147),5M(15.9949)	sp|O60814|H2B1K_HUMAN	O60814	H2B1K_HUMAN	H2BC12	Histone H2B type 1-K	H2BC11, H2BC12L, H2BC14, H2BC15, H2BC17, H2BC18, H2BC21, H2BC3, H2BC4, H2BC5, H2BC9	sp|P06899|H2B1J_HUMAN, sp|P23527|H2B1O_HUMAN, sp|P33778|H2B1B_HUMAN, sp|P57053|H2BFS_HUMAN, sp|P58876|H2B1D_HUMAN, sp|P62807|H2B1C_HUMAN, sp|Q16778|H2B2E_HUMAN, sp|Q5QNW6|H2B2F_HUMAN, sp|Q93079|H2B1H_HUMAN, sp|Q99877|H2B1N_HUMAN, sp|Q99879|H2B1M_HUMAN	1	1	0	0	19561.4	24835.9	19739	0
AMGIMNSFVNDIFERIAGEASRLAHYNK	AM[209.0147]GIM[15.9949]NSFVNDIFERIAGEASRLAHYNK	K	R	59	86	28	45	2M(209.0147),5M(15.9949)	sp|O60814|H2B1K_HUMAN	O60814	H2B1K_HUMAN	H2BC12	Histone H2B type 1-K	H2BC11, H2BC14, H2BC15, H2BC17, H2BC18, H2BC21, H2BC3, H2BC4, H2BC5, H2BC9	sp|P06899|H2B1J_HUMAN, sp|P23527|H2B1O_HUMAN, sp|P33778|H2B1B_HUMAN, sp|P58876|H2B1D_HUMAN, sp|P62807|H2B1C_HUMAN, sp|Q16778|H2B2E_HUMAN, sp|Q5QNW6|H2B2F_HUMAN, sp|Q93079|H2B1H_HUMAN, sp|Q99877|H2B1N_HUMAN, sp|Q99879|H2B1M_HUMAN	3	1	3	0	189038	34176.3	120594	0
AMGIMNSFVNDIFER	AM[209.0147]GIM[209.0147]NSFVNDIFER	K	I	59	73	15	23	2M(209.0147),5M(209.0147)	sp|O60814|H2B1K_HUMAN	O60814	H2B1K_HUMAN	H2BC12	Histone H2B type 1-K	H2BC11, H2BC12L, H2BC13, H2BC14, H2BC15, H2BC17, H2BC18, H2BC21, H2BC26, H2BC3, H2BC4, H2BC5, H2BC9	sp|P06899|H2B1J_HUMAN, sp|P23527|H2B1O_HUMAN, sp|P33778|H2B1B_HUMAN, sp|P57053|H2BFS_HUMAN, sp|P58876|H2B1D_HUMAN, sp|P62807|H2B1C_HUMAN, sp|Q16778|H2B2E_HUMAN, sp|Q5QNW6|H2B2F_HUMAN, sp|Q8N257|H2B3B_HUMAN, sp|Q93079|H2B1H_HUMAN, sp|Q99877|H2B1N_HUMAN, sp|Q99879|H2B1M_HUMAN, sp|Q99880|H2B1L_HUMAN	3	0	0	1	47310.8	0	0	24503.3
AMQDAEVSK	AM[209.0147]QDAEVSK	K	S	369	377	9	2	2M(209.0147)	sp|P38646|GRP75_HUMAN	P38646	GRP75_HUMAN	HSPA9	Stress-70 protein, mitochondrial	NA	NA	2	0	0	0	32938.1	28836.6	22418.6	21903.3
AMTGVEQWPYR	AM[209.0147]TGVEQWPYR	K	A	428	438	11	2	2M(209.0147)	sp|P49368|TCPG_HUMAN	P49368	TCPG_HUMAN	CCT3	T-complex protein 1 subunit gamma	NA	NA	0	0	0	2	0	0	0	27846.3
APATPAPMGAPTLPAVIPSSPK	APATPAPM[209.0147]GAPTLPAVIPSSPK	K	E	1493	1514	22	3	8M(209.0147)	sp|E9PAV3|NACAM_HUMAN	E9PAV3	NACAM_HUMAN	NACA	Nascent polypeptide-associated complex subunit alpha, muscle-specific form	NA	NA	0	1	0	0	0	0	0	0
AQAALQAVNSVQSGNLALAASAAAVDAGMAMAGQSPVLR	AQAALQAVNSVQSGNLALAASAAAVDAGM[209.0147]AM[15.9949]AGQSPVLR	R	I	147	185	39	3	29M(209.0147),31M(15.9949)	sp|P26599|PTBP1_HUMAN	P26599	PTBP1_HUMAN	PTBP1	Polypyrimidine tract-binding protein 1	NA	NA	0	0	0	1	0	0	0	4415.31
AQPYDPNFYDETYDYGGFTMMFDDRR	AQPYDPNFYDETYDYGGFTM[209.0147]M[15.9949]FDDRR	R	G	222	247	26	3	20M(209.0147),21M(15.9949)	sp|P61978|HNRPK_HUMAN	P61978	HNRPK_HUMAN	HNRNPK	Heterogeneous nuclear ribonucleoprotein K	NA	NA	3	2	0	5	67008.5	26627.6	0	36658.4
ASGLVPNVVVLVATVRALKMHGGGPSVTAGVPLK	ASGLVPNVVVLVATVRALKM[209.0147]HGGGPSVTAGVPLK	R	K	730	763	34	4	20M(209.0147)	sp|Q6UB35|C1TM_HUMAN	Q6UB35	C1TM_HUMAN	MTHFD1L	Monofunctional C1-tetrahydrofolate synthase, mitochondrial	NA	NA	0	0	1	0	0	0	0	0
ATESGAQSAPLPMEGVDISPK	ATESGAQSAPLPM[209.0147]EGVDISPK	K	Q	8	28	21	2	13M(209.0147)	sp|Q02790|FKBP4_HUMAN	Q02790	FKBP4_HUMAN	FKBP4	Peptidyl-prolyl cis-trans isomerase FKBP4	NA	NA	1	1	0	0	26538.4	22789.8	0	0
ATPLSSTVTLSMSADVPLVVEYK	ATPLSSTVTLSM[209.0147]SADVPLVVEYK	K	I	218	240	23	23	12M(209.0147)	sp|P12004|PCNA_HUMAN	P12004	PCNA_HUMAN	PCNA	Proliferating cell nuclear antigen	NA	NA	2	1	1	1	53847.8	34397.4	25327.3	29343.8
AVASLSVKLEQAMKEIQR	AVASLSVKLEQAM[209.0147]KEIQR	K	L	450	467	18	3	13M(209.0147)	sp|P12270|TPR_HUMAN	P12270	TPR_HUMAN	TPR	Nucleoprotein TPR	NA	NA	1	0	1	0	15634.4	17388.9	29765.2	0
AVCMLSNTTAIAEAWAR	AVC[57.0215]M[209.0147]LSNTTAIAEAWAR	R	L	374	390	17	2	3C(57.0215),4M(209.0147)	sp|Q9NY65|TBA8_HUMAN	Q9NY65	TBA8_HUMAN	TUBA8	Tubulin alpha-8 chain	TUBA1A, TUBA1B, TUBA3C, TUBA3D, TUBA3E, TUBA4A	sp|P0DPH7|TBA3C_HUMAN, sp|P0DPH8|TBA3D_HUMAN, sp|P68363|TBA1B_HUMAN, sp|P68366|TBA4A_HUMAN, sp|Q6PEY2|TBA3E_HUMAN, sp|Q71U36|TBA1A_HUMAN	0	0	0	4	0	0	0	27296.6
AVDIPHMDIEALK	AVDIPHM[209.0147]DIEALK	K	K	79	91	13	3	7M(209.0147)	sp|P62906|RL10A_HUMAN	P62906	RL10A_HUMAN	RPL10A	Large ribosomal subunit protein uL1	NA	NA	1	1	0	1	23096.7	24311.9	0	42454.7
AVENYLIQMAR	AVENYLIQM[209.0147]AR	K	Y	69	79	11	2	9M(209.0147)	sp|O14737|PDCD5_HUMAN	O14737	PDCD5_HUMAN	PDCD5	Programmed cell death protein 5	NA	NA	1	0	0	0	16816.6	0	0	23609.6
AVLVDLEPGTMDSVR	AVLVDLEPGTM[209.0147]DSVR	R	S	63	77	15	2	11M(209.0147)	sp|P04350|TBB4A_HUMAN	P04350	TBB4A_HUMAN	TUBB4A	Tubulin beta-4A chain	TUBB4B, TUBB8	sp|P68371|TBB4B_HUMAN, sp|Q3ZCM7|TBB8_HUMAN	2	1	0	1	204294	75470.3	21568.8	173898
AVTPPMPLLTPATPGGLPPAAAVAAAAATAK	AVTPPM[209.0147]PLLTPATPGGLPPAAAVAAAAATAK	K	I	302	332	31	3	6M(209.0147)	sp|Q9UHX1|PUF60_HUMAN	Q9UHX1	PUF60_HUMAN	PUF60	Poly(U)-binding-splicing factor PUF60	NA	NA	1	0	0	0	30119.7	0	0	0
AYHEQLSVAEITNACFEPANQMVK	AYHEQLSVAEITNAC[57.0215]FEPANQM[209.0147]VK	K	C	281	304	24	3	15C(57.0215),22M(209.0147)	sp|P68366|TBA4A_HUMAN	P68366	TBA4A_HUMAN	TUBA4A	Tubulin alpha-4A chain	TUBA1A, TUBA1B, TUBA3C, TUBA3D, TUBA3E	sp|P0DPH7|TBA3C_HUMAN, sp|P0DPH8|TBA3D_HUMAN, sp|P68363|TBA1B_HUMAN, sp|Q6PEY2|TBA3E_HUMAN, sp|Q71U36|TBA1A_HUMAN	0	0	0	1	13662.9	0	0	22299.6
CSVIRDSLLQDGEFSMDLR	C[57.0215]SVIRDSLLQDGEFSM[209.0147]DLR	K	T	71	89	19	3	16M(209.0147),1C(57.0215)	sp|P07737|PROF1_HUMAN	P07737	PROF1_HUMAN	PFN1	Profilin-1	NA	NA	1	1	1	0	35519.1	23829.8	30114.5	0
DAGTIAGLNVMR	DAGTIAGLNVM[209.0147]R	K	I	186	197	12	2	11M(209.0147)	sp|P11021|BIP_HUMAN	P11021	BIP_HUMAN	HSPA5	Endoplasmic reticulum chaperone BiP	NA	NA	1	2	1	0	30851.9	20033.2	20096.1	24016.4
DDDSNFHMDFIVAASNLR	DDDSNFHM[209.0147]DFIVAASNLR	K	A	852	869	18	3	8M(209.0147)	sp|P22314|UBA1_HUMAN	P22314	UBA1_HUMAN	UBA1	Ubiquitin-like modifier-activating enzyme 1	NA	NA	3	2	1	1	29968.4	21943.1	23094.1	16105.9
DELHIVEAEAMNYEGSPIK	DELHIVEAEAM[209.0147]NYEGSPIK	K	V	55	73	19	23	11M(209.0147)	sp|P06748|NPM_HUMAN	P06748	NPM_HUMAN	NPM1	Nucleophosmin	NA	NA	7	1	0	6	74221.5	20049.8	0	120536
DFIDSLGLLHEQNMAK	DFIDSLGLLHEQNM[209.0147]AK	K	M	261	276	16	3	14M(209.0147)	sp|Q7L2H7|EIF3M_HUMAN	Q7L2H7	EIF3M_HUMAN	EIF3M	Eukaryotic translation initiation factor 3 subunit M	NA	NA	1	0	0	0	17738.9	0	0	0
DFLLQQTMLR	DFLLQQTM[209.0147]LR	K	V	29	38	10	2	8M(209.0147)	sp|Q04760|LGUL_HUMAN	Q04760	LGUL_HUMAN	GLO1	Lactoylglutathione lyase	NA	NA	3	0	2	0	19807.7	17428.4	21169	14804.5
DFTVSAMHGDMDQK	DFTVSAM[209.0147]HGDM[15.9949]DQK	R	E	296	309	14	3	11M(15.9949),7M(209.0147)	sp|P60842|IF4A1_HUMAN	P60842	IF4A1_HUMAN	EIF4A1	Eukaryotic initiation factor 4A-I	NA	NA	0	0	0	1	13985.5	0	0	14655.2
DGNVLLHEMQIQHPTASLIAK	DGNVLLHEM[209.0147]QIQHPTASLIAK	K	V	59	79	21	4	9M(209.0147)	sp|P40227|TCPZ_HUMAN	P40227	TCPZ_HUMAN	CCT6A	T-complex protein 1 subunit zeta	NA	NA	2	0	0	1	33703.8	23440.6	0	22409.7
DHASIQMNVAEVDK	DHASIQM[209.0147]NVAEVDK	K	V	28	41	14	3	7M(209.0147)	sp|P63220|RS21_HUMAN	P63220	RS21_HUMAN	RPS21	Small ribosomal subunit protein eS21	NA	NA	0	0	0	1	15852.1	0	0	19549.2
DKLESEMEDAYHEHQANLLR	DKLESEM[209.0147]EDAYHEHQANLLR	K	Q	517	536	20	4	7M(209.0147)	sp|P23246|SFPQ_HUMAN	P23246	SFPQ_HUMAN	SFPQ	Splicing factor, proline- and glutamine-rich	NA	NA	1	0	0	0	15390.9	0	0	0
DLTDYLMK	DLTDYLM[209.0147]K	R	I	184	191	8	2	7M(209.0147)	sp|P63261|ACTG_HUMAN	P63261	ACTG_HUMAN	ACTG1	Actin, cytoplasmic 2	ACTA1, ACTA2, ACTB, ACTBL2, ACTC1, ACTG2	sp|P60709|ACTB_HUMAN, sp|P62736|ACTA_HUMAN, sp|P63267|ACTH_HUMAN, sp|P68032|ACTC_HUMAN, sp|P68133|ACTS_HUMAN, sp|Q562R1|ACTBL_HUMAN	0	0	0	1	0	0	0	61965
DLVNVPLCVDMCLNWLLNVYDTGRTGKIR	DLVNVPLC[57.0215]VDM[209.0147]C[57.0215]LNWLLNVYDTGRTGKIR	K	V	2924	2952	29	4	11M(209.0147),12C(57.0215),8C(57.0215)	sp|P46939|UTRN_HUMAN	P46939	UTRN_HUMAN	UTRN	Utrophin	NA	NA	1	0	0	0	1325.99	0	0	0
DLYANTVLSGGTTMYPGIADRMQK	DLYANTVLSGGTTM[15.9949]YPGIADRM[209.0147]QK	K	E	292	315	24	3	14M(15.9949),22M(209.0147)	sp|P63261|ACTG_HUMAN	P63261	ACTG_HUMAN	ACTG1	Actin, cytoplasmic 2	ACTB	sp|P60709|ACTB_HUMAN	2	2	1	0	124999	145363	243186	0
DLYANTVLSGGTTMYPGIADR	DLYANTVLSGGTTM[209.0147]YPGIADR	K	M	292	312	21	23	14M(209.0147)	sp|P63261|ACTG_HUMAN	P63261	ACTG_HUMAN	ACTG1	Actin, cytoplasmic 2	ACTB	sp|P60709|ACTB_HUMAN	15	16	16	10	601470	554750	471876	363505
DLYANTVLSGGTTMYPGIADRMQK	DLYANTVLSGGTTM[209.0147]YPGIADRMQK	K	E	292	315	24	3	14M(209.0147)	sp|P63261|ACTG_HUMAN	P63261	ACTG_HUMAN	ACTG1	Actin, cytoplasmic 2	ACTB	sp|P60709|ACTB_HUMAN	1	1	0	0	21466.4	23204.9	0	0
DLYANTVLSGGTTMYPGIADRMQK	DLYANTVLSGGTTM[209.0147]YPGIADRM[15.9949]QK	K	E	292	315	24	3	14M(209.0147),22M(15.9949)	sp|P63261|ACTG_HUMAN	P63261	ACTG_HUMAN	ACTG1	Actin, cytoplasmic 2	ACTB	sp|P60709|ACTB_HUMAN	0	4	4	0	0	154508	252438	0
DLYANTVLSGGTTMYPGIADRMQK	DLYANTVLSGGTTM[209.0147]YPGIADRM[209.0147]QK	K	E	292	315	24	3	14M(209.0147),22M(209.0147)	sp|P63261|ACTG_HUMAN	P63261	ACTG_HUMAN	ACTG1	Actin, cytoplasmic 2	ACTB	sp|P60709|ACTB_HUMAN	1	0	0	0	21074.2	0	0	0
DNLTLWTSDMQGDGEEQNK	DNLTLWTSDM[209.0147]QGDGEEQNK	R	E	226	244	19	2	10M(209.0147)	sp|P62258|1433E_HUMAN	P62258	1433E_HUMAN	YWHAE	14-3-3 protein epsilon	NA	NA	2	0	0	1	23684.9	0	0	15885.7
DNSTMGYMMAK	DNSTM[209.0147]GYM[15.9949]M[15.9949]AK	R	K	613	623	11	2	5M(209.0147),8M(15.9949),9M(15.9949)	sp|P08238|HS90B_HUMAN	P08238	HS90B_HUMAN	HSP90AB1	Heat shock protein HSP 90-beta	HSP90AB3P	sp|Q58FF7|H90B3_HUMAN	0	0	0	1	5503.36	0	0	29297.3
DSLDPSFTHAMQLLTAEIEK	DSLDPSFTHAM[209.0147]QLLTAEIEK	K	I	112	131	20	3	11M(209.0147)	sp|Q07666|KHDR1_HUMAN	Q07666	KHDR1_HUMAN	KHDRBS1	KH domain-containing, RNA-binding, signal transduction-associated protein 1	NA	NA	2	1	1	1	35931.2	22585.4	7211.25	27480.2
DSLLQDGEFSMDLR	DSLLQDGEFSM[209.0147]DLR	R	T	76	89	14	2	11M(209.0147)	sp|P07737|PROF1_HUMAN	P07737	PROF1_HUMAN	PFN1	Profilin-1	NA	NA	0	0	0	1	16258.9	0	0	83973.5
DSTLIMQLLR	DSTLIM[209.0147]QLLR	K	D	216	225	10	2	6M(209.0147)	sp|P62258|1433E_HUMAN	P62258	1433E_HUMAN	YWHAE	14-3-3 protein epsilon	SFN, YWHAB, YWHAG, YWHAH, YWHAQ, YWHAZ	sp|P27348|1433T_HUMAN, sp|P31946|1433B_HUMAN, sp|P31947|1433S_HUMAN, sp|P61981|1433G_HUMAN, sp|P63104|1433Z_HUMAN, sp|Q04917|1433F_HUMAN	3	2	2	2	64102.1	64705.5	56615.7	49659
DVSELTGFPEMLGGR	DVSELTGFPEM[209.0147]LGGR	R	V	50	64	15	2	11M(209.0147)	sp|P31939|PUR9_HUMAN	P31939	PUR9_HUMAN	ATIC	Bifunctional purine biosynthesis protein ATIC	NA	NA	1	0	0	0	31233.3	0	17966.1	0
EAMEDGEIDGNK	EAM[209.0147]EDGEIDGNK	K	V	628	639	12	2	3M(209.0147)	sp|P19338|NUCL_HUMAN	P19338	NUCL_HUMAN	NCL	Nucleolin	NA	NA	1	1	1	1	54091.4	49929.3	25828.6	27844
EAMRIGAEVYHNLK	EAM[209.0147]RIGAEVYHNLK	R	N	180	193	14	34	3M(209.0147)	sp|P06733|ENOA_HUMAN	P06733	ENOA_HUMAN	ENO1	Alpha-enolase	NA	NA	1	0	2	0	39892.2	19070.8	46069.2	0
EAYMGNVLQGGEGQAPTR	EAYM[209.0147]GNVLQGGEGQAPTR	K	Q	88	105	18	2	4M(209.0147)	sp|P24752|THIL_HUMAN	P24752	THIL_HUMAN	ACAT1	Acetyl-CoA acetyltransferase, mitochondrial	NA	NA	2	2	0	3	43431.6	29940.5	0	33828.8
EDIERMVQEAEK	EDIERM[209.0147]VQEAEK	K	Y	513	524	12	3	6M(209.0147)	sp|P11142|HSP7C_HUMAN	P11142	HSP7C_HUMAN	HSPA8	Heat shock cognate 71 kDa protein	NA	NA	2	0	0	0	30197.8	0	0	0
EDLHDMLASLGK	EDLHDM[209.0147]LASLGK	K	N	52	63	12	3	6M(209.0147)	sp|O14950|ML12B_HUMAN	O14950	ML12B_HUMAN	MYL12B	Myosin regulatory light chain 12B	MYL12A, MYL9	sp|P19105|ML12A_HUMAN, sp|P24844|MYL9_HUMAN	1	0	0	1	14863.1	0	0	18899.1
EDLTEIRDMLLANK	EDLTEIRDM[209.0147]LLANK	K	V	93	106	14	3	9M(209.0147)	sp|P05388|RLA0_HUMAN	P05388	RLA0_HUMAN	RPLP0	Large ribosomal subunit protein uL10	RPLP0P6	sp|Q8NHW5|RLA0L_HUMAN	0	0	0	1	0	0	0	26265.2
EDMAALEK	EDM[209.0147]AALEK	R	D	423	430	8	2	3M(209.0147)	sp|Q9BQE3|TBA1C_HUMAN	Q9BQE3	TBA1C_HUMAN	TUBA1C	Tubulin alpha-1C chain	TUBA1A, TUBA1B, TUBA4A	sp|P68363|TBA1B_HUMAN, sp|P68366|TBA4A_HUMAN, sp|Q71U36|TBA1A_HUMAN	1	0	0	2	21835.7	0	0	65085.4
EDSMDMDMSPLRPQNYLFGCELK	EDSM[15.9949]DM[209.0147]DM[15.9949]SPLRPQNYLFGC[57.0215]ELK	M	A	2	24	23	3	20C(57.0215),4M(15.9949),6M(209.0147),8M(15.9949)	sp|P06748|NPM_HUMAN	P06748	NPM_HUMAN	NPM1	Nucleophosmin	NA	NA	0	0	1	0	0	0	94987.5	0
EDSMDMDMSPLRPQNYLFGCELK	EDSM[209.0147]DM[15.9949]DM[15.9949]SPLRPQNYLFGC[57.0215]ELK	M	A	2	24	23	3	20C(57.0215),4M(209.0147),6M(15.9949),8M(15.9949)	sp|P06748|NPM_HUMAN	P06748	NPM_HUMAN	NPM1	Nucleophosmin	NA	NA	1	1	1	0	0	136494	93120.4	0
EEFTAFLHPEEYDYMK	EEFTAFLHPEEYDYM[209.0147]K	K	D	174	189	16	3	15M(209.0147)	sp|O43852|CALU_HUMAN	O43852	CALU_HUMAN	CALU	Calumenin	NA	NA	3	0	0	0	26852.3	0	0	15186.7
EEVLQELNMFPQLDDEATR	EEVLQELNM[209.0147]FPQLDDEATR	K	K	103	121	19	3	9M(209.0147)	sp|Q9NVN8|GNL3L_HUMAN	Q9NVN8	GNL3L_HUMAN	GNL3L	Guanine nucleotide-binding protein-like 3-like protein	NA	NA	0	0	0	1	0	0	0	18350.1
EGMNIVEAMER	EGMNIVEAM[209.0147]ER	K	F	134	144	11	2	9M(209.0147)	sp|P62937|PPIA_HUMAN	P62937	PPIA_HUMAN	PPIA	Peptidyl-prolyl cis-trans isomerase A	NA	NA	0	0	0	1	9500.96	10699.4	0	29076.6
EGMNIVEAMER	EGM[15.9949]NIVEAM[209.0147]ER	K	F	134	144	11	2	3M(15.9949),9M(209.0147)	sp|P62937|PPIA_HUMAN	P62937	PPIA_HUMAN	PPIA	Peptidyl-prolyl cis-trans isomerase A	NA	NA	1	1	1	1	36716.1	43179.2	75169.3	135253
EGMNIVEAMER	EGM[209.0147]NIVEAMER	K	F	134	144	11	2	3M(209.0147)	sp|P62937|PPIA_HUMAN	P62937	PPIA_HUMAN	PPIA	Peptidyl-prolyl cis-trans isomerase A	NA	NA	1	0	0	1	13538.1	10413.7	0	54074.2
EGMNIVEAMER	EGM[209.0147]NIVEAM[15.9949]ER	K	F	134	144	11	2	3M(209.0147),9M(15.9949)	sp|P62937|PPIA_HUMAN	P62937	PPIA_HUMAN	PPIA	Peptidyl-prolyl cis-trans isomerase A	NA	NA	0	0	1	3	62169.2	45048.8	29753.2	206422
EGMNIVEAMER	EGM[209.0147]NIVEAM[209.0147]ER	K	F	134	144	11	2	3M(209.0147),9M(209.0147)	sp|P62937|PPIA_HUMAN	P62937	PPIA_HUMAN	PPIA	Peptidyl-prolyl cis-trans isomerase A	NA	NA	0	0	0	1	6059.63	0	0	23580.9
EGNDLYHEMIESGVINLK	EGNDLYHEM[209.0147]IESGVINLK	R	D	242	259	18	3	9M(209.0147)	sp|P06576|ATPB_HUMAN	P06576	ATPB_HUMAN	ATP5F1B	ATP synthase subunit beta, mitochondrial	NA	NA	1	0	0	0	31718.4	25029	9439.1	15027.5
EHPWEVMPDLYFYRDPEEIEK	EHPWEVM[209.0147]PDLYFYRDPEEIEK	R	E	192	212	21	4	7M(209.0147)	sp|P08865|RSSA_HUMAN	P08865	RSSA_HUMAN	RPSA	Small ribosomal subunit protein uS2	RPSA2	sp|A0A8I5KQE6|RPSA2_HUMAN	0	0	0	1	0	0	0	21770.8
EICTIQSSGGIMLLK	EIC[57.0215]TIQSSGGIM[209.0147]LLK	R	D	230	244	15	2	12M(209.0147),3C(57.0215)	sp|Q06265|EXOS9_HUMAN	Q06265	EXOS9_HUMAN	EXOSC9	Exosome complex component RRP45	NA	NA	0	0	0	1	0	0	0	0
EIGNIISDAMK	EIGNIISDAM[209.0147]K	K	K	181	191	11	2	10M(209.0147)	sp|P10809|CH60_HUMAN	P10809	CH60_HUMAN	HSPD1	60 kDa heat shock protein, mitochondrial	NA	NA	0	0	0	1	23739.9	18024.4	0	45009.4
EIGNIISDAMKK	EIGNIISDAM[209.0147]KK	K	V	181	192	12	3	10M(209.0147)	sp|P10809|CH60_HUMAN	P10809	CH60_HUMAN	HSPD1	60 kDa heat shock protein, mitochondrial	NA	NA	1	1	0	0	79397.3	68840.4	35714.1	38366.9
EIGYPVMIKASAGGGGKGMR	EIGYPVMIKASAGGGGKGM[209.0147]R	R	I	211	230	20	3	19M(209.0147)	sp|P05165|PCCA_HUMAN	P05165	PCCA_HUMAN	PCCA	Propionyl-CoA carboxylase alpha chain, mitochondrial	NA	NA	0	2	0	0	17406.1	28093.4	19859.1	19055
EIGYPVMIKASAGGGGKGMR	EIGYPVM[209.0147]IKASAGGGGKGMR	R	I	211	230	20	3	7M(209.0147)	sp|P05165|PCCA_HUMAN	P05165	PCCA_HUMAN	PCCA	Propionyl-CoA carboxylase alpha chain, mitochondrial	NA	NA	1	0	0	0	17024.6	24351.1	0	0
EITALAPSTMK	EITALAPSTM[209.0147]K	K	I	316	326	11	2	10M(209.0147)	sp|P63261|ACTG_HUMAN	P63261	ACTG_HUMAN	ACTG1	Actin, cytoplasmic 2	ACTA1, ACTA2, ACTB, ACTC1, ACTG2	sp|P60709|ACTB_HUMAN, sp|P62736|ACTA_HUMAN, sp|P63267|ACTH_HUMAN, sp|P68032|ACTC_HUMAN, sp|P68133|ACTS_HUMAN	2	2	0	2	393479	305491	172337	333429
ELAMPGEDLK	ELAM[209.0147]PGEDLK	K	F	399	408	10	2	4M(209.0147)	sp|P49411|EFTU_HUMAN	P49411	EFTU_HUMAN	TUFM	Elongation factor Tu, mitochondrial	NA	NA	1	0	0	0	31998.5	16572.7	0	0
EMFEDTVEER	EM[209.0147]FEDTVEER	K	V	5	14	10	2	2M(209.0147)	sp|Q16576|RBBP7_HUMAN	Q16576	RBBP7_HUMAN	RBBP7	Histone-binding protein RBBP7	NA	NA	0	0	0	1	18352.3	0	0	18739.7
EMLQQSK	EM[209.0147]LQQSK	R	I	393	399	7	2	2M(209.0147)	sp|P08238|HS90B_HUMAN	P08238	HS90B_HUMAN	HSP90AB1	Heat shock protein HSP 90-beta	HSP90AA1, HSP90AB3P	sp|P07900|HS90A_HUMAN, sp|Q58FF7|H90B3_HUMAN	0	0	0	1	0	0	0	52135.2
EPLPPIQQHIWNMLNPPAEVTTK	EPLPPIQQHIWNM[209.0147]LNPPAEVTTK	R	S	503	525	23	3	13M(209.0147)	sp|P13010|XRCC5_HUMAN	P13010	XRCC5_HUMAN	XRCC5	X-ray repair cross-complementing protein 5	NA	NA	0	0	0	2	0	0	0	29317.7
EPMKDDITGEPLIRR	EPM[209.0147]KDDITGEPLIRR	K	S	161	175	15	4	3M(209.0147)	sp|P54819|KAD2_HUMAN	P54819	KAD2_HUMAN	AK2	Adenylate kinase 2, mitochondrial	NA	NA	1	0	0	0	34157.2	0	0	0
ERLDQPMTEIVSR	ERLDQPM[209.0147]TEIVSR	K	V	1009	1021	13	3	7M(209.0147)	sp|P22314|UBA1_HUMAN	P22314	UBA1_HUMAN	UBA1	Ubiquitin-like modifier-activating enzyme 1	NA	NA	2	0	0	0	25425.5	20383.1	21057.7	22389.3
ERLEQQVPVNQVFGQDEMIDVIGVTK	ERLEQQVPVNQVFGQDEM[209.0147]IDVIGVTK	R	G	199	224	26	3	18M(209.0147)	sp|P39023|RL3_HUMAN	P39023	RL3_HUMAN	RPL3	Large ribosomal subunit protein uL3	NA	NA	0	0	0	3	0	0	0	17928.7
ESTGAQVQVAGDMLPNSTER	ESTGAQVQVAGDM[209.0147]LPNSTER	R	A	125	144	20	23	13M(209.0147)	sp|Q15365|PCBP1_HUMAN	Q15365	PCBP1_HUMAN	PCBP1	Poly(rC)-binding protein 1	PCBP2, PCBP3	sp|P57721|PCBP3_HUMAN, sp|Q15366|PCBP2_HUMAN	0	0	0	6	0	0	0	41838.5
EVDEQMLNVQNK	EVDEQM[209.0147]LNVQNK	K	N	325	336	12	2	6M(209.0147)	sp|P07437|TBB5_HUMAN	P07437	TBB5_HUMAN	TUBB	Tubulin beta chain	TUBB2A, TUBB2B, TUBB4B	sp|P68371|TBB4B_HUMAN, sp|Q13885|TBB2A_HUMAN, sp|Q9BVA1|TBB2B_HUMAN	4	1	0	5	109833	36248.2	0	111376
EVTPEGLQMVK	EVTPEGLQM[209.0147]VK	K	K	236	246	11	2	9M(209.0147)	sp|P22234|PUR6_HUMAN	P22234	PUR6_HUMAN	PAICS	Bifunctional phosphoribosylaminoimidazole carboxylase/phosphoribosylaminoimidazole succinocarboxamide synthetase	NA	NA	1	0	0	0	22420.7	0	0	27039.5
EYRQMVETELK	EYRQM[209.0147]VETELK	R	L	84	94	11	3	5M(209.0147)	sp|P62258|1433E_HUMAN	P62258	1433E_HUMAN	YWHAE	14-3-3 protein epsilon	NA	NA	0	0	0	1	0	0	0	23535.8
FAMKEMGTPDVR	FAM[15.9949]KEM[209.0147]GTPDVR	K	I	52	63	12	3	3M(15.9949),6M(209.0147)	sp|P62899|RL31_HUMAN	P62899	RL31_HUMAN	RPL31	Large ribosomal subunit protein eL31	NA	NA	0	1	0	0	37065.8	19706.4	0	0
FAMKEMGTPDVR	FAM[209.0147]KEM[15.9949]GTPDVR	K	I	52	63	12	3	3M(209.0147),6M(15.9949)	sp|P62899|RL31_HUMAN	P62899	RL31_HUMAN	RPL31	Large ribosomal subunit protein eL31	NA	NA	1	0	0	0	37065.8	19847	0	0
FDEAYIYMQRASDLAR	FDEAYIYM[209.0147]QRASDLAR	R	Q	295	310	16	3	8M(209.0147)	sp|Q6DKK2|TTC19_HUMAN	Q6DKK2	TTC19_HUMAN	TTC19	Tetratricopeptide repeat protein 19, mitochondrial	NA	NA	0	1	0	0	50869.7	55032.7	40722.6	0
FFGGYVPEMVLTPDDQR	FFGGYVPEM[209.0147]VLTPDDQR	K	L	664	680	17	2	9M(209.0147)	sp|P56192|SYMC_HUMAN	P56192	SYMC_HUMAN	MARS1	Methionine--tRNA ligase, cytoplasmic	NA	NA	0	0	0	2	11690.8	0	0	38120.8
FGDPVVQSDMK	FGDPVVQSDM[209.0147]K	K	H	78	88	11	2	10M(209.0147)	sp|P0DMV8|HS71A_HUMAN	P0DMV8	HS71A_HUMAN	HSPA1A	Heat shock 70 kDa protein 1A	HSPA1B	sp|P0DMV9|HS71B_HUMAN	2	0	0	1	80093.7	0	0	64538.9
FGDPVVQSDMKHWPFQVINDGDKPK	FGDPVVQSDM[209.0147]KHWPFQVINDGDKPK	K	V	78	102	25	45	10M(209.0147)	sp|P0DMV8|HS71A_HUMAN	P0DMV8	HS71A_HUMAN	HSPA1A	Heat shock 70 kDa protein 1A	HSPA1B	sp|P0DMV9|HS71B_HUMAN	2	0	0	0	60722.6	0	0	0
FGQAATMEGIGAIGGTPPAFNR	FGQAATM[209.0147]EGIGAIGGTPPAFNR	R	A	435	456	22	3	7M(209.0147)	sp|Q15233|NONO_HUMAN	Q15233	NONO_HUMAN	NONO	Non-POU domain-containing octamer-binding protein	NA	NA	1	0	0	0	38350.8	0	0	40338
FGVEQDVDMVFASFIR	FGVEQDVDM[209.0147]VFASFIR	K	K	231	246	16	3	9M(209.0147)	sp|P14618|KPYM_HUMAN	P14618	KPYM_HUMAN	PKM	Pyruvate kinase PKM	NA	NA	1	0	0	0	9273.94	0	0	0
FGVEQDVDMVFASFIRK	FGVEQDVDM[209.0147]VFASFIRK	K	A	231	247	17	3	9M(209.0147)	sp|P14618|KPYM_HUMAN	P14618	KPYM_HUMAN	PKM	Pyruvate kinase PKM	NA	NA	0	0	1	0	12922	0	6971.94	0
FLLGISMTERFNLSVRQQVMK	FLLGISM[209.0147]TERFNLSVRQQVM[209.0147]K	R	T	332	352	21	3	20M(209.0147),7M(209.0147)	sp|A6NJ78|MET15_HUMAN	A6NJ78	MET15_HUMAN	METTL15	12S rRNA N4-methylcytidine (m4C) methyltransferase	NA	NA	1	0	0	0	38925.9	0	0	0
FLNEHPGGEEVLLEQAGVDASESFEDVGHSSDAREMLK	FLNEHPGGEEVLLEQAGVDASESFEDVGHSSDAREM[209.0147]LK	R	Q	55	92	38	5	36M(209.0147)	sp|O43169|CYB5B_HUMAN	O43169	CYB5B_HUMAN	CYB5B	Cytochrome b5 type B	NA	NA	1	0	0	0	10562.7	0	0	0
FLSQPFQVAEVFTGHMGK	FLSQPFQVAEVFTGHM[209.0147]GK	R	L	463	480	18	3	16M(209.0147)	sp|P06576|ATPB_HUMAN	P06576	ATPB_HUMAN	ATP5F1B	ATP synthase subunit beta, mitochondrial	NA	NA	0	0	0	1	19322.7	0	0	98726.4
FMNPFNMPNLYQK	FM[15.9949]NPFNM[209.0147]PNLYQK	K	L	124	136	13	2	2M(15.9949),7M(209.0147)	sp|P31948|STIP1_HUMAN	P31948	STIP1_HUMAN	STIP1	Stress-induced-phosphoprotein 1	NA	NA	1	0	0	0	21718.2	0	0	11586.8
FMQASEDLLK	FM[209.0147]QASEDLLK	K	E	40	49	10	2	2M(209.0147)	sp|P15531|NDKA_HUMAN	P15531	NDKA_HUMAN	NME1	Nucleoside diphosphate kinase A	NA	NA	0	0	0	2	0	0	0	33802.7
FNADEFEDMVAEK	FNADEFEDM[209.0147]VAEK	K	R	176	188	13	2	9M(209.0147)	sp|P27635|RL10_HUMAN	P27635	RL10_HUMAN	RPL10	Large ribosomal subunit protein uL16	NA	NA	1	0	0	0	16117.6	6183.23	0	11357.5
FSHEEIAMATVTALR	FSHEEIAM[209.0147]ATVTALR	K	R	244	258	15	3	8M(209.0147)	sp|P04075|ALDOA_HUMAN	P04075	ALDOA_HUMAN	ALDOA	Fructose-bisphosphate aldolase A	NA	NA	0	0	0	1	0	0	0	47132
FSHEEIAMATVTALRR	FSHEEIAM[209.0147]ATVTALRR	K	T	244	259	16	4	8M(209.0147)	sp|P04075|ALDOA_HUMAN	P04075	ALDOA_HUMAN	ALDOA	Fructose-bisphosphate aldolase A	NA	NA	2	0	0	0	32895.4	0	11128.1	0
FVDGLMIHSGDPVNYYVDTAVR	FVDGLM[209.0147]IHSGDPVNYYVDTAVR	K	H	152	173	22	3	6M(209.0147)	sp|P23396|RS3_HUMAN	P23396	RS3_HUMAN	RPS3	Small ribosomal subunit protein uS3	NA	NA	0	0	0	1	0	0	0	19271.9
GAEEMETVIPVDVMR	GAEEM[15.9949]ETVIPVDVM[209.0147]R	K	R	13	27	15	2	14M(209.0147),5M(15.9949)	sp|Q99497|PARK7_HUMAN	Q99497	PARK7_HUMAN	PARK7	Parkinson disease protein 7	NA	NA	0	0	0	1	28135.4	23118.9	0	60535.2
GAMPPAPVPAGTPAPPGPATMMPDGTLGLTPPTTER	GAM[15.9949]PPAPVPAGTPAPPGPATM[209.0147]M[15.9949]PDGTLGLTPPTTER	R	F	399	434	36	3	21M(209.0147),22M(15.9949),3M(15.9949)	sp|Q15233|NONO_HUMAN	Q15233	NONO_HUMAN	NONO	Non-POU domain-containing octamer-binding protein	NA	NA	4	0	0	0	25496.3	0	0	0
GASQAGMTGYGMPR	GASQAGM[15.9949]TGYGM[209.0147]PR	R	Q	183	196	14	2	12M(209.0147),7M(15.9949)	sp|P37802|TAGL2_HUMAN	P37802	TAGL2_HUMAN	TAGLN2	Transgelin-2	TAGLN3	sp|Q9UI15|TAGL3_HUMAN	0	0	0	1	0	0	0	13110.2
GDFFPPERPQQLPHGLGGIGMGLGPGGQPIDANHLNK	GDFFPPERPQQLPHGLGGIGM[209.0147]GLGPGGQPIDANHLNK	K	G	286	322	37	5	21M(209.0147)	sp|P52272|HNRPM_HUMAN	P52272	HNRPM_HUMAN	HNRNPM	Heterogeneous nuclear ribonucleoprotein M	NA	NA	0	0	0	1	0	0	0	31671.1
GEENLMDAQVK	GEENLM[209.0147]DAQVK	K	A	271	281	11	2	6M(209.0147)	sp|P50990|TCPQ_HUMAN	P50990	TCPQ_HUMAN	CCT8	T-complex protein 1 subunit theta	NA	NA	3	2	0	2	42787.8	28861.4	0	30219.7
GFGFVTYATVEEVDAAMNAR	GFGFVTYATVEEVDAAM[209.0147]NAR	R	P	56	75	20	23	17M(209.0147)	sp|P09651|ROA1_HUMAN	P09651	ROA1_HUMAN	HNRNPA1	Heterogeneous nuclear ribonucleoprotein A1	HNRNPA1L3	sp|A0A2R8Y4L2|RA1L3_HUMAN	0	0	0	6	0	0	0	63363.7
GFGFVTYATVEEVDAAMNARPHK	GFGFVTYATVEEVDAAM[209.0147]NARPHK	R	V	56	78	23	4	17M(209.0147)	sp|P09651|ROA1_HUMAN	P09651	ROA1_HUMAN	HNRNPA1	Heterogeneous nuclear ribonucleoprotein A1	HNRNPA1L3	sp|A0A2R8Y4L2|RA1L3_HUMAN	1	1	2	1	27604.3	18017.3	19484.4	19847.6
GFQQILAGEYDHLPEQAFYMVGPIEEAVAK	GFQQILAGEYDHLPEQAFYM[209.0147]VGPIEEAVAK	K	A	490	519	30	4	20M(209.0147)	sp|P06576|ATPB_HUMAN	P06576	ATPB_HUMAN	ATP5F1B	ATP synthase subunit beta, mitochondrial	NA	NA	0	0	0	1	0	0	0	29252.1
GGDLMAYDR	GGDLM[209.0147]AYDR	R	R	317	325	9	2	5M(209.0147)	sp|P61978|HNRPK_HUMAN	P61978	HNRPK_HUMAN	HNRNPK	Heterogeneous nuclear ribonucleoprotein K	NA	NA	0	0	0	1	14685.3	3394.42	0	22186.8
GGIMLPEK	GGIM[209.0147]LPEK	K	S	29	36	8	2	4M(209.0147)	sp|P61604|CH10_HUMAN	P61604	CH10_HUMAN	HSPE1	10 kDa heat shock protein, mitochondrial	NA	NA	0	0	0	1	165476	46092.5	0	175113
GGKPEPPAMPQPVPTA	GGKPEPPAM[209.0147]PQPVPTA	K	-	228	243	16	2	9M(209.0147)	sp|P23396|RS3_HUMAN	P23396	RS3_HUMAN	RPS3	Small ribosomal subunit protein uS3	NA	NA	2	1	0	2	120308	30788.1	0	122579
GHVFEESQVAGTPMFVVK	GHVFEESQVAGTPM[209.0147]FVVK	R	A	768	785	18	3	14M(209.0147)	sp|P13639|EF2_HUMAN	P13639	EF2_HUMAN	EEF2	Elongation factor 2	NA	NA	0	0	0	3	11977.9	0	0	24642.2
GIEILTDMSRPVELSDR	GIEILTDM[209.0147]SRPVELSDR	K	E	144	160	17	3	8M(209.0147)	sp|P50991|TCPD_HUMAN	P50991	TCPD_HUMAN	CCT4	T-complex protein 1 subunit delta	NA	NA	0	0	0	2	0	0	0	20032.8
GIEILTDMSRPVELSDRETLLNSATTSLNSK	GIEILTDM[209.0147]SRPVELSDRETLLNSATTSLNSK	K	V	144	174	31	4	8M(209.0147)	sp|P50991|TCPD_HUMAN	P50991	TCPD_HUMAN	CCT4	T-complex protein 1 subunit delta	NA	NA	1	0	0	0	18021.5	0	0	0
GIGMGNIGPAGMGMEGIGFGINK	GIGM[15.9949]GNIGPAGM[209.0147]GM[15.9949]EGIGFGINK	K	M	323	345	23	3	12M(209.0147),14M(15.9949),4M(15.9949)	sp|P52272|HNRPM_HUMAN	P52272	HNRPM_HUMAN	HNRNPM	Heterogeneous nuclear ribonucleoprotein M	NA	NA	3	2	0	0	49309	27243.4	0	43855.4
GIGMGNIGPAGMGMEGIGFGINK	GIGM[209.0147]GNIGPAGM[15.9949]GM[15.9949]EGIGFGINK	K	M	323	345	23	3	12M(15.9949),14M(15.9949),4M(209.0147)	sp|P52272|HNRPM_HUMAN	P52272	HNRPM_HUMAN	HNRNPM	Heterogeneous nuclear ribonucleoprotein M	NA	NA	2	0	0	1	34574.6	0	0	39608.9
GINTLVTYDMVPEPK	GINTLVTYDM[209.0147]VPEPK	K	I	73	87	15	2	10M(209.0147)	sp|P20674|COX5A_HUMAN	P20674	COX5A_HUMAN	COX5A	Cytochrome c oxidase subunit 5A, mitochondrial	NA	NA	4	0	0	3	56357.8	28576.8	0	66029.9
GLLSDSMTDVPVDTGVAAR	GLLSDSM[209.0147]TDVPVDTGVAAR	K	T	16	34	19	2	7M(209.0147)	sp|O43399|TPD54_HUMAN	O43399	TPD54_HUMAN	TPD52L2	Tumor protein D54	NA	NA	1	0	0	0	18413.1	0	0	22068.5
GLTMLDHEQVTPEDPGAQFLIR	GLTM[209.0147]LDHEQVTPEDPGAQFLIR	K	T	62	83	22	3	4M(209.0147)	sp|Q9UBE0|SAE1_HUMAN	Q9UBE0	SAE1_HUMAN	SAE1	SUMO-activating enzyme subunit 1	NA	NA	0	0	0	1	0	0	0	8970.47
GMSLNLEPDNVGVVVFGNDK	GM[209.0147]SLNLEPDNVGVVVFGNDK	K	L	104	123	20	2	2M(209.0147)	sp|P25705|ATPA_HUMAN	P25705	ATPA_HUMAN	ATP5F1A	ATP synthase subunit alpha, mitochondrial	NA	NA	1	0	0	0	19890.5	13899.1	0	0
GPPPFPGVPLMSTPMGGPVPPPIRYGPPPQLCGPFGPRPLPPPFGPGMR	GPPPFPGVPLM[209.0147]STPM[209.0147]GGPVPPPIRYGPPPQLC[57.0215]GPFGPRPLPPPFGPGM[15.9949]R	K	P	1761	1809	49	5	11M(209.0147),15M(209.0147),32C(57.0215),48M(15.9949)	sp|Q5JRA6|TGO1_HUMAN	Q5JRA6	TGO1_HUMAN	MIA3	Transport and Golgi organization protein 1 homolog	NA	NA	1	0	0	0	0	0	0	0
GQILMPNIGYGSNK	GQILM[209.0147]PNIGYGSNK	K	K	51	64	14	2	5M(209.0147)	sp|P62910|RL32_HUMAN	P62910	RL32_HUMAN	RPL32	Large ribosomal subunit protein eL32	NA	NA	0	0	0	1	30765.8	0	16904.1	37180.7
GSNMDFREPTEEER	GSNM[209.0147]DFREPTEEER	R	A	192	205	14	3	4M(209.0147)	sp|Q15056|IF4H_HUMAN	Q15056	IF4H_HUMAN	EIF4H	Eukaryotic translation initiation factor 4H	NA	NA	0	0	0	1	2971.95	0	0	27154.2
GVEEEEEDGEMRE	GVEEEEEDGEM[209.0147]RE	R	-	74	86	13	2	11M(209.0147)	sp|P62306|RUXF_HUMAN	P62306	RUXF_HUMAN	SNRPF	Small nuclear ribonucleoprotein F	NA	NA	1	0	0	1	59601.1	13594.7	0	52455.5
GVMLAVDAVIAELK	GVM[209.0147]LAVDAVIAELK	R	K	143	156	14	3	3M(209.0147)	sp|P10809|CH60_HUMAN	P10809	CH60_HUMAN	HSPD1	60 kDa heat shock protein, mitochondrial	NA	NA	0	0	0	1	0	0	0	6612.83
GVMLAVDAVIAELKK	GVM[209.0147]LAVDAVIAELKK	R	Q	143	157	15	3	3M(209.0147)	sp|P10809|CH60_HUMAN	P10809	CH60_HUMAN	HSPD1	60 kDa heat shock protein, mitochondrial	NA	NA	1	1	0	0	26462.7	11140.2	8850.51	0
GVVDSEDLPLNISREMLQQSK	GVVDSEDLPLNISREM[209.0147]LQQSK	R	I	379	399	21	3	16M(209.0147)	sp|P08238|HS90B_HUMAN	P08238	HS90B_HUMAN	HSP90AB1	Heat shock protein HSP 90-beta	HSP90AA1	sp|P07900|HS90A_HUMAN	4	0	0	0	31573.1	15029.8	10607.8	0
GWEEGVAQMSVGQR	GWEEGVAQM[209.0147]SVGQR	R	A	59	72	14	2	9M(209.0147)	sp|P62942|FKB1A_HUMAN	P62942	FKB1A_HUMAN	FKBP1A	Peptidyl-prolyl cis-trans isomerase FKBP1A	NA	NA	0	0	0	1	0	0	0	25265.4
GWEFMWNERLGYILTCPSNLGTGLR	GWEFM[209.0147]WNERLGYILTC[57.0215]PSNLGTGLR	R	A	301	325	25	3	16C(57.0215),5M(209.0147)	sp|P12532|KCRU_HUMAN	P12532	KCRU_HUMAN	CKMT1A	Creatine kinase U-type, mitochondrial	CKMT2	sp|P17540|KCRS_HUMAN	1	1	3	0	44637.7	49918	75875	0
HLMLPDFDLLEDIESK	HLM[209.0147]LPDFDLLEDIESK	R	I	82	97	16	3	3M(209.0147)	sp|P13010|XRCC5_HUMAN	P13010	XRCC5_HUMAN	XRCC5	X-ray repair cross-complementing protein 5	NA	NA	0	0	0	2	0	0	0	14300.1
IANEVIGEMNLKPEEVFLAQGTLRPDLIESASLVASGK	IANEVIGEM[209.0147]NLKPEEVFLAQGTLRPDLIESASLVASGK	K	A	347	384	38	4	9M(209.0147)	sp|P49915|GUAA_HUMAN	P49915	GUAA_HUMAN	GMPS	GMP synthase [glutamine-hydrolyzing]	NA	NA	1	0	0	0	10421.5	0	0	0
IAPPEAPVTGYMFGK	IAPPEAPVTGYM[209.0147]FGK	R	G	879	893	15	2	12M(209.0147)	sp|P09874|PARP1_HUMAN	P09874	PARP1_HUMAN	PARP1	Poly [ADP-ribose] polymerase 1	NA	NA	0	0	0	1	49301	17683.9	0	35807.1
IAQDLEMYGINYFEIK	IAQDLEM[209.0147]YGINYFEIK	K	N	194	209	16	2	7M(209.0147)	sp|P15311|EZRI_HUMAN	P15311	EZRI_HUMAN	EZR	Ezrin	NA	NA	2	2	1	1	32418.9	32604.2	20873.9	21400.4
IAQDLEMYGVNYFSIK	IAQDLEM[209.0147]YGVNYFSIK	K	N	194	209	16	2	7M(209.0147)	sp|P26038|MOES_HUMAN	P26038	MOES_HUMAN	MSN	Moesin	NA	NA	2	1	1	0	25364.1	21973.5	21542.7	0
IDDMTAAPMDVR	IDDM[15.9949]TAAPM[209.0147]DVR	K	Q	94	105	12	2	4M(15.9949),9M(209.0147)	sp|P15927|RFA2_HUMAN	P15927	RFA2_HUMAN	RPA2	Replication protein A 32 kDa subunit	NA	NA	1	0	0	1	35581.1	25231.3	0	27581.3
IDDMTAAPMDVR	IDDM[209.0147]TAAPM[15.9949]DVR	K	Q	94	105	12	2	4M(209.0147),9M(15.9949)	sp|P15927|RFA2_HUMAN	P15927	RFA2_HUMAN	RPA2	Replication protein A 32 kDa subunit	NA	NA	0	0	0	1	39743.5	33989.5	0	38031.8
IDINMSGFNETDDLK	IDINM[209.0147]SGFNETDDLK	R	R	321	335	15	2	5M(209.0147)	sp|P13797|PLST_HUMAN	P13797	PLST_HUMAN	PLS3	Plastin-3	NA	NA	1	1	1	2	38245.8	43938.7	29905.6	28656
IDINMSGFNETDDLKR	IDINM[209.0147]SGFNETDDLKR	R	A	321	336	16	3	5M(209.0147)	sp|P13797|PLST_HUMAN	P13797	PLST_HUMAN	PLS3	Plastin-3	NA	NA	0	1	0	0	13281.7	16130.3	15085.8	0
IEVIEIMTDR	IEVIEIM[209.0147]TDR	K	G	131	140	10	2	7M(209.0147)	sp|P09651|ROA1_HUMAN	P09651	ROA1_HUMAN	HNRNPA1	Heterogeneous nuclear ribonucleoprotein A1	HNRNPA1L2, HNRNPA1L3	sp|A0A2R8Y4L2|RA1L3_HUMAN, sp|Q32P51|RA1L2_HUMAN	0	0	0	2	14465.2	0	0	33672.8
IEVIEIMTDRGSGK	IEVIEIM[209.0147]TDRGSGK	K	K	131	144	14	3	7M(209.0147)	sp|P09651|ROA1_HUMAN	P09651	ROA1_HUMAN	HNRNPA1	Heterogeneous nuclear ribonucleoprotein A1	HNRNPA1L2, HNRNPA1L3	sp|A0A2R8Y4L2|RA1L3_HUMAN, sp|Q32P51|RA1L2_HUMAN	2	0	0	0	38725.7	16649.1	0	0
IFLAVANSMAFQNDIFEWSRDHRAHHK	IFLAVANSM[209.0147]AFQNDIFEWSRDHRAHHK	R	Y	110	136	27	3	9M(209.0147)	sp|Q86SK9|SCD5_HUMAN	Q86SK9	SCD5_HUMAN	SCD5	Stearoyl-CoA desaturase 5	NA	NA	0	1	0	0	0	0	0	0
IFPGDTILETGEVIPPMK	IFPGDTILETGEVIPPM[209.0147]K	R	E	104	121	18	2	17M(209.0147)	sp|O95139|NDUB6_HUMAN	O95139	NDUB6_HUMAN	NDUFB6	NADH dehydrogenase [ubiquinone] 1 beta subcomplex subunit 6	NA	NA	0	1	0	0	0	14591.4	0	0
IGEHTPSALAIMENANVLAR	IGEHTPSALAIM[209.0147]ENANVLAR	K	Y	154	173	20	3	12M(209.0147)	sp|P04075|ALDOA_HUMAN	P04075	ALDOA_HUMAN	ALDOA	Fructose-bisphosphate aldolase A	NA	contam_sp|P00883|ALDOA_RABIT	2	0	0	2	59429.2	15998.9	0	98234.8
IGGIGTVPVGRVETGVLKPGMVVTFAPVNVTTEVK	IGGIGTVPVGRVETGVLKPGM[209.0147]VVTFAPVNVTTEVK	K	S	256	290	35	4	21M(209.0147)	sp|P68104|EF1A1_HUMAN	P68104	EF1A1_HUMAN	EEF1A1	Elongation factor 1-alpha 1	EEF1A1P5	sp|Q5VTE0|EF1A3_HUMAN	3	0	0	0	28615.9	0	18247.9	0
IGNTGGMLDNILASK	IGNTGGM[209.0147]LDNILASK	K	L	636	650	15	2	7M(209.0147)	sp|P53396|ACLY_HUMAN	P53396	ACLY_HUMAN	ACLY	ATP-citrate synthase	NA	NA	1	0	0	1	25875.6	10828.9	0	28173.4
IGSGVERMGAGMGFGLER	IGSGVERM[209.0147]GAGM[15.9949]GFGLER	R	M	479	496	18	3	12M(15.9949),8M(209.0147)	sp|P52272|HNRPM_HUMAN	P52272	HNRPM_HUMAN	HNRNPM	Heterogeneous nuclear ribonucleoprotein M	NA	NA	2	0	0	0	23898.7	0	0	0
IGYNPDTVAFVPISGWNGDNMLEPSANMPWFK	IGYNPDTVAFVPISGWNGDNM[209.0147]LEPSANMPWFK	K	G	181	212	32	4	21M(209.0147)	sp|P68104|EF1A1_HUMAN	P68104	EF1A1_HUMAN	EEF1A1	Elongation factor 1-alpha 1	EEF1A1P5	sp|Q5VTE0|EF1A3_HUMAN	0	0	1	0	0	0	4280.76	0
IIASSPEMNLPTVSALR	IIASSPEM[209.0147]NLPTVSALR	K	K	30	46	17	2	8M(209.0147)	sp|Q96C36|P5CR2_HUMAN	Q96C36	P5CR2_HUMAN	PYCR2	Pyrroline-5-carboxylate reductase 2	NA	NA	0	0	0	2	0	0	0	29380.2
IIGLDQVAGMSETALPGAFK	IIGLDQVAGM[209.0147]SETALPGAFK	R	T	618	637	20	2	10M(209.0147)	sp|P35579|MYH9_HUMAN	P35579	MYH9_HUMAN	MYH9	Myosin-9	NA	NA	0	0	0	2	0	0	0	9810.26
IIPGFMCQGGDFTR	IIPGFM[209.0147]C[57.0215]QGGDFTR	R	H	56	69	14	2	6M(209.0147),7C(57.0215)	sp|P62937|PPIA_HUMAN	P62937	PPIA_HUMAN	PPIA	Peptidyl-prolyl cis-trans isomerase A	PPIAL4A, PPIAL4C, PPIAL4D, PPIAL4E, PPIAL4F, PPIAL4H	sp|A0A075B759|PAL4E_HUMAN, sp|A0A075B767|PAL4H_HUMAN, sp|A0A0B4J2A2|PAL4C_HUMAN, sp|F5H284|PAL4D_HUMAN, sp|P0DN26|PAL4F_HUMAN, sp|Q9Y536|PAL4A_HUMAN	0	0	0	4	10445.9	0	0	87538.8
IIPGFMCQGGDFTRHNGTGGK	IIPGFM[209.0147]C[57.0215]QGGDFTRHNGTGGK	R	S	56	76	21	4	6M(209.0147),7C(57.0215)	sp|P62937|PPIA_HUMAN	P62937	PPIA_HUMAN	PPIA	Peptidyl-prolyl cis-trans isomerase A	NA	NA	0	0	2	0	16808.8	0	28903.3	0
IKWGDAGAEYVVESTGVFTTMEK	IKWGDAGAEYVVESTGVFTTM[209.0147]EK	K	A	85	107	23	3	21M(209.0147)	sp|P04406|G3P_HUMAN	P04406	G3P_HUMAN	GAPDH	Glyceraldehyde-3-phosphate dehydrogenase	NA	NA	2	1	1	0	62555.5	42225.7	36332.9	11045.2
ILATPPQEDAPSVDIANIRMPSLPSYK	ILATPPQEDAPSVDIANIRM[209.0147]PSLPSYK	K	V	284	310	27	3	20M(209.0147)	sp|P29401|TKT_HUMAN	P29401	TKT_HUMAN	TKT	Transketolase	NA	NA	3	2	1	0	27225.8	26052	25998	0
ILDQGEDFPASEMTR	ILDQGEDFPASEM[209.0147]TR	K	I	209	223	15	2	13M(209.0147)	sp|P30040|ERP29_HUMAN	P30040	ERP29_HUMAN	ERP29	Endoplasmic reticulum resident protein 29	NA	NA	1	1	0	1	33349.6	42836.9	15511.5	54236.3
ILIANTGMDTDK	ILIANTGM[209.0147]DTDK	K	I	237	248	12	2	8M(209.0147)	sp|P78371|TCPB_HUMAN	P78371	TCPB_HUMAN	CCT2	T-complex protein 1 subunit beta	NA	NA	2	1	0	1	65304.8	32836.1	8833.42	49415.6
ILVATNLFGRGMDIER	ILVATNLFGRGM[209.0147]DIER	R	V	340	355	16	3	12M(209.0147)	sp|Q13838|DX39B_HUMAN	Q13838	DX39B_HUMAN	DDX39B	Spliceosome RNA helicase DDX39B	DDX39A	sp|O00148|DX39A_HUMAN	1	0	0	0	37265.6	12538	0	0
ILYMTDEVNDPSLTIK	ILYM[209.0147]TDEVNDPSLTIK	R	S	83	98	16	2	4M(209.0147)	sp|P00403|COX2_HUMAN	P00403	COX2_HUMAN	MT-CO2	Cytochrome c oxidase subunit 2	NA	NA	0	0	0	3	0	0	0	42693.8
IMNTFSVMPSPK	IM[15.9949]NTFSVM[209.0147]PSPK	R	V	163	174	12	2	2M(15.9949),8M(209.0147)	sp|Q9BUF5|TBB6_HUMAN	Q9BUF5	TBB6_HUMAN	TUBB6	Tubulin beta-6 chain	TUBB2A, TUBB2B	sp|Q13885|TBB2A_HUMAN, sp|Q9BVA1|TBB2B_HUMAN	0	0	0	1	0	0	0	19053
IMSSIQTMRAQMLHLHGTGIQV	IM[15.9949]SSIQTM[15.9949]RAQM[209.0147]LHLHGTGIQV	K	-	977	998	22	3	12M(209.0147),2M(15.9949),8M(15.9949)	sp|Q15375|EPHA7_HUMAN	Q15375	EPHA7_HUMAN	EPHA7	Ephrin type-A receptor 7	NA	NA	0	0	1	0	0	0	0	0
IMATPEQVGK	IM[209.0147]ATPEQVGK	K	M	452	461	10	2	2M(209.0147)	sp|P12956|XRCC6_HUMAN	P12956	XRCC6_HUMAN	XRCC6	X-ray repair cross-complementing protein 6	NA	NA	1	0	0	2	22287.8	10355.6	0	35688.3
IMDPNIVGSEHYDVAR	IM[209.0147]DPNIVGSEHYDVAR	R	G	407	422	16	3	2M(209.0147)	sp|P06576|ATPB_HUMAN	P06576	ATPB_HUMAN	ATP5F1B	ATP synthase subunit beta, mitochondrial	NA	NA	2	0	0	3	48611.8	24495	0	57504.7
IMEGPAFNFLDAPAVR	IM[209.0147]EGPAFNFLDAPAVR	R	V	309	324	16	2	2M(209.0147)	sp|P11177|ODPB_HUMAN	P11177	ODPB_HUMAN	PDHB	Pyruvate dehydrogenase E1 component subunit beta, mitochondrial	NA	NA	1	1	0	1	20727.4	25222.5	0	36129.2
IMNTFSVVPSPK	IM[209.0147]NTFSVVPSPK	R	V	163	174	12	2	2M(209.0147)	sp|P07437|TBB5_HUMAN	P07437	TBB5_HUMAN	TUBB	Tubulin beta chain	TUBB3, TUBB4A, TUBB4B	sp|P04350|TBB4A_HUMAN, sp|P68371|TBB4B_HUMAN, sp|Q13509|TBB3_HUMAN	0	0	0	1	0	0	0	93838.8
IMNVIGEPIDER	IM[209.0147]NVIGEPIDER	R	G	144	155	12	2	2M(209.0147)	sp|P06576|ATPB_HUMAN	P06576	ATPB_HUMAN	ATP5F1B	ATP synthase subunit beta, mitochondrial	NA	NA	0	0	0	2	0	0	0	51991.6
IMNVIGEPIDERGPIK	IM[209.0147]NVIGEPIDERGPIK	R	T	144	159	16	3	2M(209.0147)	sp|P06576|ATPB_HUMAN	P06576	ATPB_HUMAN	ATP5F1B	ATP synthase subunit beta, mitochondrial	NA	NA	2	3	0	0	36578.6	26784.4	10826.8	0
IPDQLVILDMK	IPDQLVILDM[209.0147]K	R	H	117	127	11	2	10M(209.0147)	sp|P49755|TMEDA_HUMAN	P49755	TMEDA_HUMAN	TMED10	Transmembrane emp24 domain-containing protein 10	NA	NA	0	0	0	1	0	0	0	17803.5
IPNIYAIGDVVAGPMLAHK	IPNIYAIGDVVAGPM[209.0147]LAHK	K	A	347	365	19	3	15M(209.0147)	sp|P09622|DLDH_HUMAN	P09622	DLDH_HUMAN	DLD	Dihydrolipoyl dehydrogenase, mitochondrial	NA	NA	0	0	0	3	0	0	0	22898.5
IPSAVGYQPTLATDMGTMQER	IPSAVGYQPTLATDM[15.9949]GTM[209.0147]QER	R	I	325	345	21	2	15M(15.9949),18M(209.0147)	sp|P06576|ATPB_HUMAN	P06576	ATPB_HUMAN	ATP5F1B	ATP synthase subunit beta, mitochondrial	NA	NA	0	0	0	1	0	0	0	19164.6
IPVGPETLGRIMNVIGEPIDERGPIK	IPVGPETLGRIM[209.0147]NVIGEPIDERGPIK	K	T	134	159	26	4	12M(209.0147)	sp|P06576|ATPB_HUMAN	P06576	ATPB_HUMAN	ATP5F1B	ATP synthase subunit beta, mitochondrial	NA	NA	4	1	0	0	43852.4	19671.2	0	0
IQDVGLVPMGGVMSGAVPAAAAQEAVEEDIPIAK	IQDVGLVPM[15.9949]GGVM[209.0147]SGAVPAAAAQEAVEEDIPIAK	K	E	92	125	34	3	13M(209.0147),9M(15.9949)	sp|P52815|RM12_HUMAN	P52815	RM12_HUMAN	MRPL12	Large ribosomal subunit protein bL12m	NA	NA	2	0	0	2	40013.2	0	0	56359.2
IQDVGLVPMGGVMSGAVPAAAAQEAVEEDIPIAK	IQDVGLVPM[209.0147]GGVM[15.9949]SGAVPAAAAQEAVEEDIPIAK	K	E	92	125	34	3	13M(15.9949),9M(209.0147)	sp|P52815|RM12_HUMAN	P52815	RM12_HUMAN	MRPL12	Large ribosomal subunit protein bL12m	NA	NA	8	4	0	3	121806	35725.3	0	81387.5
IQLINNMLDK	IQLINNM[209.0147]LDK	K	V	221	230	10	2	7M(209.0147)	sp|P00558|PGK1_HUMAN	P00558	PGK1_HUMAN	PGK1	Phosphoglycerate kinase 1	NA	NA	1	0	0	0	25498.7	26317.5	27065.1	23703.7
IREEYPDRIMNTFSVVPSPK	IREEYPDRIM[209.0147]NTFSVVPSPK	K	V	155	174	20	4	10M(209.0147)	sp|P07437|TBB5_HUMAN	P07437	TBB5_HUMAN	TUBB	Tubulin beta chain	TUBB4B	sp|P68371|TBB4B_HUMAN	10	5	2	6	134760	57799.9	36550.7	81262.4
IREYFGEFGEIEAIELPMDPK	IREYFGEFGEIEAIELPM[209.0147]DPK	K	L	170	190	21	3	18M(209.0147)	sp|Q99729|ROAA_HUMAN	Q99729	ROAA_HUMAN	HNRNPAB	Heterogeneous nuclear ribonucleoprotein A/B	NA	NA	1	1	0	1	58838.5	23243.5	0	44323.8
IREYFGGFGEVESIELPMDNK	IREYFGGFGEVESIELPM[209.0147]DNK	K	T	198	218	21	3	18M(209.0147)	sp|Q14103|HNRPD_HUMAN	Q14103	HNRPD_HUMAN	HNRNPD	Heterogeneous nuclear ribonucleoprotein D0	NA	NA	2	0	0	3	58315.6	19507.9	0	57971.3
IRFLILPDMLK	IRFLILPDM[209.0147]LK	K	N	68	78	11	3	9M(209.0147)	sp|P62318|SMD3_HUMAN	P62318	SMD3_HUMAN	SNRPD3	Small nuclear ribonucleoprotein Sm D3	NA	NA	2	1	0	1	18973.1	11557	0	13084.8
ISIMKRISEYAADIFYSR	ISIM[209.0147]KRISEYAADIFYSR	K	Y	524	541	18	3	4M(209.0147)	sp|Q86UV5|UBP48_HUMAN	Q86UV5	UBP48_HUMAN	USP48	Ubiquitin carboxyl-terminal hydrolase 48	NA	NA	0	1	0	0	37198.4	48318.7	60105.9	0
ISPDRVYINYYDMNAANVGWNNSTFA	ISPDRVYINYYDM[209.0147]NAANVGWNNSTFA	R	-	90	115	26	3	13M(209.0147)	sp|P14174|MIF_HUMAN	P14174	MIF_HUMAN	MIF	Macrophage migration inhibitory factor	NA	NA	4	1	0	0	106798	35836.4	0	0
ISQMPVILTPLHFDRDPLQK	ISQM[209.0147]PVILTPLHFDRDPLQK	K	Q	608	627	20	4	4M(209.0147)	sp|P49915|GUAA_HUMAN	P49915	GUAA_HUMAN	GMPS	GMP synthase [glutamine-hydrolyzing]	NA	NA	2	0	0	0	18744.3	12910	0	13831.8
IVKPNGEKPDEFESGISQALLELEMNSDLK	IVKPNGEKPDEFESGISQALLELEM[209.0147]NSDLK	K	A	8	37	30	4	25M(209.0147)	sp|P62081|RS7_HUMAN	P62081	RS7_HUMAN	RPS7	Small ribosomal subunit protein eS7	NA	NA	0	0	0	1	0	0	0	0
KEESEESDDDMGFGLFD	KEESEESDDDM[209.0147]GFGLFD	K	-	99	115	17	2	11M(209.0147)	sp|P05387|RLA2_HUMAN	P05387	RLA2_HUMAN	RPLP2	Large ribosomal subunit protein P2	RPLP1	sp|P05386|RLA1_HUMAN	1	2	0	1	108128	29754.2	0	88136.1
KFPSTTTPQIVEHLAGVPLAQISAGEAHSMALSMSGNIYSWGK	KFPSTTTPQIVEHLAGVPLAQISAGEAHSM[209.0147]ALSM[15.9949]SGNIYSWGK	R	N	175	217	43	5	30M(209.0147),34M(15.9949)	sp|Q9UII4|HERC5_HUMAN	Q9UII4	HERC5_HUMAN	HERC5	E3 ISG15--protein ligase HERC5	NA	NA	1	0	0	0	24418.2	0	0	0
KLGEMWNNTAADDK	KLGEM[209.0147]WNNTAADDK	K	Q	128	141	14	3	5M(209.0147)	sp|P09429|HMGB1_HUMAN	P09429	HMGB1_HUMAN	HMGB1	High mobility group protein B1	HMGB1P1	sp|B2RPK0|HGB1A_HUMAN	1	0	0	1	19847.1	0	0	20331.4
KPEDWDEEMDGEWEPPVIQNPEYK	KPEDWDEEM[209.0147]DGEWEPPVIQNPEYK	K	G	249	272	24	3	9M(209.0147)	sp|P27797|CALR_HUMAN	P27797	CALR_HUMAN	CALR	Calreticulin	NA	NA	1	0	0	3	57605.4	0	0	72393.9
KQGGLGPMNIPLVSDPK	KQGGLGPM[209.0147]NIPLVSDPK	K	R	93	109	17	3	8M(209.0147)	sp|Q06830|PRDX1_HUMAN	Q06830	PRDX1_HUMAN	PRDX1	Peroxiredoxin-1	NA	NA	2	4	5	3	25994.9	23402.9	34295.9	53157.4
KQGGLGPMNIPLVSDPKR	KQGGLGPM[209.0147]NIPLVSDPKR	K	T	93	110	18	4	8M(209.0147)	sp|Q06830|PRDX1_HUMAN	Q06830	PRDX1_HUMAN	PRDX1	Peroxiredoxin-1	NA	NA	1	2	3	0	12122.2	18918.8	34583.3	0
KQPALDVLYDVMK	KQPALDVLYDVM[209.0147]K	K	S	24	36	13	3	12M(209.0147)	sp|Q14152|EIF3A_HUMAN	Q14152	EIF3A_HUMAN	EIF3A	Eukaryotic translation initiation factor 3 subunit A	NA	NA	1	0	0	0	41428.9	0	0	0
KTHLYTLILNPDNSFEILVDQSVVNSGNLLNDMTPPVNPSR	KTHLYTLILNPDNSFEILVDQSVVNSGNLLNDM[209.0147]TPPVNPSR	K	E	234	274	41	4	33M(209.0147)	sp|P27824|CALX_HUMAN	P27824	CALX_HUMAN	CANX	Calnexin	NA	NA	0	0	0	1	0	0	0	4142.44
KYAPTEAQLNAVDALIDSMSLAK	KYAPTEAQLNAVDALIDSM[209.0147]SLAK	K	K	443	465	23	3	19M(209.0147)	sp|P13010|XRCC5_HUMAN	P13010	XRCC5_HUMAN	XRCC5	X-ray repair cross-complementing protein 5	NA	NA	1	0	0	0	16089.8	0	0	0
KYEDICPSTHNMDVPNIK	KYEDIC[57.0215]PSTHNM[209.0147]DVPNIK	K	R	68	85	18	34	12M(209.0147),6C(57.0215)	sp|P63241|IF5A1_HUMAN	P63241	IF5A1_HUMAN	EIF5A	Eukaryotic translation initiation factor 5A-1	EIF5A2, EIF5AL1	sp|Q6IS14|IF5AL_HUMAN, sp|Q9GZV4|IF5A2_HUMAN	1	0	0	1	35501.8	6806.77	0	44201.8
LAEQAERYDEMVESMKK	LAEQAERYDEM[15.9949]VESM[209.0147]KK	K	V	13	29	17	3	11M(15.9949),15M(209.0147)	sp|P62258|1433E_HUMAN	P62258	1433E_HUMAN	YWHAE	14-3-3 protein epsilon	NA	NA	0	0	1	0	19289.1	26146.7	34688	0
LAEQAERYDEMVESMKK	LAEQAERYDEM[209.0147]VESM[15.9949]KK	K	V	13	29	17	3	11M(209.0147),15M(15.9949)	sp|P62258|1433E_HUMAN	P62258	1433E_HUMAN	YWHAE	14-3-3 protein epsilon	NA	NA	0	1	0	0	0	27890.3	34688	0
LALDMEISAYRK	LALDM[209.0147]EISAYRK	K	L	368	379	12	3	5M(209.0147)	sp|P20700|LMNB1_HUMAN	P20700	LMNB1_HUMAN	LMNB1	Lamin-B1	NA	NA	1	0	0	0	19370.7	6042.9	0	0
LAMQEFMILPVGAANFREAMRIGAEVYHNLK	LAM[15.9949]QEFM[15.9949]ILPVGAANFREAM[209.0147]RIGAEVYHNLK	K	N	163	193	31	45	20M(209.0147),3M(15.9949),7M(15.9949)	sp|P06733|ENOA_HUMAN	P06733	ENOA_HUMAN	ENO1	Alpha-enolase	NA	NA	1	0	1	0	46248.3	0	17938.3	0
LAMQEFMILPVGAANFR	LAM[15.9949]QEFM[209.0147]ILPVGAANFR	K	E	163	179	17	23	3M(15.9949),7M(209.0147)	sp|P06733|ENOA_HUMAN	P06733	ENOA_HUMAN	ENO1	Alpha-enolase	NA	NA	3	5	4	5	89289.4	113571	121172	104005
LAMQEFMILPVGAANFREAMRIGAEVYHNLK	LAM[15.9949]QEFM[209.0147]ILPVGAANFREAMRIGAEVYHNLK	K	N	163	193	31	45	3M(15.9949),7M(209.0147)	sp|P06733|ENOA_HUMAN	P06733	ENOA_HUMAN	ENO1	Alpha-enolase	NA	NA	1	0	1	0	36476.4	0	52877.4	0
LAMQEFMILPVGAANFREAMRIGAEVYHNLK	LAM[15.9949]QEFM[209.0147]ILPVGAANFREAM[15.9949]RIGAEVYHNLK	K	N	163	193	31	5	20M(15.9949),3M(15.9949),7M(209.0147)	sp|P06733|ENOA_HUMAN	P06733	ENOA_HUMAN	ENO1	Alpha-enolase	NA	NA	1	2	3	0	14010.2	34914.5	133487	0
LAMQEFMILPVGAANFR	LAM[209.0147]QEFMILPVGAANFR	K	E	163	179	17	3	3M(209.0147)	sp|P06733|ENOA_HUMAN	P06733	ENOA_HUMAN	ENO1	Alpha-enolase	NA	NA	1	0	0	2	14705.6	0	0	16532.1
LAMQEFMILPVGAANFREAMRIGAEVYHNLK	LAM[209.0147]QEFMILPVGAANFREAMRIGAEVYHNLK	K	N	163	193	31	5	3M(209.0147)	sp|P06733|ENOA_HUMAN	P06733	ENOA_HUMAN	ENO1	Alpha-enolase	NA	NA	1	0	0	0	12907.5	0	0	0
LAMQEFMILPVGAANFR	LAM[209.0147]QEFM[15.9949]ILPVGAANFR	K	E	163	179	17	23	3M(209.0147),7M(15.9949)	sp|P06733|ENOA_HUMAN	P06733	ENOA_HUMAN	ENO1	Alpha-enolase	NA	NA	2	4	5	3	190628	122195	228447	130874
LAMQEFMILPVGAANFREAMR	LAM[209.0147]QEFM[15.9949]ILPVGAANFREAMR	K	I	163	183	21	3	3M(209.0147),7M(15.9949)	sp|P06733|ENOA_HUMAN	P06733	ENOA_HUMAN	ENO1	Alpha-enolase	NA	NA	1	0	0	0	9453.26	0	0	0
LAMQEFMILPVGAANFREAMRIGAEVYHNLK	LAM[209.0147]QEFM[15.9949]ILPVGAANFREAMRIGAEVYHNLK	K	N	163	193	31	45	3M(209.0147),7M(15.9949)	sp|P06733|ENOA_HUMAN	P06733	ENOA_HUMAN	ENO1	Alpha-enolase	NA	NA	0	0	2	0	30037.1	0	50838.2	0
LAMQEFMILPVGAANFREAMRIGAEVYHNLK	LAM[209.0147]QEFM[15.9949]ILPVGAANFREAM[15.9949]RIGAEVYHNLK	K	N	163	193	31	5	20M(15.9949),3M(209.0147),7M(15.9949)	sp|P06733|ENOA_HUMAN	P06733	ENOA_HUMAN	ENO1	Alpha-enolase	NA	NA	0	1	0	0	53414.1	35727.7	111860	0
LATQLTGPVMPVR	LATQLTGPVM[209.0147]PVR	K	N	146	158	13	2	10M(209.0147)	sp|P26373|RL13_HUMAN	P26373	RL13_HUMAN	RPL13	Large ribosomal subunit protein eL13	NA	NA	1	0	0	2	34111.2	0	0	51916.9
LAVNMVPFPRLHFFMPGFAPLTSR	LAVNM[15.9949]VPFPRLHFFM[209.0147]PGFAPLTSR	K	G	253	276	24	4	15M(209.0147),5M(15.9949)	sp|P07437|TBB5_HUMAN	P07437	TBB5_HUMAN	TUBB	Tubulin beta chain	TUBB2A, TUBB2B, TUBB4A, TUBB4B, TUBB6, TUBB8, TUBB8B	sp|A6NNZ2|TBB8B_HUMAN, sp|P04350|TBB4A_HUMAN, sp|P68371|TBB4B_HUMAN, sp|Q13885|TBB2A_HUMAN, sp|Q3ZCM7|TBB8_HUMAN, sp|Q9BUF5|TBB6_HUMAN, sp|Q9BVA1|TBB2B_HUMAN	1	2	1	0	46704.3	48423.2	30607.7	0
LAVNMVPFPR	LAVNM[209.0147]VPFPR	K	L	253	262	10	2	5M(209.0147)	sp|P07437|TBB5_HUMAN	P07437	TBB5_HUMAN	TUBB	Tubulin beta chain	TUBB1, TUBB2A, TUBB2B, TUBB3, TUBB4A, TUBB4B, TUBB6, TUBB8, TUBB8B	sp|A6NNZ2|TBB8B_HUMAN, sp|P04350|TBB4A_HUMAN, sp|P68371|TBB4B_HUMAN, sp|Q13509|TBB3_HUMAN, sp|Q13885|TBB2A_HUMAN, sp|Q3ZCM7|TBB8_HUMAN, sp|Q9BUF5|TBB6_HUMAN, sp|Q9BVA1|TBB2B_HUMAN, sp|Q9H4B7|TBB1_HUMAN	1	3	0	5	26379.5	27796.5	21167.6	186529
LAVNMVPFPRLHFFMPGFAPLTSR	LAVNM[209.0147]VPFPRLHFFM[15.9949]PGFAPLTSR	K	G	253	276	24	4	15M(15.9949),5M(209.0147)	sp|P07437|TBB5_HUMAN	P07437	TBB5_HUMAN	TUBB	Tubulin beta chain	TUBB2A, TUBB2B, TUBB4A, TUBB4B, TUBB6, TUBB8, TUBB8B	sp|A6NNZ2|TBB8B_HUMAN, sp|P04350|TBB4A_HUMAN, sp|P68371|TBB4B_HUMAN, sp|Q13885|TBB2A_HUMAN, sp|Q3ZCM7|TBB8_HUMAN, sp|Q9BUF5|TBB6_HUMAN, sp|Q9BVA1|TBB2B_HUMAN	2	0	2	0	16493.3	0	52007.5	0
LCQSFQTFSICYAETGLLGAHFVCDRMK	LC[57.0215]QSFQTFSIC[57.0215]YAETGLLGAHFVC[57.0215]DRM[209.0147]K	K	I	337	364	28	3	11C(57.0215),24C(57.0215),27M(209.0147),2C(57.0215)	sp|P31930|QCR1_HUMAN	P31930	QCR1_HUMAN	UQCRC1	Cytochrome b-c1 complex subunit 1, mitochondrial	NA	NA	0	0	1	0	8979.39	100462	366213	38190.4
LDPGLIMEQVK	LDPGLIM[209.0147]EQVK	K	V	17	27	11	2	7M(209.0147)	sp|Q9Y5L4|TIM13_HUMAN	Q9Y5L4	TIM13_HUMAN	TIMM13	Mitochondrial import inner membrane translocase subunit Tim13	NA	NA	4	0	0	3	29358.2	0	9857.73	28164
LDQPMTEIVSR	LDQPM[209.0147]TEIVSR	R	V	1011	1021	11	2	5M(209.0147)	sp|P22314|UBA1_HUMAN	P22314	UBA1_HUMAN	UBA1	Ubiquitin-like modifier-activating enzyme 1	NA	NA	1	1	0	2	27938.1	29868.2	0	39255.1
LEEDINSSMTNSTAASRPPVTLR	LEEDINSSM[209.0147]TNSTAASRPPVTLR	K	L	79	101	23	3	9M(209.0147)	sp|Q15365|PCBP1_HUMAN	Q15365	PCBP1_HUMAN	PCBP1	Poly(rC)-binding protein 1	NA	NA	0	0	0	1	0	0	0	28954.6
LEEDISSSMTNSTAASRPPVTLR	LEEDISSSM[209.0147]TNSTAASRPPVTLR	K	L	79	101	23	3	9M(209.0147)	sp|Q15366|PCBP2_HUMAN	Q15366	PCBP2_HUMAN	PCBP2	Poly(rC)-binding protein 2	NA	NA	0	0	0	1	0	0	0	40874.4
LELFLPEEYPMAAPK	LELFLPEEYPM[209.0147]AAPK	K	V	54	68	15	2	11M(209.0147)	sp|P61088|UBE2N_HUMAN	P61088	UBE2N_HUMAN	UBE2N	Ubiquitin-conjugating enzyme E2 N	NA	NA	1	0	0	2	31828.7	0	0	36497.4
LEQGQAIDDLMPAQK	LEQGQAIDDLM[209.0147]PAQK	R	-	367	381	15	2	11M(209.0147)	sp|P12277|KCRB_HUMAN	P12277	KCRB_HUMAN	CKB	Creatine kinase B-type	NA	NA	4	6	3	4	189592	162982	134410	136255
LFPLIQAMHPTLAGK	LFPLIQAM[209.0147]HPTLAGK	R	I	566	580	15	3	8M(209.0147)	sp|P11940|PABP1_HUMAN	P11940	PABP1_HUMAN	PABPC1	Polyadenylate-binding protein 1	PABPC3	sp|Q9H361|PABP3_HUMAN	0	0	0	1	0	0	0	28114.1
LGADAVGMSTVPEVIVAR	LGADAVGM[209.0147]STVPEVIVAR	K	H	212	229	18	2	8M(209.0147)	sp|P00491|PNPH_HUMAN	P00491	PNPH_HUMAN	PNP	Purine nucleoside phosphorylase	NA	NA	0	0	0	1	0	0	0	34662.3
LGEMWNNTAADDK	LGEM[209.0147]WNNTAADDK	K	Q	129	141	13	2	4M(209.0147)	sp|P09429|HMGB1_HUMAN	P09429	HMGB1_HUMAN	HMGB1	High mobility group protein B1	HMGB1P1	sp|B2RPK0|HGB1A_HUMAN	0	0	0	2	0	0	0	22743.4
LGFSEVELVQMVVDGVK	LGFSEVELVQM[209.0147]VVDGVK	R	L	342	358	17	2	11M(209.0147)	sp|P12277|KCRB_HUMAN	P12277	KCRB_HUMAN	CKB	Creatine kinase B-type	NA	NA	1	0	0	1	10518	0	0	13320.2
LGIPDSHIVLMLADDMACNPRNPKPATVFSHK	LGIPDSHIVLM[209.0147]LADDM[209.0147]AC[57.0215]NPRNPKPATVFSHK	R	N	75	106	32	4	11M(209.0147),16M(209.0147),18C(57.0215)	sp|Q92643|GPI8_HUMAN	Q92643	GPI8_HUMAN	PIGK	GPI-anchor transamidase	NA	NA	0	1	0	0	0	10329.2	0	0
LGLGIDEDEVAAEEPNAAVPDEIPPLEGDEDASRMEEVD	LGLGIDEDEVAAEEPNAAVPDEIPPLEGDEDASRM[209.0147]EEVD	K	-	686	724	39	3	35M(209.0147)	sp|P08238|HS90B_HUMAN	P08238	HS90B_HUMAN	HSP90AB1	Heat shock protein HSP 90-beta	NA	NA	5	0	0	2	99328.6	0	0	33639.1
LGQSDPAPLQHQMDIYQK	LGQSDPAPLQHQM[209.0147]DIYQK	R	R	187	204	18	3	13M(209.0147)	sp|P29401|TKT_HUMAN	P29401	TKT_HUMAN	TKT	Transketolase	NA	NA	0	0	0	1	8228.09	0	0	28450.5
LGQSDPAPLQHQMDIYQKRCEAFGWHAIIVDGHSVEELCK	LGQSDPAPLQHQM[209.0147]DIYQKRC[57.0215]EAFGWHAIIVDGHSVEELC[57.0215]K	R	A	187	226	40	5	13M(209.0147),20C(57.0215),39C(57.0215)	sp|P29401|TKT_HUMAN	P29401	TKT_HUMAN	TKT	Transketolase	NA	NA	0	0	0	1	0	0	0	0
LGYVCPQEVAPMLQQFIRPWCTSLRNIR	LGYVC[57.0215]PQEVAPM[209.0147]LQQFIRPWC[57.0215]TSLRNIR	R	D	786	813	28	3	12M(209.0147),21C(57.0215),5C(57.0215)	sp|Q92973|TNPO1_HUMAN	Q92973	TNPO1_HUMAN	TNPO1	Transportin-1	TNPO2	sp|O14787|TNPO2_HUMAN	0	1	0	0	0	0	0	0
LHFFMPGFAPLTSR	LHFFM[209.0147]PGFAPLTSR	R	G	263	276	14	3	5M(209.0147)	sp|P07437|TBB5_HUMAN	P07437	TBB5_HUMAN	TUBB	Tubulin beta chain	TUBB2A, TUBB2B, TUBB4A, TUBB4B, TUBB6, TUBB8, TUBB8B	sp|A6NNZ2|TBB8B_HUMAN, sp|P04350|TBB4A_HUMAN, sp|P68371|TBB4B_HUMAN, sp|Q13885|TBB2A_HUMAN, sp|Q3ZCM7|TBB8_HUMAN, sp|Q9BUF5|TBB6_HUMAN, sp|Q9BVA1|TBB2B_HUMAN	1	1	0	3	10445.1	9394.78	0	69040.2
LHNMIVDLDNVVK	LHNM[209.0147]IVDLDNVVK	K	K	331	343	13	3	4M(209.0147)	sp|Q16891|MIC60_HUMAN	Q16891	MIC60_HUMAN	IMMT	MICOS complex subunit MIC60	NA	NA	1	0	0	0	11381	0	0	0
LILPVGPAGGNQMLEQYDK	LILPVGPAGGNQM[209.0147]LEQYDK	R	L	179	197	19	23	13M(209.0147)	sp|P22061|PIMT_HUMAN	P22061	PIMT_HUMAN	PCMT1	Protein-L-isoaspartate(D-aspartate) O-methyltransferase	NA	NA	3	4	0	4	65808.4	44452.9	0	56721.1
LISWYDNEFGYSNRVVDLMAHMASKE	LISWYDNEFGYSNRVVDLM[209.0147]AHM[15.9949]ASKE	K	-	310	335	26	4	19M(209.0147),22M(15.9949)	sp|P04406|G3P_HUMAN	P04406	G3P_HUMAN	GAPDH	Glyceraldehyde-3-phosphate dehydrogenase	NA	NA	0	1	0	0	9373.65	11751.8	10777.8	0
LITLEEEMTK	LITLEEEM[209.0147]TK	R	Y	317	326	10	2	8M(209.0147)	sp|P07237|PDIA1_HUMAN	P07237	PDIA1_HUMAN	P4HB	Protein disulfide-isomerase	NA	NA	1	0	0	0	25723.3	25515.9	25838.7	28765.6
LKGEMMDLQHGSLFLQTPK	LKGEMM[209.0147]DLQHGSLFLQTPK	K	I	59	77	19	4	6M(209.0147)	sp|P07195|LDHB_HUMAN	P07195	LDHB_HUMAN	LDHB	L-lactate dehydrogenase B chain	NA	NA	1	0	0	0	11677.5	0	0	0
LKGEMMDLQHGSLFLR	LKGEM[15.9949]M[209.0147]DLQHGSLFLR	K	T	58	73	16	4	5M(15.9949),6M(209.0147)	sp|P00338|LDHA_HUMAN	P00338	LDHA_HUMAN	LDHA	L-lactate dehydrogenase A chain	NA	NA	1	0	0	1	69741.1	30814.4	0	77539.6
LKGEMMDLQHGSLFLR	LKGEM[209.0147]MDLQHGSLFLR	K	T	58	73	16	4	5M(209.0147)	sp|P00338|LDHA_HUMAN	P00338	LDHA_HUMAN	LDHA	L-lactate dehydrogenase A chain	NA	NA	3	0	0	2	19714.4	0	0	32683.7
LKGEMMDLQHGSLFLQTPK	LKGEM[209.0147]M[15.9949]DLQHGSLFLQTPK	K	I	59	77	19	34	5M(209.0147),6M(15.9949)	sp|P07195|LDHB_HUMAN	P07195	LDHB_HUMAN	LDHB	L-lactate dehydrogenase B chain	NA	NA	8	2	1	10	91070.7	44863.9	30494.1	73803.3
LKGEMMDLQHGSLFLR	LKGEM[209.0147]M[15.9949]DLQHGSLFLR	K	T	58	73	16	34	5M(209.0147),6M(15.9949)	sp|P00338|LDHA_HUMAN	P00338	LDHA_HUMAN	LDHA	L-lactate dehydrogenase A chain	NA	NA	2	3	1	2	65983.3	35145.9	30027.4	102417
LLDFGSLSNLQVTQPTVGMNFK	LLDFGSLSNLQVTQPTVGM[209.0147]NFK	K	T	108	129	22	23	19M(209.0147)	sp|P08708|RS17_HUMAN	P08708	RS17_HUMAN	RPS17	Small ribosomal subunit protein eS17	NA	NA	3	1	0	3	80881.8	26168.5	0	56634.4
LLIEMEQRLEQGQAIDDLMPAQK	LLIEM[15.9949]EQRLEQGQAIDDLM[209.0147]PAQK	K	-	359	381	23	3	19M(209.0147),5M(15.9949)	sp|P12277|KCRB_HUMAN	P12277	KCRB_HUMAN	CKB	Creatine kinase B-type	NA	NA	0	5	1	0	0	29295.9	0	0
LLIEMEQRLEQGQAIDDLMPAQK	LLIEM[209.0147]EQRLEQGQAIDDLM[15.9949]PAQK	K	-	359	381	23	3	19M(15.9949),5M(209.0147)	sp|P12277|KCRB_HUMAN	P12277	KCRB_HUMAN	CKB	Creatine kinase B-type	NA	NA	2	0	2	0	57408.7	97398.2	90649.3	0
LMIEMDGTENK	LMIEM[209.0147]DGTENK	K	S	93	103	11	2	5M(209.0147)	sp|P06733|ENOA_HUMAN	P06733	ENOA_HUMAN	ENO1	Alpha-enolase	NA	NA	1	0	0	0	25075.9	18665.8	0	0
LMIEMDGTENK	LM[15.9949]IEM[209.0147]DGTENK	K	S	93	103	11	2	2M(15.9949),5M(209.0147)	sp|P06733|ENOA_HUMAN	P06733	ENOA_HUMAN	ENO1	Alpha-enolase	NA	NA	1	1	0	1	203306	232281	209856	104686
LMMDPLSGQNR	LM[15.9949]M[209.0147]DPLSGQNR	R	G	196	206	11	2	2M(15.9949),3M(209.0147)	sp|O43390|HNRPR_HUMAN	O43390	HNRPR_HUMAN	HNRNPR	Heterogeneous nuclear ribonucleoprotein R	NA	NA	0	0	0	1	0	0	0	26274.6
LMELHGEGSSSGK	LM[209.0147]ELHGEGSSSGK	K	A	228	240	13	3	2M(209.0147)	sp|P61247|RS3A_HUMAN	P61247	RS3A_HUMAN	RPS3A	Small ribosomal subunit protein eS1	NA	NA	0	0	0	1	0	0	0	14514.8
LMIEMDGTENK	LM[209.0147]IEM[15.9949]DGTENK	K	S	93	103	11	2	2M(209.0147),5M(15.9949)	sp|P06733|ENOA_HUMAN	P06733	ENOA_HUMAN	ENO1	Alpha-enolase	NA	NA	1	1	1	2	110836	85377.9	125626	41979.5
LMIWDTR	LM[209.0147]IWDTR	K	S	251	257	7	2	2M(209.0147)	sp|Q16576|RBBP7_HUMAN	Q16576	RBBP7_HUMAN	RBBP7	Histone-binding protein RBBP7	RBBP4	sp|Q09028|RBBP4_HUMAN	2	0	0	2	24302.6	20489.5	21482.3	22066.3
LNEAQPSTIATSMR	LNEAQPSTIATSM[209.0147]R	K	D	224	237	14	2	13M(209.0147)	sp|P56537|IF6_HUMAN	P56537	IF6_HUMAN	EIF6	Eukaryotic translation initiation factor 6	NA	NA	0	0	0	1	0	0	0	11608.5
LNSNTQVVLLSATMPSDVLEVTK	LNSNTQVVLLSATM[209.0147]PSDVLEVTK	K	K	203	225	23	3	14M(209.0147)	sp|P60842|IF4A1_HUMAN	P60842	IF4A1_HUMAN	EIF4A1	Eukaryotic initiation factor 4A-I	NA	NA	3	2	0	1	20429.4	22263.2	13025.2	19166.9
LQAALDDEEAGGRPAMEPGNGSLDLGGDSAGR	LQAALDDEEAGGRPAM[209.0147]EPGNGSLDLGGDSAGR	R	S	38	69	32	3	16M(209.0147)	sp|Q00839|HNRPU_HUMAN	Q00839	HNRPU_HUMAN	HNRNPU	Heterogeneous nuclear ribonucleoprotein U	NA	NA	2	1	0	2	115557	0	0	90706.1
LQAAVDGPMDK	LQAAVDGPM[209.0147]DK	K	K	233	243	11	2	9M(209.0147)	sp|P51572|BAP31_HUMAN	P51572	BAP31_HUMAN	BCAP31	B-cell receptor-associated protein 31	NA	NA	1	0	0	0	33337.3	0	0	0
LQEEMLQREEAENTLQSFRQDVDNASLAR	LQEEM[209.0147]LQREEAENTLQSFRQDVDNASLAR	K	L	189	217	29	4	5M(209.0147)	sp|P08670|VIME_HUMAN	P08670	VIME_HUMAN	VIM	Vimentin	NA	NA	2	0	0	0	16247.1	0	0	0
LQMEAPHIIVGTPGR	LQM[209.0147]EAPHIIVGTPGR	K	V	147	161	15	3	3M(209.0147)	sp|P60842|IF4A1_HUMAN	P60842	IF4A1_HUMAN	EIF4A1	Eukaryotic initiation factor 4A-I	NA	NA	0	0	0	1	0	0	0	26367.1
LQQVLQMESHIQSTSDR	LQQVLQM[209.0147]ESHIQSTSDR	R	I	558	574	17	3	7M(209.0147)	sp|Q14974|IMB1_HUMAN	Q14974	IMB1_HUMAN	KPNB1	Importin subunit beta-1	NA	NA	0	0	0	1	0	0	0	16812.5
LRFPAEDEFPDLSAHNNHMAK	LRFPAEDEFPDLSAHNNHM[209.0147]AK	K	V	12	32	21	45	19M(209.0147)	sp|P12277|KCRB_HUMAN	P12277	KCRB_HUMAN	CKB	Creatine kinase B-type	NA	NA	3	6	2	2	158996	104722	140824	135491
LSEMTEAEQQQLIDDHFLFDK	LSEM[209.0147]TEAEQQQLIDDHFLFDK	R	P	209	229	21	3	4M(209.0147)	sp|P12532|KCRU_HUMAN	P12532	KCRU_HUMAN	CKMT1A	Creatine kinase U-type, mitochondrial	NA	NA	0	0	0	1	9101.74	0	4823.44	23530.3
LSQTSNVDKEEEAVTIEMNEPVQLTFALR	LSQTSNVDKEEEAVTIEM[209.0147]NEPVQLTFALR	K	Y	182	210	29	3	18M(209.0147)	sp|P12004|PCNA_HUMAN	P12004	PCNA_HUMAN	PCNA	Proliferating cell nuclear antigen	NA	NA	1	0	0	0	19633.1	0	0	0
LSSEMNTSTVNSAR	LSSEM[209.0147]NTSTVNSAR	R	E	277	290	14	2	5M(209.0147)	sp|P20700|LMNB1_HUMAN	P20700	LMNB1_HUMAN	LMNB1	Lamin-B1	NA	NA	0	0	0	4	0	0	0	23678.3
LTDCVVMRDPASK	LTDC[57.0215]VVM[209.0147]RDPASK	K	R	47	59	13	3	4C(57.0215),7M(209.0147)	sp|P22626|ROA2_HUMAN	P22626	ROA2_HUMAN	HNRNPA2B1	Heterogeneous nuclear ribonucleoproteins A2/B1	NA	NA	1	0	0	0	24168.7	11155.5	0	16550.8
LTGMAFRVPTANVSVVDLTCRLEK	LTGM[209.0147]AFRVPTANVSVVDLTC[57.0215]RLEK	K	P	228	251	24	4	20C(57.0215),4M(209.0147)	sp|P04406|G3P_HUMAN	P04406	G3P_HUMAN	GAPDH	Glyceraldehyde-3-phosphate dehydrogenase	NA	NA	1	0	0	0	24571.2	0	0	0
LTPFMLGALVAMYEHK	LTPFM[209.0147]LGALVAMYEHK	K	I	482	497	16	3	5M(209.0147)	sp|P06744|G6PI_HUMAN	P06744	G6PI_HUMAN	GPI	Glucose-6-phosphate isomerase	NA	NA	0	0	1	1	7539.39	0	6816.72	12499.4
LVMEEAPESYK	LVM[209.0147]EEAPESYK	K	N	466	476	11	2	3M(209.0147)	sp|Q9Y3I0|RTCB_HUMAN	Q9Y3I0	RTCB_HUMAN	RTCB	RNA-splicing ligase RtcB homolog	NA	NA	1	0	0	0	15201.7	0	0	0
LVQSPNSYFMDVK	LVQSPNSYFM[209.0147]DVK	R	C	24	36	13	2	10M(209.0147)	sp|Q71UM5|RS27L_HUMAN	Q71UM5	RS27L_HUMAN	RPS27L	Ribosomal protein eS27-like	RPS27	sp|P42677|RS27_HUMAN	0	0	0	4	12893.4	0	0	43244.6
LVSDEMVVELIEK	LVSDEM[209.0147]VVELIEK	K	N	73	85	13	2	6M(209.0147)	sp|P54819|KAD2_HUMAN	P54819	KAD2_HUMAN	AK2	Adenylate kinase 2, mitochondrial	NA	NA	1	1	0	2	32637.8	31160.8	20638.7	24499.9
LVSGMQHPGSAGGVYETTQHFIDIK	LVSGM[209.0147]QHPGSAGGVYETTQHFIDIK	R	E	416	440	25	4	5M(209.0147)	sp|P49257|LMAN1_HUMAN	P49257	LMAN1_HUMAN	LMAN1	Protein ERGIC-53	NA	NA	0	0	0	1	0	0	0	20023.9
LYQSAGGMPGGMPGGFPGGGAPPSGGASSGPTIEEVD	LYQSAGGM[15.9949]PGGM[209.0147]PGGFPGGGAPPSGGASSGPTIEEVD	K	-	610	646	37	3	12M(209.0147),8M(15.9949)	sp|P11142|HSP7C_HUMAN	P11142	HSP7C_HUMAN	HSPA8	Heat shock cognate 71 kDa protein	NA	NA	2	0	0	0	51106.3	20034	0	0
LYQSAGGMPGGMPGGFPGGGAPPSGGASSGPTIEEVD	LYQSAGGM[209.0147]PGGM[15.9949]PGGFPGGGAPPSGGASSGPTIEEVD	K	-	610	646	37	3	12M(15.9949),8M(209.0147)	sp|P11142|HSP7C_HUMAN	P11142	HSP7C_HUMAN	HSPA8	Heat shock cognate 71 kDa protein	NA	NA	1	0	0	0	27309.1	0	0	0
MFVLDEADEMLSR	MFVLDEADEM[209.0147]LSR	K	G	178	190	13	2	10M(209.0147)	sp|P60842|IF4A1_HUMAN	P60842	IF4A1_HUMAN	EIF4A1	Eukaryotic initiation factor 4A-I	EIF4A2	sp|Q14240|IF4A2_HUMAN	0	0	0	1	8253.43	0	0	18227.5
MQPGPVFGNMDK	MQPGPVFGNM[209.0147]DK	R	F	139	150	12	3	10M(209.0147)	sp|Q9H0V9|LMA2L_HUMAN	Q9H0V9	LMA2L_HUMAN	LMAN2L	VIP36-like protein	NA	NA	0	0	0	1	248379	43582.9	119608	213219
MSLSPDGMLLAAIHFSGK	MSLSPDGM[209.0147]LLAAIHFSGK	K	L	324	341	18	3	8M(209.0147)	sp|A2RRP1|NBAS_HUMAN	A2RRP1	NBAS_HUMAN	NBAS	NBAS subunit of NRZ tethering complex	NA	NA	1	0	0	0	0	0	0	0
MALLAMHSWRWAAAAAAFEK	M[15.9949]ALLAM[209.0147]HSWRWAAAAAAFEK	-	R	1	20	20	3	1M(15.9949),6M(209.0147)	sp|O75027|ABCB7_HUMAN	O75027	ABCB7_HUMAN	ABCB7	Iron-sulfur clusters transporter ABCB7, mitochondrial	NA	NA	0	0	0	1	0	0	0	0
MGAGMGFGLER	M[15.9949]GAGM[209.0147]GFGLER	R	M	486	496	11	2	1M(15.9949),5M(209.0147)	sp|P52272|HNRPM_HUMAN	P52272	HNRPM_HUMAN	HNRNPM	Heterogeneous nuclear ribonucleoprotein M	NA	NA	1	0	0	0	23417.6	18002.2	0	0
MGITGNTSPFGQPFSQAGGQPMGATGVNPQLASKQSMVNSLPTFPTDIK	M[15.9949]GITGNTSPFGQPFSQAGGQPMGATGVNPQLASKQSM[209.0147]VNSLPTFPTDIK	K	N	267	315	49	4	1M(15.9949),37M(209.0147)	sp|Q92793|CBP_HUMAN	Q92793	CBP_HUMAN	CREBBP	CREB-binding protein	NA	NA	1	0	0	0	0	0	0	0
MGLAMGGGGGASFDR	M[15.9949]GLAM[209.0147]GGGGGASFDR	R	A	607	621	15	2	1M(15.9949),5M(209.0147)	sp|P52272|HNRPM_HUMAN	P52272	HNRPM_HUMAN	HNRNPM	Heterogeneous nuclear ribonucleoprotein M	NA	NA	1	0	0	0	29454.8	20083.5	0	25759.9
MGPLGLDHMASSIER	M[15.9949]GPLGLDHM[209.0147]ASSIER	R	M	457	471	15	3	1M(15.9949),9M(209.0147)	sp|P52272|HNRPM_HUMAN	P52272	HNRPM_HUMAN	HNRNPM	Heterogeneous nuclear ribonucleoprotein M	NA	NA	3	0	0	0	45296.3	26098.4	0	0
MKPLMGVIYVPLTDK	M[15.9949]KPLM[209.0147]GVIYVPLTDK	K	E	205	219	15	3	1M(15.9949),5M(209.0147)	sp|P22061|PIMT_HUMAN	P22061	PIMT_HUMAN	PCMT1	Protein-L-isoaspartate(D-aspartate) O-methyltransferase	NA	NA	1	1	0	1	20025	19958.9	0	21923.2
MAPYQGPDAVPGALDYK	M[209.0147]APYQGPDAVPGALDYK	R	S	883	899	17	2	1M(209.0147)	sp|O43707|ACTN4_HUMAN	O43707	ACTN4_HUMAN	ACTN4	Alpha-actinin-4	NA	NA	0	1	0	0	14871	16999.1	0	0
MDATANDVPSPYEVR	M[209.0147]DATANDVPSPYEVR	K	G	434	448	15	2	1M(209.0147)	sp|P30101|PDIA3_HUMAN	P30101	PDIA3_HUMAN	PDIA3	Protein disulfide-isomerase A3	NA	NA	1	1	3	1	63613.5	55925.6	37419.8	51630.1
MDSTANEVEAVK	M[209.0147]DSTANEVEAVK	K	V	425	436	12	2	1M(209.0147)	sp|P07237|PDIA1_HUMAN	P07237	PDIA1_HUMAN	P4HB	Protein disulfide-isomerase	NA	NA	0	0	1	0	15420.8	15078.9	22049.1	0
MESEGGADDSAEEGDLLDDDDNEDRGDDQLELIK	M[209.0147]ESEGGADDSAEEGDLLDDDDNEDRGDDQLELIK	K	D	251	284	34	3	1M(209.0147)	sp|P07910|HNRPC_HUMAN	P07910	HNRPC_HUMAN	HNRNPC	Heterogeneous nuclear ribonucleoproteins C1/C2	NA	NA	0	0	0	2	0	0	0	31656.8
MESEGGADDSAEEGDLLDDDDNEDRGDDQLELIKDDEK	M[209.0147]ESEGGADDSAEEGDLLDDDDNEDRGDDQLELIKDDEK	K	E	251	288	38	4	1M(209.0147)	sp|P07910|HNRPC_HUMAN	P07910	HNRPC_HUMAN	HNRNPC	Heterogeneous nuclear ribonucleoproteins C1/C2	NA	NA	2	0	0	1	25550.7	0	0	21616.3
MFVGGLSWDTSK	M[209.0147]FVGGLSWDTSK	K	K	71	82	12	2	1M(209.0147)	sp|Q99729|ROAA_HUMAN	Q99729	ROAA_HUMAN	HNRNPAB	Heterogeneous nuclear ribonucleoprotein A/B	NA	NA	2	0	0	0	14255.3	0	0	16964.7
MGAGMGFGLER	M[209.0147]GAGM[15.9949]GFGLER	R	M	486	496	11	2	1M(209.0147),5M(15.9949)	sp|P52272|HNRPM_HUMAN	P52272	HNRPM_HUMAN	HNRNPM	Heterogeneous nuclear ribonucleoprotein M	NA	NA	2	0	0	0	26345.3	16166.2	0	23915.9
MGPAMGPALGAGIER	M[209.0147]GPAM[15.9949]GPALGAGIER	R	M	592	606	15	2	1M(209.0147),5M(15.9949)	sp|P52272|HNRPM_HUMAN	P52272	HNRPM_HUMAN	HNRNPM	Heterogeneous nuclear ribonucleoprotein M	NA	NA	2	1	0	6	57226.5	32412.5	0	60314.1
MGYAEEAPYDAIHVGAAAPVVPQALIDQLKPGGR	M[209.0147]GYAEEAPYDAIHVGAAAPVVPQALIDQLKPGGR	R	L	145	178	34	4	1M(209.0147)	sp|P22061|PIMT_HUMAN	P22061	PIMT_HUMAN	PCMT1	Protein-L-isoaspartate(D-aspartate) O-methyltransferase	NA	NA	1	0	0	0	16514.1	0	0	0
MIAGQVLDINLAAEPK	M[209.0147]IAGQVLDINLAAEPK	R	V	74	89	16	2	1M(209.0147)	sp|P07910|HNRPC_HUMAN	P07910	HNRPC_HUMAN	HNRNPC	Heterogeneous nuclear ribonucleoproteins C1/C2	NA	NA	2	2	0	6	111800	52568.2	0	76207
MILIQDGSQNTNVDK	M[209.0147]ILIQDGSQNTNVDK	K	P	267	281	15	2	1M(209.0147)	sp|Q92945|FUBP2_HUMAN	Q92945	FUBP2_HUMAN	KHSRP	Far upstream element-binding protein 2	NA	NA	0	0	0	1	0	0	0	23195.8
MISDAIPELK	M[209.0147]ISDAIPELK	K	A	315	324	10	2	1M(209.0147)	sp|P40926|MDHM_HUMAN	P40926	MDHM_HUMAN	MDH2	Malate dehydrogenase, mitochondrial	NA	NA	1	2	1	2	45890.2	51764	35928.7	29366.1
MKDTDSEEEIREAFR	M[209.0147]KDTDSEEEIREAFR	K	V	77	91	15	3	1M(209.0147)	sp|P0DP23|CALM1_HUMAN	P0DP23	CALM1_HUMAN	CALM1	Calmodulin-1	CALM2, CALM3	sp|P0DP24|CALM2_HUMAN, sp|P0DP25|CALM3_HUMAN	1	0	0	0	29943.8	10304.2	0	0
MKEIAEAYLGYPVTNAVITVPAYFNDSQR	M[209.0147]KEIAEAYLGYPVTNAVITVPAYFNDSQR	K	Q	127	155	29	3	1M(209.0147)	sp|P0DMV8|HS71A_HUMAN	P0DMV8	HS71A_HUMAN	HSPA1A	Heat shock 70 kDa protein 1A	HSPA1B	sp|P0DMV9|HS71B_HUMAN	1	1	1	0	36704.2	22865.1	42502.2	0
MKPLMGVIYVPLTDK	M[209.0147]KPLM[15.9949]GVIYVPLTDK	K	E	205	219	15	3	1M(209.0147),5M(15.9949)	sp|P22061|PIMT_HUMAN	P22061	PIMT_HUMAN	PCMT1	Protein-L-isoaspartate(D-aspartate) O-methyltransferase	NA	NA	2	0	0	1	20875.7	0	0	23442.4
MLGPEGGEGFVVK	M[209.0147]LGPEGGEGFVVK	M	L	2	14	13	2	1M(209.0147)	sp|P52597|HNRPF_HUMAN	P52597	HNRPF_HUMAN	HNRNPF	Heterogeneous nuclear ribonucleoprotein F	NA	NA	1	2	2	0	7505.11	5009.62	15679.4	0
MLPTIIADNAGYDSADLVAQLR	M[209.0147]LPTIIADNAGYDSADLVAQLR	R	A	445	466	22	3	1M(209.0147)	sp|P78371|TCPB_HUMAN	P78371	TCPB_HUMAN	CCT2	T-complex protein 1 subunit beta	NA	NA	0	0	0	1	0	0	0	18738
MLVDDIGDVTITNDGATILK	M[209.0147]LVDDIGDVTITNDGATILK	K	L	44	63	20	2	1M(209.0147)	sp|P17987|TCPA_HUMAN	P17987	TCPA_HUMAN	TCP1	T-complex protein 1 subunit alpha	NA	NA	2	1	0	0	19087.5	16811	0	0
MNSNKMVNAKLPIGTPDYMAPEVLTVMNGDGK	M[209.0147]NSNKM[15.9949]VNAKLPIGTPDYM[209.0147]APEVLTVMNGDGK	K	G	246	277	32	3	19M(209.0147),1M(209.0147),6M(15.9949)	sp|O14578|CTRO_HUMAN	O14578	CTRO_HUMAN	CIT	Citron Rho-interacting kinase	NA	NA	0	0	0	1	12157.8	0	0	13300
MQVDQEEPHVEEQQQQTPAENK	M[209.0147]QVDQEEPHVEEQQQQTPAENK	K	A	522	543	22	3	1M(209.0147)	sp|P34932|HSP74_HUMAN	P34932	HSP74_HUMAN	HSPA4	Heat shock 70 kDa protein 4	NA	NA	0	0	0	1	0	0	0	17470.9
MSGGWELELNGTEAK	M[209.0147]SGGWELELNGTEAK	K	L	105	119	15	2	1M(209.0147)	sp|Q07021|C1QBP_HUMAN	Q07021	C1QBP_HUMAN	C1QBP	Complement component 1 Q subcomponent-binding protein, mitochondrial	NA	NA	0	0	1	0	21879.8	0	30983.6	13841.7
MSVQPTVSLGGFEITPPVVLR	M[209.0147]SVQPTVSLGGFEITPPVVLR	K	L	81	101	21	23	1M(209.0147)	sp|P06748|NPM_HUMAN	P06748	NPM_HUMAN	NPM1	Nucleophosmin	NA	NA	0	3	4	2	0	44734.2	65489.4	42483.5
MTDQEAIQDLWQWR	M[209.0147]TDQEAIQDLWQWR	R	K	278	291	14	23	1M(209.0147)	sp|P06748|NPM_HUMAN	P06748	NPM_HUMAN	NPM1	Nucleophosmin	NA	NA	0	0	0	2	0	0	0	70234.2
MVVESAYEVIK	M[209.0147]VVESAYEVIK	K	L	234	244	11	2	1M(209.0147)	sp|P07195|LDHB_HUMAN	P07195	LDHB_HUMAN	LDHB	L-lactate dehydrogenase B chain	NA	NA	2	0	0	1	40588.9	0	19849.2	30328.1
NALESYAFNMK	NALESYAFNM[209.0147]K	K	S	540	550	11	2	10M(209.0147)	sp|P0DMV8|HS71A_HUMAN	P0DMV8	HS71A_HUMAN	HSPA1A	Heat shock 70 kDa protein 1A	HSPA1B, HSPA1L	sp|P0DMV9|HS71B_HUMAN, sp|P34931|HS71L_HUMAN	1	2	0	0	104087	94373.8	113169	85198
NAMASLQGCETLNAALTSPTRMDAVAAK	NAM[15.9949]ASLQGC[57.0215]ETLNAALTSPTRM[209.0147]DAVAAK	K	V	1261	1288	28	4	22M(209.0147),3M(15.9949),9C(57.0215)	sp|Q9BXF3|CECR2_HUMAN	Q9BXF3	CECR2_HUMAN	CECR2	Chromatin remodeling regulator CECR2	NA	NA	0	0	1	0	0	0	330684	0
NDLSPTTVMSEGAR	NDLSPTTVM[209.0147]SEGAR	R	N	79	92	14	2	9M(209.0147)	sp|P30043|BLVRB_HUMAN	P30043	BLVRB_HUMAN	BLVRB	Flavin reductase (NADPH)	NA	NA	0	0	0	1	0	0	0	12413.7
NDSVVAGGGAIEMELSK	NDSVVAGGGAIEM[209.0147]ELSK	K	Y	402	418	17	2	13M(209.0147)	sp|Q99832|TCPH_HUMAN	Q99832	TCPH_HUMAN	CCT7	T-complex protein 1 subunit eta	NA	NA	0	0	0	1	0	0	0	25549.8
NFGEDMDDERLK	NFGEDM[209.0147]DDERLK	K	D	197	208	12	3	6M(209.0147)	sp|P11940|PABP1_HUMAN	P11940	PABP1_HUMAN	PABPC1	Polyadenylate-binding protein 1	PABPC3	sp|Q9H361|PABP3_HUMAN	1	1	0	0	30395.5	24239.3	8146.9	0
NFMLHLVSMHDFNLISIMSIDK	NFM[15.9949]LHLVSM[15.9949]HDFNLISIM[209.0147]SIDK	R	A	655	676	22	3	18M(209.0147),3M(15.9949),9M(15.9949)	sp|Q15022|SUZ12_HUMAN	Q15022	SUZ12_HUMAN	SUZ12	Polycomb protein SUZ12	NA	NA	1	0	0	0	28287.8	58212.7	102106	60488.3
NGGLGHMNIALLSDLTK	NGGLGHM[209.0147]NIALLSDLTK	K	Q	150	166	17	3	7M(209.0147)	sp|P30048|PRDX3_HUMAN	P30048	PRDX3_HUMAN	PRDX3	Thioredoxin-dependent peroxide reductase, mitochondrial	NA	NA	1	2	1	3	50908.1	35875.4	39190.2	35686.5
NGTQVHGTITGVDVSMNTHLK	NGTQVHGTITGVDVSM[209.0147]NTHLK	K	A	21	41	21	3	16M(209.0147)	sp|P62314|SMD1_HUMAN	P62314	SMD1_HUMAN	SNRPD1	Small nuclear ribonucleoprotein Sm D1	NA	NA	1	0	0	0	11722.2	0	13754.2	0
NLVTEDVMR	NLVTEDVM[209.0147]R	K	M	58	66	9	2	8M(209.0147)	sp|P06744|G6PI_HUMAN	P06744	G6PI_HUMAN	GPI	Glucose-6-phosphate isomerase	NA	NA	0	0	0	1	10557.8	9099.3	0	13676.3
NLVTEDVMRMLVDLAK	NLVTEDVM[209.0147]RMLVDLAK	K	S	58	73	16	3	8M(209.0147)	sp|P06744|G6PI_HUMAN	P06744	G6PI_HUMAN	GPI	Glucose-6-phosphate isomerase	NA	NA	1	1	0	0	11349.4	9311.11	0	0
NMAEQIIQEIYSQIQSK	NM[209.0147]AEQIIQEIYSQIQSK	K	K	265	281	17	3	2M(209.0147)	sp|P29401|TKT_HUMAN	P29401	TKT_HUMAN	TKT	Transketolase	NA	NA	1	0	1	0	11535.2	0	4802.42	0
NPVTIFSLATNEMWR	NPVTIFSLATNEM[209.0147]WR	K	S	52	66	15	2	13M(209.0147)	sp|Q04837|SSBP_HUMAN	Q04837	SSBP_HUMAN	SSBP1	Single-stranded DNA-binding protein, mitochondrial	NA	NA	1	0	0	0	29569	0	0	0
NQAFIEMNTEEAANTMVNYYTSVTPVLR	NQAFIEM[15.9949]NTEEAANTM[209.0147]VNYYTSVTPVLR	K	G	95	122	28	3	16M(209.0147),7M(15.9949)	sp|P26599|PTBP1_HUMAN	P26599	PTBP1_HUMAN	PTBP1	Polypyrimidine tract-binding protein 1	NA	NA	0	0	0	2	12097.9	0	0	24048.2
NQLKDMAIATGGAVFGEEGLTLNLEDVQPHDLGK	NQLKDM[209.0147]AIATGGAVFGEEGLTLNLEDVQPHDLGK	K	V	311	344	34	4	6M(209.0147)	sp|P10809|CH60_HUMAN	P10809	CH60_HUMAN	HSPD1	60 kDa heat shock protein, mitochondrial	NA	NA	2	2	0	0	58517	32582.5	0	0
NQVAMNPTNTVFDAK	NQVAM[209.0147]NPTNTVFDAK	K	R	57	71	15	2	5M(209.0147)	sp|P11142|HSP7C_HUMAN	P11142	HSP7C_HUMAN	HSPA8	Heat shock cognate 71 kDa protein	NA	NA	4	5	0	4	223411	121538	19780.5	155208
NSLESYAFNMK	NSLESYAFNM[209.0147]K	K	A	540	550	11	2	10M(209.0147)	sp|P11142|HSP7C_HUMAN	P11142	HSP7C_HUMAN	HSPA8	Heat shock cognate 71 kDa protein	NA	NA	0	1	0	0	39630.5	41284.8	42938.9	23699
NTDEMVELR	NTDEM[209.0147]VELR	R	I	38	46	9	2	5M(209.0147)	sp|P61978|HNRPK_HUMAN	P61978	HNRPK_HUMAN	HNRNPK	Heterogeneous nuclear ribonucleoprotein K	NA	NA	1	0	0	0	23735.4	15441.8	0	22272.4
NVDLLSDMVQEHDEPILK	NVDLLSDM[209.0147]VQEHDEPILK	K	H	177	194	18	3	8M(209.0147)	sp|P55209|NP1L1_HUMAN	P55209	NP1L1_HUMAN	NAP1L1	Nucleosome assembly protein 1-like 1	NA	NA	1	1	0	2	22690.1	20499.3	17731.3	20538.6
NVIGLQMGTNR	NVIGLQM[209.0147]GTNR	K	G	172	182	11	2	7M(209.0147)	sp|P37802|TAGL2_HUMAN	P37802	TAGL2_HUMAN	TAGLN2	Transgelin-2	NA	NA	1	0	0	1	50616.3	0	0	50576.4
NVLLDPQLVPGGGASEMAVAHALTEK	NVLLDPQLVPGGGASEM[209.0147]AVAHALTEK	R	S	400	425	26	3	17M(209.0147)	sp|P49368|TCPG_HUMAN	P49368	TCPG_HUMAN	CCT3	T-complex protein 1 subunit gamma	NA	NA	2	0	0	2	72764.3	19475.7	0	97359.8
PGMVVTFAPVNVTTEVK	PGM[209.0147]VVTFAPVNVTTEVK	K	S	274	290	17	2	3M(209.0147)	sp|P68104|EF1A1_HUMAN	P68104	EF1A1_HUMAN	EEF1A1	Elongation factor 1-alpha 1	EEF1A1P5	sp|Q5VTE0|EF1A3_HUMAN	0	0	0	2	0	0	0	72423.8
PIKPMQFLGDEETVR	PIKPM[209.0147]QFLGDEETVR	K	K	226	240	15	3	5M(209.0147)	sp|P18669|PGAM1_HUMAN	P18669	PGAM1_HUMAN	PGAM1	Phosphoglycerate mutase 1	NA	NA	0	0	0	6	0	0	0	57687.9
PMFIVNTNVPR	PM[209.0147]FIVNTNVPR	M	A	2	12	11	23	2M(209.0147)	sp|P14174|MIF_HUMAN	P14174	MIF_HUMAN	MIF	Macrophage migration inhibitory factor	NA	NA	6	6	4	7	245555	209665	129009	326597
PVSPLLLASGMAR	PVSPLLLASGM[209.0147]AR	K	D	197	209	13	23	11M(209.0147)	sp|P12277|KCRB_HUMAN	P12277	KCRB_HUMAN	CKB	Creatine kinase B-type	CKM	sp|P06732|KCRM_HUMAN	2	1	3	2	115837	36407.5	111888	216503
PVSPLLLASGMARDWPDAR	PVSPLLLASGM[209.0147]ARDWPDAR	K	G	197	215	19	3	11M(209.0147)	sp|P12277|KCRB_HUMAN	P12277	KCRB_HUMAN	CKB	Creatine kinase B-type	CKM	sp|P06732|KCRM_HUMAN	5	0	1	0	71770.1	40201.4	73425	0
PVSPLLTAAGMAR	PVSPLLTAAGM[209.0147]AR	K	D	230	242	13	2	11M(209.0147)	sp|P12532|KCRU_HUMAN	P12532	KCRU_HUMAN	CKMT1A	Creatine kinase U-type, mitochondrial	NA	NA	0	0	0	1	0	0	0	30048.6
QAHTMDPQLR	QAHTM[209.0147]DPQLR	K	L	71	80	10	3	5M(209.0147)	sp|P49327|FAS_HUMAN	P49327	FAS_HUMAN	FASN	Fatty acid synthase	NA	NA	1	1	0	1	26575	18706	23423.5	25785
QASQGMVGQLAAR	QASQGM[209.0147]VGQLAAR	R	R	41	53	13	2	6M(209.0147)	sp|Q9Y230|RUVB2_HUMAN	Q9Y230	RUVB2_HUMAN	RUVBL2	RuvB-like 2	NA	NA	3	0	0	1	24918.2	21948.7	0	21012.6
QATVGDINTERPGMLDFTGK	QATVGDINTERPGM[209.0147]LDFTGK	K	A	34	53	20	3	14M(209.0147)	sp|P07108|ACBP_HUMAN	P07108	ACBP_HUMAN	DBI	Acyl-CoA-binding protein	NA	NA	4	0	0	3	76376.9	0	0	47203.1
QDHPSSMGVYGQESGGFSGPGENR	QDHPSSM[209.0147]GVYGQESGGFSGPGENR	R	S	269	292	24	3	7M(209.0147)	sp|Q01844|EWS_HUMAN	Q01844	EWS_HUMAN	EWSR1	RNA-binding protein EWS	NA	NA	0	0	0	2	0	0	0	23876
QDLPNAMAISEMTDK	QDLPNAM[209.0147]AISEM[15.9949]TDK	K	L	128	142	15	2	12M(15.9949),7M(209.0147)	sp|P18085|ARF4_HUMAN	P18085	ARF4_HUMAN	ARF4	ADP-ribosylation factor 4	NA	NA	0	0	0	1	0	0	0	13087.8
QDLPNAMNAAEITDK	QDLPNAM[209.0147]NAAEITDK	K	L	128	142	15	2	7M(209.0147)	sp|P61204|ARF3_HUMAN	P61204	ARF3_HUMAN	ARF3	ADP-ribosylation factor 3	ARF1	sp|P84077|ARF1_HUMAN	2	1	0	3	42213.7	18050.9	16323.6	52031.7
QEMQEVQSSR	QEM[209.0147]QEVQSSR	R	S	191	200	10	2	3M(209.0147)	sp|P22626|ROA2_HUMAN	P22626	ROA2_HUMAN	HNRNPA2B1	Heterogeneous nuclear ribonucleoproteins A2/B1	NA	NA	3	2	0	2	45028.5	26065.2	0	139932
QFAPIHAEAPEFMEMSVEQEILVTGIK	QFAPIHAEAPEFM[15.9949]EM[209.0147]SVEQEILVTGIK	K	V	162	188	27	3	13M(15.9949),15M(209.0147)	sp|P06576|ATPB_HUMAN	P06576	ATPB_HUMAN	ATP5F1B	ATP synthase subunit beta, mitochondrial	NA	NA	1	0	0	0	23577.1	0	13295.3	0
QFAPIHAEAPEFMEMSVEQEILVTGIK	QFAPIHAEAPEFM[209.0147]EM[15.9949]SVEQEILVTGIK	K	V	162	188	27	3	13M(209.0147),15M(15.9949)	sp|P06576|ATPB_HUMAN	P06576	ATPB_HUMAN	ATP5F1B	ATP synthase subunit beta, mitochondrial	NA	NA	0	0	0	3	21218.9	0	11383.6	19530.1
QGGLGPMNIPLVSDPK	QGGLGPM[209.0147]NIPLVSDPK	K	R	94	109	16	2	7M(209.0147)	sp|Q06830|PRDX1_HUMAN	Q06830	PRDX1_HUMAN	PRDX1	Peroxiredoxin-1	NA	NA	4	1	1	3	72024.9	28363.9	22405.7	99670.6
QGGLGPMNIPLVSDPKR	QGGLGPM[209.0147]NIPLVSDPKR	K	T	94	110	17	3	7M(209.0147)	sp|Q06830|PRDX1_HUMAN	Q06830	PRDX1_HUMAN	PRDX1	Peroxiredoxin-1	NA	NA	1	1	3	0	33654.7	41353.7	34155.6	0
QGQYSPMAIEEQVAVIYAGVR	QGQYSPM[209.0147]AIEEQVAVIYAGVR	K	G	473	493	21	3	7M(209.0147)	sp|P25705|ATPA_HUMAN	P25705	ATPA_HUMAN	ATP5F1A	ATP synthase subunit alpha, mitochondrial	NA	NA	0	0	0	1	0	0	0	12939.8
QGSGSSQPMEVQEGYGFGSGDDPYSSAEPHVSGVK	QGSGSSQPM[209.0147]EVQEGYGFGSGDDPYSSAEPHVSGVK	K	R	435	469	35	3	9M(209.0147)	sp|Q13263|TIF1B_HUMAN	Q13263	TIF1B_HUMAN	TRIM28	Transcription intermediary factor 1-beta	NA	NA	0	0	0	1	15987	0	0	33313.7
QLELMQDQGALEQLCHSVMEAHPQVVMDVK	QLELM[209.0147]QDQGALEQLC[57.0215]HSVMEAHPQVVM[15.9949]DVK	K	N	491	520	30	3	15C(57.0215),27M(15.9949),5M(209.0147)	sp|O75879|GATB_HUMAN	O75879	GATB_HUMAN	GATB	Glutamyl-tRNA(Gln) amidotransferase subunit B, mitochondrial	NA	NA	0	1	0	0	0	4724.35	0	0
QLLEEKAAMTDAMVPR	QLLEEKAAM[15.9949]TDAM[209.0147]VPR	K	S	771	786	16	2	13M(209.0147),9M(15.9949)	sp|Q9P0K7|RAI14_HUMAN	Q9P0K7	RAI14_HUMAN	RAI14	Ankycorbin	NA	NA	0	0	0	1	9700.46	0	30756.1	12930.3
QMEQISQFLQAAER	QM[209.0147]EQISQFLQAAER	K	Y	89	102	14	23	2M(209.0147)	sp|P37802|TAGL2_HUMAN	P37802	TAGL2_HUMAN	TAGLN2	Transgelin-2	NA	NA	0	0	0	4	0	0	0	48120.8
QMQVLHPAAR	QM[209.0147]QVLHPAAR	K	M	80	89	10	3	2M(209.0147)	sp|P50991|TCPD_HUMAN	P50991	TCPD_HUMAN	CCT4	T-complex protein 1 subunit delta	NA	NA	1	2	0	0	29883.4	24845.6	0	24395.4
QTNPSAMEVEEDDPVPEIR	QTNPSAM[209.0147]EVEEDDPVPEIR	R	R	714	732	19	2	7M(209.0147)	sp|P55072|TERA_HUMAN	P55072	TERA_HUMAN	VCP	Transitional endoplasmic reticulum ATPase	NA	NA	0	0	0	1	0	0	0	18601.2
QTQIFTTYSDNQPGVLIQVYEGERAMTK	QTQIFTTYSDNQPGVLIQVYEGERAM[209.0147]TK	K	D	424	451	28	34	26M(209.0147)	sp|P0DMV8|HS71A_HUMAN	P0DMV8	HS71A_HUMAN	HSPA1A	Heat shock 70 kDa protein 1A	HSPA1B, HSPA1L	sp|P0DMV9|HS71B_HUMAN, sp|P34931|HS71L_HUMAN	4	1	1	0	82716.8	39331.6	41714.4	0
QTQTFTTYSDNQPGVLIQVYEGERAMTK	QTQTFTTYSDNQPGVLIQVYEGERAM[209.0147]TK	K	D	424	451	28	34	26M(209.0147)	sp|P11142|HSP7C_HUMAN	P11142	HSP7C_HUMAN	HSPA8	Heat shock cognate 71 kDa protein	NA	NA	3	0	0	0	46590.7	16809	22039.3	0
QVHPDTGISSKAMGIMNSFVNDIFERIAGEASR	QVHPDTGISSKAM[209.0147]GIMNSFVNDIFERIAGEASR	K	L	48	80	33	5	13M(209.0147)	sp|O60814|H2B1K_HUMAN	O60814	H2B1K_HUMAN	H2BC12	Histone H2B type 1-K	H2BC11, H2BC12L, H2BC14, H2BC15, H2BC17, H2BC18, H2BC21, H2BC3, H2BC4, H2BC5, H2BC9	sp|P06899|H2B1J_HUMAN, sp|P23527|H2B1O_HUMAN, sp|P33778|H2B1B_HUMAN, sp|P57053|H2BFS_HUMAN, sp|P58876|H2B1D_HUMAN, sp|P62807|H2B1C_HUMAN, sp|Q16778|H2B2E_HUMAN, sp|Q5QNW6|H2B2F_HUMAN, sp|Q93079|H2B1H_HUMAN, sp|Q99877|H2B1N_HUMAN, sp|Q99879|H2B1M_HUMAN	1	0	0	0	14832.5	0	0	0
QVLGQMVIDEELLGDGHSYSPR	QVLGQM[209.0147]VIDEELLGDGHSYSPR	K	A	110	131	22	3	6M(209.0147)	sp|P28070|PSB4_HUMAN	P28070	PSB4_HUMAN	PSMB4	Proteasome subunit beta type-4	NA	NA	2	0	0	0	17143.4	0	0	0
QYNGVPLDGRPMNIQLVTSQIDAQR	QYNGVPLDGRPM[209.0147]NIQLVTSQIDAQR	K	R	165	189	25	3	12M(209.0147)	sp|Q86V81|THOC4_HUMAN	Q86V81	THOC4_HUMAN	ALYREF	THO complex subunit 4	NA	NA	0	0	0	6	0	0	0	52414.7
RAFVHWYVGEGMEEGEFSEAREDMAALEK	RAFVHWYVGEGM[15.9949]EEGEFSEAREDM[209.0147]AALEK	K	D	402	430	29	4	12M(15.9949),24M(209.0147)	sp|Q9BQE3|TBA1C_HUMAN	Q9BQE3	TBA1C_HUMAN	TUBA1C	Tubulin alpha-1C chain	TUBA1A, TUBA1B, TUBA4A	sp|P68363|TBA1B_HUMAN, sp|P68366|TBA4A_HUMAN, sp|Q71U36|TBA1A_HUMAN	1	0	0	0	25289.1	0	0	0
RAFVHWYVGEGMEEGEFSEAR	RAFVHWYVGEGM[209.0147]EEGEFSEAR	K	E	402	422	21	4	12M(209.0147)	sp|Q9BQE3|TBA1C_HUMAN	Q9BQE3	TBA1C_HUMAN	TUBA1C	Tubulin alpha-1C chain	TUBA1A, TUBA1B, TUBA3C, TUBA3D, TUBA4A, TUBA8	sp|P0DPH7|TBA3C_HUMAN, sp|P0DPH8|TBA3D_HUMAN, sp|P68363|TBA1B_HUMAN, sp|P68366|TBA4A_HUMAN, sp|Q71U36|TBA1A_HUMAN, sp|Q9NY65|TBA8_HUMAN	0	0	0	1	0	0	0	41554
RAFVHWYVGEGMEEGEFSEAREDMAALEK	RAFVHWYVGEGM[209.0147]EEGEFSEAREDM[15.9949]AALEK	K	D	402	430	29	4	12M(209.0147),24M(15.9949)	sp|Q9BQE3|TBA1C_HUMAN	Q9BQE3	TBA1C_HUMAN	TUBA1C	Tubulin alpha-1C chain	TUBA1A, TUBA1B, TUBA4A	sp|P68363|TBA1B_HUMAN, sp|P68366|TBA4A_HUMAN, sp|Q71U36|TBA1A_HUMAN	1	0	0	0	23518.4	0	0	0
RFDEILEASDGIMVAR	RFDEILEASDGIM[209.0147]VAR	R	G	279	294	16	3	13M(209.0147)	sp|P14618|KPYM_HUMAN	P14618	KPYM_HUMAN	PKM	Pyruvate kinase PKM	NA	NA	3	0	0	2	21308.8	11166.8	0	24724.2
RGHVFEESQVAGTPMFVVK	RGHVFEESQVAGTPM[209.0147]FVVK	K	A	767	785	19	4	15M(209.0147)	sp|P13639|EF2_HUMAN	P13639	EF2_HUMAN	EEF2	Elongation factor 2	NA	NA	2	0	0	1	36726.4	24292.7	0	32631.7
RGTGGVDTAAVGGVFDVSNADRLGFSEVELVQMVVDGVK	RGTGGVDTAAVGGVFDVSNADRLGFSEVELVQM[209.0147]VVDGVK	K	L	320	358	39	4	33M(209.0147)	sp|P12277|KCRB_HUMAN	P12277	KCRB_HUMAN	CKB	Creatine kinase B-type	NA	NA	1	0	0	0	6234.28	0	0	0
RMATEVAADALGEEWK	RM[209.0147]ATEVAADALGEEWK	K	G	31	46	16	3	2M(209.0147)	sp|P62753|RS6_HUMAN	P62753	RS6_HUMAN	RPS6	Small ribosomal subunit protein eS6	NA	NA	2	0	0	0	9892.68	0	0	0
RPAEDMEEEQAFK	RPAEDM[209.0147]EEEQAFK	K	R	22	34	13	3	6M(209.0147)	sp|P61978|HNRPK_HUMAN	P61978	HNRPK_HUMAN	HNRNPK	Heterogeneous nuclear ribonucleoprotein K	NA	NA	0	0	0	3	14657.7	0	0	44120.9
RPAEDMEEEQAFKR	RPAEDM[209.0147]EEEQAFKR	K	S	22	35	14	3	6M(209.0147)	sp|P61978|HNRPK_HUMAN	P61978	HNRPK_HUMAN	HNRNPK	Heterogeneous nuclear ribonucleoprotein K	NA	NA	1	0	0	0	24868.2	0	0	0
RVIISAPSADAPMFVMGVNHEK	RVIISAPSADAPM[209.0147]FVMGVNHEK	K	Y	118	139	22	4	13M(209.0147)	sp|P04406|G3P_HUMAN	P04406	G3P_HUMAN	GAPDH	Glyceraldehyde-3-phosphate dehydrogenase	NA	NA	1	0	0	0	18064.7	0	0	0
RVIISAPSADAPMFVMGVNHEK	RVIISAPSADAPM[209.0147]FVM[15.9949]GVNHEK	K	Y	118	139	22	4	13M(209.0147),16M(15.9949)	sp|P04406|G3P_HUMAN	P04406	G3P_HUMAN	GAPDH	Glyceraldehyde-3-phosphate dehydrogenase	NA	NA	4	3	2	2	36353.1	45160	49892.3	28663.9
RVYVSGLMKGGADLFVENMPGFPDNIR	RVYVSGLM[209.0147]KGGADLFVENM[15.9949]PGFPDNIR	R	P	283	309	27	3	19M(15.9949),8M(209.0147)	sp|Q9HDC9|APMAP_HUMAN	Q9HDC9	APMAP_HUMAN	APMAP	Adipocyte plasma membrane-associated protein	NA	NA	0	1	0	0	37980	28012.1	0	0
SAYDSTMETMNYAQIR	SAYDSTM[209.0147]ETMNYAQIR	R	T	577	592	16	2	7M(209.0147)	sp|P53396|ACLY_HUMAN	P53396	ACLY_HUMAN	ACLY	ATP-citrate synthase	NA	NA	0	0	0	1	0	0	0	14427.9
SDALETLGFLNHYQMK	SDALETLGFLNHYQM[209.0147]K	K	N	553	568	16	3	15M(209.0147)	sp|P14866|HNRPL_HUMAN	P14866	HNRPL_HUMAN	HNRNPL	Heterogeneous nuclear ribonucleoprotein L	NA	NA	4	2	1	4	85448.9	37823.4	24305.7	72113.2
SDIGEVILVGGMTR	SDIGEVILVGGM[209.0147]TR	K	M	378	391	14	23	12M(209.0147)	sp|P38646|GRP75_HUMAN	P38646	GRP75_HUMAN	HSPA9	Stress-70 protein, mitochondrial	NA	NA	4	2	0	2	49564.1	42119.5	29331.4	27190.6
SDPGLLTNTMDVFVK	SDPGLLTNTM[209.0147]DVFVK	R	E	3993	4007	15	2	10M(209.0147)	sp|P78527|PRKDC_HUMAN	P78527	PRKDC_HUMAN	PRKDC	DNA-dependent protein kinase catalytic subunit	NA	NA	0	0	0	2	7414.63	0	0	17865
SEDFSLPAYMDR	SEDFSLPAYM[209.0147]DR	K	R	30	41	12	2	10M(209.0147)	sp|P13073|COX41_HUMAN	P13073	COX41_HUMAN	COX4I1	Cytochrome c oxidase subunit 4 isoform 1, mitochondrial	NA	NA	0	0	0	1	0	0	0	22485.1
SEIIPMFSNLASDEQDSVR	SEIIPM[209.0147]FSNLASDEQDSVR	K	L	203	221	19	2	6M(209.0147)	sp|P30153|2AAA_HUMAN	P30153	2AAA_HUMAN	PPP2R1A	Serine/threonine-protein phosphatase 2A 65 kDa regulatory subunit A alpha isoform	NA	NA	0	0	0	1	20230.5	0	0	23467
SEMEVQDAELK	SEM[209.0147]EVQDAELK	K	A	345	355	11	2	3M(209.0147)	sp|Q9UQ80|PA2G4_HUMAN	Q9UQ80	PA2G4_HUMAN	PA2G4	Proliferation-associated protein 2G4	NA	NA	1	0	0	1	29769.8	10725.8	0	22150.7
SEMTPEELQK	SEM[209.0147]TPEELQK	K	R	9	18	10	2	3M(209.0147)	sp|P62316|SMD2_HUMAN	P62316	SMD2_HUMAN	SNRPD2	Small nuclear ribonucleoprotein Sm D2	NA	NA	3	0	0	0	23192.5	0	0	0
SFYPEEVSSMVLTK	SFYPEEVSSM[209.0147]VLTK	K	M	113	126	14	23	10M(209.0147)	sp|P11142|HSP7C_HUMAN	P11142	HSP7C_HUMAN	HSPA8	Heat shock cognate 71 kDa protein	NA	NA	4	1	3	2	93108.1	63226.6	77662.9	42726.9
SGDAAIVDMVPGKPMCVESFSDYPPLGR	SGDAAIVDMVPGKPM[209.0147]C[57.0215]VESFSDYPPLGR	K	F	396	423	28	3	15M(209.0147),16C(57.0215)	sp|P68104|EF1A1_HUMAN	P68104	EF1A1_HUMAN	EEF1A1	Elongation factor 1-alpha 1	EEF1A1P5	sp|Q5VTE0|EF1A3_HUMAN	0	0	0	1	0	0	0	14269.7
SGDAAIVDMVPGKPMCVESFSDYPPLGR	SGDAAIVDM[15.9949]VPGKPM[209.0147]C[57.0215]VESFSDYPPLGR	K	F	396	423	28	3	15M(209.0147),16C(57.0215),9M(15.9949)	sp|P68104|EF1A1_HUMAN	P68104	EF1A1_HUMAN	EEF1A1	Elongation factor 1-alpha 1	EEF1A1P5	sp|Q5VTE0|EF1A3_HUMAN	1	1	0	1	105102	40059.7	0	108648
SGDAAIVDMVPGK	SGDAAIVDM[209.0147]VPGK	K	P	396	408	13	2	9M(209.0147)	sp|P68104|EF1A1_HUMAN	P68104	EF1A1_HUMAN	EEF1A1	Elongation factor 1-alpha 1	EEF1A1P5	sp|Q5VTE0|EF1A3_HUMAN	2	0	0	3	26662.4	0	0	114993
SGDAAIVDMVPGKPMCVESFSDYPPLGR	SGDAAIVDM[209.0147]VPGKPM[15.9949]C[57.0215]VESFSDYPPLGR	K	F	396	423	28	3	15M(15.9949),16C(57.0215),9M(209.0147)	sp|P68104|EF1A1_HUMAN	P68104	EF1A1_HUMAN	EEF1A1	Elongation factor 1-alpha 1	EEF1A1P5	sp|Q5VTE0|EF1A3_HUMAN	4	0	0	0	80440.7	0	0	39061.7
SGGMERPFVLAR	SGGM[209.0147]ERPFVLAR	R	A	591	602	12	3	4M(209.0147)	sp|Q14697|GANAB_HUMAN	Q14697	GANAB_HUMAN	GANAB	Neutral alpha-glucosidase AB	NA	NA	1	0	0	0	22719.2	7530.03	0	0
SGGMSNELNNIISR	SGGM[209.0147]SNELNNIISR	R	T	663	676	14	2	4M(209.0147)	sp|P53396|ACLY_HUMAN	P53396	ACLY_HUMAN	ACLY	ATP-citrate synthase	NA	NA	1	1	1	1	28427.2	35363.5	25641.3	23324
SGLGELILPENEPGSSIMPGK	SGLGELILPENEPGSSIM[209.0147]PGK	R	V	351	371	21	2	18M(209.0147)	sp|P07954|FUMH_HUMAN	P07954	FUMH_HUMAN	FH	Fumarate hydratase, mitochondrial	NA	NA	2	0	0	0	20999.3	0	0	0
SGSMDPSGAHPSVR	SGSM[209.0147]DPSGAHPSVR	R	Q	18	31	14	3	4M(209.0147)	sp|Q07666|KHDR1_HUMAN	Q07666	KHDR1_HUMAN	KHDRBS1	KH domain-containing, RNA-binding, signal transduction-associated protein 1	NA	NA	1	0	0	1	35467.3	0	0	34259.6
SHSTEPGLVLTLGQGDVGQLGLGENVMER	SHSTEPGLVLTLGQGDVGQLGLGENVM[209.0147]ER	R	K	29	57	29	3	27M(209.0147)	sp|P18754|RCC1_HUMAN	P18754	RCC1_HUMAN	RCC1	Regulator of chromosome condensation	NA	NA	0	0	0	1	6567.51	0	0	20091.3
SINPDEAVAYGAAVQAAILMGDK	SINPDEAVAYGAAVQAAILM[209.0147]GDK	K	S	362	384	23	23	20M(209.0147)	sp|P0DMV8|HS71A_HUMAN	P0DMV8	HS71A_HUMAN	HSPA1A	Heat shock 70 kDa protein 1A	HSPA1B, HSPA1L	sp|P0DMV9|HS71B_HUMAN, sp|P34931|HS71L_HUMAN	2	4	2	1	180554	151538	99108.2	53554.6
SIPMTVDFIR	SIPM[209.0147]TVDFIR	R	L	92	101	10	2	4M(209.0147)	sp|P00492|HPRT_HUMAN	P00492	HPRT_HUMAN	HPRT1	Hypoxanthine-guanine phosphoribosyltransferase	NA	NA	1	1	0	0	25315.6	22547.5	24060.1	18401.8
SKPGAAMVEMADGYAVDR	SKPGAAM[209.0147]VEM[15.9949]ADGYAVDR	K	A	417	434	18	3	10M(15.9949),7M(209.0147)	sp|P14866|HNRPL_HUMAN	P14866	HNRPL_HUMAN	HNRNPL	Heterogeneous nuclear ribonucleoprotein L	NA	NA	0	0	0	3	23691.4	17860.6	0	33353.1
SLDMDSIIAEVK	SLDM[209.0147]DSIIAEVK	R	A	253	264	12	2	4M(209.0147)	sp|P05787|K2C8_HUMAN	P05787	K2C8_HUMAN	KRT8	Keratin, type II cytoskeletal 8	NA	NA	1	0	0	0	14796.3	0	0	0
SLGGNDELSATFLEMKGHFYMHAGSLLLKMGQHSSNVQWR	SLGGNDELSATFLEM[209.0147]KGHFYM[15.9949]HAGSLLLKM[15.9949]GQHSSNVQWR	K	A	271	310	40	5	15M(209.0147),21M(15.9949),30M(15.9949)	sp|P49792|RBP2_HUMAN	P49792	RBP2_HUMAN	RANBP2	E3 SUMO-protein ligase RanBP2	NA	NA	1	0	0	0	3302.05	0	0	0
SLHDAIMIVR	SLHDAIM[209.0147]IVR	R	R	388	397	10	3	7M(209.0147)	sp|Q99832|TCPH_HUMAN	Q99832	TCPH_HUMAN	CCT7	T-complex protein 1 subunit eta	NA	NA	0	0	0	1	0	0	0	16068.6
SLLVNPEGPTLMR	SLLVNPEGPTLM[209.0147]R	R	L	2221	2233	13	2	12M(209.0147)	sp|P49327|FAS_HUMAN	P49327	FAS_HUMAN	FASN	Fatty acid synthase	NA	NA	0	0	0	1	3120.26	0	0	26526.9
SLSSYNYIHVGAQLKSSINDAAEFRVVADAMK	SLSSYNYIHVGAQLKSSINDAAEFRVVADAM[209.0147]K	K	V	224	255	32	3	31M(209.0147)	sp|O94832|MYO1D_HUMAN	O94832	MYO1D_HUMAN	MYO1D	Unconventional myosin-Id	NA	NA	1	0	0	0	0	0	0	0
SMTEAEQQQLIDDHFLFDKPVSPLLLASGMAR	SMTEAEQQQLIDDHFLFDKPVSPLLLASGM[209.0147]AR	K	D	178	209	32	4	30M(209.0147)	sp|P12277|KCRB_HUMAN	P12277	KCRB_HUMAN	CKB	Creatine kinase B-type	NA	NA	0	1	0	0	0	11661.4	0	0
SMTEAEQQQLIDDHFLFDKPVSPLLLASGMAR	SM[15.9949]TEAEQQQLIDDHFLFDKPVSPLLLASGM[209.0147]AR	K	D	178	209	32	4	2M(15.9949),30M(209.0147)	sp|P12277|KCRB_HUMAN	P12277	KCRB_HUMAN	CKB	Creatine kinase B-type	NA	NA	0	2	0	0	0	29083.8	0	0
SMTEAEQQQLIDDHFLFDKPVSPLLLASGMARDWPDAR	SM[15.9949]TEAEQQQLIDDHFLFDKPVSPLLLASGM[209.0147]ARDWPDAR	K	G	178	215	38	5	2M(15.9949),30M(209.0147)	sp|P12277|KCRB_HUMAN	P12277	KCRB_HUMAN	CKB	Creatine kinase B-type	NA	NA	0	1	0	0	0	22470.6	0	0
SMAASGNLGHTPFVDEL	SM[209.0147]AASGNLGHTPFVDEL	K	-	437	453	17	2	2M(209.0147)	sp|P22695|QCR2_HUMAN	P22695	QCR2_HUMAN	UQCRC2	Cytochrome b-c1 complex subunit 2, mitochondrial	NA	NA	0	0	0	1	29352.1	0	0	24299.9
SMNSRVFIGNLNTLVVK	SM[209.0147]NSRVFIGNLNTLVVK	R	K	13	29	17	3	2M(209.0147)	sp|P07910|HNRPC_HUMAN	P07910	HNRPC_HUMAN	HNRNPC	Heterogeneous nuclear ribonucleoproteins C1/C2	NA	NA	1	0	0	0	19098.2	9711.47	0	0
SMQGFPFYDK	SM[209.0147]QGFPFYDK	R	P	71	80	10	2	2M(209.0147)	sp|P09012|SNRPA_HUMAN	P09012	SNRPA_HUMAN	SNRPA	U1 small nuclear ribonucleoprotein A	NA	NA	0	0	0	1	0	0	0	29677.1
SMSTEGLMK	SM[209.0147]STEGLM[15.9949]K	K	F	451	459	9	2	2M(209.0147),8M(15.9949)	sp|O75390|CISY_HUMAN	O75390	CISY_HUMAN	CS	Citrate synthase, mitochondrial	NA	NA	2	2	2	1	37189.8	34969.5	35292.9	30954.4
SMTEAEQQQLIDDHFLFDK	SM[209.0147]TEAEQQQLIDDHFLFDK	K	P	178	196	19	3	2M(209.0147)	sp|P12277|KCRB_HUMAN	P12277	KCRB_HUMAN	CKB	Creatine kinase B-type	NA	NA	2	1	1	2	101690	44018.5	120976	160818
SMTEAEQQQLIDDHFLFDKPVSPLLLASGMAR	SM[209.0147]TEAEQQQLIDDHFLFDKPVSPLLLASGM[15.9949]AR	K	D	178	209	32	4	2M(209.0147),30M(15.9949)	sp|P12277|KCRB_HUMAN	P12277	KCRB_HUMAN	CKB	Creatine kinase B-type	NA	NA	0	3	0	0	0	31029.7	0	0
SMVPVQVQLDVPVVK	SM[209.0147]VPVQVQLDVPVVK	K	V	162	176	15	2	2M(209.0147)	sp|P18754|RCC1_HUMAN	P18754	RCC1_HUMAN	RCC1	Regulator of chromosome condensation	NA	NA	4	0	0	4	30953.4	0	0	16491.2
SNEILTAIIQGMRK	SNEILTAIIQGM[209.0147]RK	K	E	170	183	14	3	12M(209.0147)	sp|Q14974|IMB1_HUMAN	Q14974	IMB1_HUMAN	KPNB1	Importin subunit beta-1	NA	NA	0	0	1	1	16742.4	0	25969.3	21609.6
SPLVMDVLNIQGVQR	SPLVM[209.0147]DVLNIQGVQR	K	S	1585	1599	15	3	5M(209.0147)	sp|Q14204|DYHC1_HUMAN	Q14204	DYHC1_HUMAN	DYNC1H1	Cytoplasmic dynein 1 heavy chain 1	NA	NA	0	0	0	2	0	0	0	10061.6
SQNVMAAASIANIVK	SQNVM[209.0147]AAASIANIVK	R	S	19	33	15	2	5M(209.0147)	sp|P17987|TCPA_HUMAN	P17987	TCPA_HUMAN	TCP1	T-complex protein 1 subunit alpha	NA	NA	2	0	0	3	55795	17288.9	0	37301
SRGFGFVTYATVEEVDAAMNAR	SRGFGFVTYATVEEVDAAM[209.0147]NAR	R	P	54	75	22	3	19M(209.0147)	sp|P09651|ROA1_HUMAN	P09651	ROA1_HUMAN	HNRNPA1	Heterogeneous nuclear ribonucleoprotein A1	HNRNPA1L3	sp|A0A2R8Y4L2|RA1L3_HUMAN	0	0	0	2	0	0	0	32704.5
SRGFGFVTYATVEEVDAAMNARPHK	SRGFGFVTYATVEEVDAAM[209.0147]NARPHK	R	V	54	78	25	45	19M(209.0147)	sp|P09651|ROA1_HUMAN	P09651	ROA1_HUMAN	HNRNPA1	Heterogeneous nuclear ribonucleoprotein A1	HNRNPA1L3	sp|A0A2R8Y4L2|RA1L3_HUMAN	3	0	3	0	30410.5	15301.3	38823.1	0
SRNTDEMVELR	SRNTDEM[209.0147]VELR	R	I	36	46	11	3	7M(209.0147)	sp|P61978|HNRPK_HUMAN	P61978	HNRPK_HUMAN	HNRNPK	Heterogeneous nuclear ribonucleoprotein K	NA	NA	1	0	0	0	36905.2	0	0	18809.7
STAGDTHLGGEDFDNRMVNHFIAEFK	STAGDTHLGGEDFDNRM[209.0147]VNHFIAEFK	K	R	221	246	26	45	17M(209.0147)	sp|P11142|HSP7C_HUMAN	P11142	HSP7C_HUMAN	HSPA8	Heat shock cognate 71 kDa protein	NA	NA	3	2	1	0	53999.4	29569.9	41033.8	0
STPSGFTLDDVIQTGVDNPGHPYIMTVGCVAGDEESYEVFK	STPSGFTLDDVIQTGVDNPGHPYIM[209.0147]TVGC[57.0215]VAGDEESYEVFK	K	D	46	86	41	4	25M(209.0147),29C(57.0215)	sp|P12277|KCRB_HUMAN	P12277	KCRB_HUMAN	CKB	Creatine kinase B-type	NA	NA	1	0	0	0	7571.72	0	0	0
SVHFTDYSQHTQMVMALTLR	SVHFTDYSQHTQMVM[209.0147]ALTLR	K	C	275	294	20	3	15M(209.0147)	sp|Q8NFR9|I17RE_HUMAN	Q8NFR9	I17RE_HUMAN	IL17RE	Interleukin-17 receptor E	NA	NA	0	1	0	0	0	0	0	0
SYDVPPPPMEPDHPFYSNISK	SYDVPPPPM[209.0147]EPDHPFYSNISK	R	D	118	138	21	3	9M(209.0147)	sp|P18669|PGAM1_HUMAN	P18669	PGAM1_HUMAN	PGAM1	Phosphoglycerate mutase 1	PGAM4	sp|Q8N0Y7|PGAM4_HUMAN	6	9	5	2	91756.7	67287.1	86507.7	127599
SYFSSFTDDIISQPMLK	SYFSSFTDDIISQPM[209.0147]LK	K	G	259	275	17	2	15M(209.0147)	sp|O94826|TOM70_HUMAN	O94826	TOM70_HUMAN	TOMM70	Mitochondrial import receptor subunit TOM70	NA	NA	1	0	0	0	11621.7	0	0	9699.86
TDCVMFFGPVVPDGYGVCYNPMEAHINFSLSAYNSCAETNAAR	TDC[57.0215]VM[15.9949]FFGPVVPDGYGVC[57.0215]YNPM[209.0147]EAHINFSLSAYNSC[57.0215]AETNAAR	K	L	560	602	43	5	18C(57.0215),22M(209.0147),36C(57.0215),3C(57.0215),5M(15.9949)	sp|P43155|CACP_HUMAN	P43155	CACP_HUMAN	CRAT	Carnitine O-acetyltransferase	NA	NA	0	0	0	1	0	0	0	18006.3
TDITYPAGFMDVISIDK	TDITYPAGFM[209.0147]DVISIDK	R	T	78	94	17	2	10M(209.0147)	sp|P62701|RS4X_HUMAN	P62701	RS4X_HUMAN	RPS4X	Small ribosomal subunit protein eS4, X isoform	NA	NA	6	2	0	2	26759.2	27555.4	0	18778
TDTGEPMGR	TDTGEPM[209.0147]GR	R	G	174	182	9	2	7M(209.0147)	sp|P07900|HS90A_HUMAN	P07900	HS90A_HUMAN	HSP90AA1	Heat shock protein HSP 90-alpha	NA	NA	1	1	1	1	204696	151446	163187	152485
TEQLRGPTPKPPGVILPMMPAK	TEQLRGPTPKPPGVILPM[209.0147]M[209.0147]PAK	R	H	546	567	22	3	18M(209.0147),19M(209.0147)	sp|A1X283|SPD2B_HUMAN	A1X283	SPD2B_HUMAN	SH3PXD2B	SH3 and PX domain-containing protein 2B	NA	NA	0	0	1	0	0	0	461091	0
TETVEEPMEEEEAAK	TETVEEPM[209.0147]EEEEAAK	K	E	286	300	15	2	8M(209.0147)	sp|P14625|ENPL_HUMAN	P14625	ENPL_HUMAN	HSP90B1	Endoplasmin	NA	NA	2	0	0	2	20547.8	0	0	24203.3
TETVEEPMEEEEAAKEEKEESDDEAAVEEEEEEK	TETVEEPM[209.0147]EEEEAAKEEKEESDDEAAVEEEEEEK	K	K	286	319	34	4	8M(209.0147)	sp|P14625|ENPL_HUMAN	P14625	ENPL_HUMAN	HSP90B1	Endoplasmin	NA	NA	1	0	0	0	14842.6	0	0	0
TFAPEEISAMVLTK	TFAPEEISAM[209.0147]VLTK	K	M	139	152	14	2	10M(209.0147)	sp|P11021|BIP_HUMAN	P11021	BIP_HUMAN	HSPA5	Endoplasmic reticulum chaperone BiP	NA	NA	1	0	0	0	48289.1	20766.1	24040.8	0
TGEEIFGTIGMRPNAK	TGEEIFGTIGM[209.0147]RPNAK	K	N	327	342	16	3	11M(209.0147)	sp|Q99873|ANM1_HUMAN	Q99873	ANM1_HUMAN	PRMT1	Protein arginine N-methyltransferase 1	NA	NA	0	0	1	1	18002.2	20893.8	26342.9	16763.9
TGRVMLGETNPADSKPGTIR	TGRVM[209.0147]LGETNPADSKPGTIR	K	G	86	105	20	4	5M(209.0147)	sp|P22392|NDKB_HUMAN	P22392	NDKB_HUMAN	NME2	Nucleoside diphosphate kinase B	NME1, NME2P1	sp|O60361|NDK8_HUMAN, sp|P15531|NDKA_HUMAN	0	0	1	0	0	0	25245.1	0
TGTPGLPGPPGPMGPPGDRGFTGKDGAMGPR	TGTPGLPGPPGPM[209.0147]GPPGDRGFTGKDGAM[15.9949]GPR	R	G	2823	2853	31	4	13M(209.0147),28M(15.9949)	sp|Q99715|COCA1_HUMAN	Q99715	COCA1_HUMAN	COL12A1	Collagen alpha-1(XII) chain	NA	NA	0	1	0	0	67257.8	39276.3	58848	62767.1
TIAMDGTEGLVR	TIAM[209.0147]DGTEGLVR	R	G	110	121	12	2	4M(209.0147)	sp|P06576|ATPB_HUMAN	P06576	ATPB_HUMAN	ATP5F1B	ATP synthase subunit beta, mitochondrial	NA	NA	1	2	0	2	72301.7	39288.9	0	49959.8
TIGTGLVTNTLAMTEEEK	TIGTGLVTNTLAM[209.0147]TEEEK	R	N	433	450	18	2	13M(209.0147)	sp|P49411|EFTU_HUMAN	P49411	EFTU_HUMAN	TUFM	Elongation factor Tu, mitochondrial	NA	NA	1	0	0	2	50473.6	18985.4	0	35138.8
TLMNLGGLAVAR	TLM[209.0147]NLGGLAVAR	R	D	128	139	12	2	3M(209.0147)	sp|P37802|TAGL2_HUMAN	P37802	TAGL2_HUMAN	TAGLN2	Transgelin-2	NA	NA	0	0	0	2	17794.2	0	0	62448.3
TLNDELEIIEGMK	TLNDELEIIEGM[209.0147]K	K	F	206	218	13	23	12M(209.0147)	sp|P10809|CH60_HUMAN	P10809	CH60_HUMAN	HSPD1	60 kDa heat shock protein, mitochondrial	NA	NA	3	0	0	3	67950.8	0	0	118804
TLNDELEIIEGMKFDR	TLNDELEIIEGM[209.0147]KFDR	K	G	206	221	16	3	12M(209.0147)	sp|P10809|CH60_HUMAN	P10809	CH60_HUMAN	HSPD1	60 kDa heat shock protein, mitochondrial	NA	NA	1	1	0	1	70908.5	29320.2	0	36807.6
TLRDIETFYNTSIEEMPLNVADLI	TLRDIETFYNTSIEEM[209.0147]PLNVADLI	R	-	383	406	24	3	16M(209.0147)	sp|P60842|IF4A1_HUMAN	P60842	IF4A1_HUMAN	EIF4A1	Eukaryotic initiation factor 4A-I	NA	NA	1	0	0	0	5387.68	0	0	0
TLTIVDTGIGMTK	TLTIVDTGIGM[209.0147]TK	R	A	83	95	13	2	11M(209.0147)	sp|P08238|HS90B_HUMAN	P08238	HS90B_HUMAN	HSP90AB1	Heat shock protein HSP 90-beta	HSP90AA1, HSP90AA4P	sp|P07900|HS90A_HUMAN, sp|Q58FG1|HS904_HUMAN	5	3	0	5	187556	123280	33908.9	151449
TLVLLMGK	TLVLLM[209.0147]GK	K	E	109	116	8	2	6M(209.0147)	sp|P07737|PROF1_HUMAN	P07737	PROF1_HUMAN	PFN1	Profilin-1	NA	NA	1	0	0	0	43420.7	38307.1	58158.2	59751.3
TNGKEPELLEPIPYEFMA	TNGKEPELLEPIPYEFM[209.0147]A	R	-	143	160	18	2	17M(209.0147)	sp|P46778|RL21_HUMAN	P46778	RL21_HUMAN	RPL21	Large ribosomal subunit protein eL21	NA	NA	2	0	0	0	32104.5	0	0	0
TPYTIMFGPDK	TPYTIM[209.0147]FGPDK	K	C	183	193	11	2	6M(209.0147)	sp|P27824|CALX_HUMAN	P27824	CALX_HUMAN	CANX	Calnexin	NA	NA	0	0	0	2	17350.5	0	13610.8	23923.1
TQNPMVTGTSVLGVK	TQNPM[209.0147]VTGTSVLGVK	R	F	46	60	15	2	5M(209.0147)	sp|P28070|PSB4_HUMAN	P28070	PSB4_HUMAN	PSMB4	Proteasome subunit beta type-4	NA	NA	0	0	0	5	19043.7	0	0	34556.2
TREGNDLYHEMIESGVINLK	TREGNDLYHEM[209.0147]IESGVINLK	R	D	240	259	20	4	11M(209.0147)	sp|P06576|ATPB_HUMAN	P06576	ATPB_HUMAN	ATP5F1B	ATP synthase subunit beta, mitochondrial	NA	NA	4	0	0	0	26597	0	0	0
TSKPDEAETNMLTAEMDNFVCDTVEMSTEEGIIDANK	TSKPDEAETNM[209.0147]LTAEM[209.0147]DNFVC[57.0215]DTVEM[15.9949]STEEGIIDANK	K	T	2048	2084	37	5	11M(209.0147),16M(209.0147),21C(57.0215),26M(15.9949)	sp|Q5UIP0|RIF1_HUMAN	Q5UIP0	RIF1_HUMAN	RIF1	Telomere-associated protein RIF1	NA	NA	0	0	0	1	0	0	0	4691.63
TTGFGMIYDSLDYAK	TTGFGM[209.0147]IYDSLDYAK	K	K	69	83	15	2	6M(209.0147)	sp|P62847|RS24_HUMAN	P62847	RS24_HUMAN	RPS24	Small ribosomal subunit protein eS24	NA	NA	1	0	0	0	14977.4	12578.2	0	0
TTGIVMDSGDGVTHTVPIYEGYALPHAILR	TTGIVM[209.0147]DSGDGVTHTVPIYEGYALPHAILR	R	L	148	177	30	34	6M(209.0147)	sp|P63261|ACTG_HUMAN	P63261	ACTG_HUMAN	ACTG1	Actin, cytoplasmic 2	ACTB	sp|P60709|ACTB_HUMAN	1	0	0	14	23137.8	0	0	369537
TVMENFVAFVDK	TVM[209.0147]ENFVAFVDK	K	C	569	580	12	2	3M(209.0147)	contam_sp|P02769|ALBU_BOVIN	P02769	ALBU_BOVIN	ALB	Albumin	NA	NA	2	1	1	2	39172.9	18269	43107	35429.4
TVSLGAGAKDELHIVEAEAMNYEGSPIK	TVSLGAGAKDELHIVEAEAM[209.0147]NYEGSPIK	R	V	46	73	28	4	20M(209.0147)	sp|P06748|NPM_HUMAN	P06748	NPM_HUMAN	NPM1	Nucleophosmin	NA	NA	0	1	0	0	0	18581.2	0	0
TVTAMDVVYALK	TVTAM[209.0147]DVVYALK	K	R	81	92	12	2	5M(209.0147)	sp|P62805|H4_HUMAN	P62805	H4_HUMAN	H4C1	Histone H4	NA	NA	2	2	1	3	165190	77633.7	61796.5	261765
TVTAMDVVYALKR	TVTAM[209.0147]DVVYALKR	K	Q	81	93	13	3	5M(209.0147)	sp|P62805|H4_HUMAN	P62805	H4_HUMAN	H4C1	Histone H4	NA	NA	3	1	0	0	31648.5	17750	9948.85	0
TYYMSGGLQPVPIVFR	TYYM[209.0147]SGGLQPVPIVFR	K	G	130	145	16	2	4M(209.0147)	sp|P11177|ODPB_HUMAN	P11177	ODPB_HUMAN	PDHB	Pyruvate dehydrogenase E1 component subunit beta, mitochondrial	NA	NA	0	0	0	2	0	0	0	39743.7
VADGLPLAASMQEDEQSGR	VADGLPLAASM[209.0147]QEDEQSGR	R	D	10	28	19	2	11M(209.0147)	sp|O75396|SC22B_HUMAN	O75396	SC22B_HUMAN	SEC22B	Vesicle-trafficking protein SEC22b	NA	NA	0	0	0	1	0	0	0	23896.1
VAGMDVELTVEER	VAGM[209.0147]DVELTVEER	K	N	30	42	13	2	4M(209.0147)	sp|P62258|1433E_HUMAN	P62258	1433E_HUMAN	YWHAE	14-3-3 protein epsilon	NA	NA	1	1	0	1	89293.2	74508.2	30713.4	84194.9
VALVYGQMNEPPGAR	VALVYGQM[209.0147]NEPPGAR	K	A	265	279	15	2	8M(209.0147)	sp|P06576|ATPB_HUMAN	P06576	ATPB_HUMAN	ATP5F1B	ATP synthase subunit beta, mitochondrial	NA	NA	1	3	0	2	51287.9	43198.4	18730.8	47454.8
VAMFLTDSNNIK	VAM[209.0147]FLTDSNNIK	R	E	554	565	12	2	3M(209.0147)	sp|Q15046|SYK_HUMAN	Q15046	SYK_HUMAN	KARS1	Lysine--tRNA ligase	NA	NA	0	0	0	1	21957.7	0	0	147951
VASSPVMVSNPATR	VASSPVM[209.0147]VSNPATR	K	M	595	608	14	2	7M(209.0147)	sp|P51610|HCFC1_HUMAN	P51610	HCFC1_HUMAN	HCFC1	Host cell factor 1	NA	NA	1	0	0	1	18132.1	0	0	18811
VDIVAINDPFIDLNYMVYMFQYDSTHGKFHGTVK	VDIVAINDPFIDLNYMVYM[209.0147]FQYDSTHGKFHGTVK	K	A	28	61	34	5	19M(209.0147)	sp|P04406|G3P_HUMAN	P04406	G3P_HUMAN	GAPDH	Glyceraldehyde-3-phosphate dehydrogenase	NA	NA	0	0	1	0	19476.6	0	12315	0
VDIVAINDPFIDLNYMVYMFQYDSTHGKFHGTVK	VDIVAINDPFIDLNYM[209.0147]VYMFQYDSTHGKFHGTVK	K	A	28	61	34	5	16M(209.0147)	sp|P04406|G3P_HUMAN	P04406	G3P_HUMAN	GAPDH	Glyceraldehyde-3-phosphate dehydrogenase	NA	NA	2	0	1	0	19284.5	0	15494.6	0
VDIVAINDPFIDLNYMVYMFQYDSTHGKFHGTVK	VDIVAINDPFIDLNYM[209.0147]VYM[15.9949]FQYDSTHGKFHGTVK	K	A	28	61	34	5	16M(209.0147),19M(15.9949)	sp|P04406|G3P_HUMAN	P04406	G3P_HUMAN	GAPDH	Glyceraldehyde-3-phosphate dehydrogenase	NA	NA	2	0	1	0	11840.6	0	12384	0
VEAKEESEESDEDMGFGLFD	VEAKEESEESDEDM[209.0147]GFGLFD	K	-	298	317	20	2	14M(209.0147)	sp|P05388|RLA0_HUMAN	P05388	RLA0_HUMAN	RPLP0	Large ribosomal subunit protein uL10	RPLP0P6	sp|Q8NHW5|RLA0L_HUMAN	2	0	0	1	21450.1	0	0	10870.6
VETGILRPGMVVTFAPVNITTEVK	VETGILRPGM[209.0147]VVTFAPVNITTEVK	R	S	267	290	24	3	10M(209.0147)	sp|Q05639|EF1A2_HUMAN	Q05639	EF1A2_HUMAN	EEF1A2	Elongation factor 1-alpha 2	NA	NA	0	1	0	3	11766.3	12728.7	0	18794.6
VETGVLKPGMVVTFAPVNVTTEVK	VETGVLKPGM[209.0147]VVTFAPVNVTTEVK	R	S	267	290	24	3	10M(209.0147)	sp|P68104|EF1A1_HUMAN	P68104	EF1A1_HUMAN	EEF1A1	Elongation factor 1-alpha 1	EEF1A1P5	sp|Q5VTE0|EF1A3_HUMAN	4	3	2	5	336057	176689	126892	283598
VFDAIMNFK	VFDAIM[209.0147]NFK	K	K	300	308	9	2	6M(209.0147)	sp|P13639|EF2_HUMAN	P13639	EF2_HUMAN	EEF2	Elongation factor 2	NA	NA	0	0	0	1	0	0	0	25659.7
VGEVTYVELLMDAEGK	VGEVTYVELLM[209.0147]DAEGK	K	S	95	110	16	2	11M(209.0147)	sp|P52272|HNRPM_HUMAN	P52272	HNRPM_HUMAN	HNRNPM	Heterogeneous nuclear ribonucleoprotein M	NA	NA	1	0	0	0	14799	0	0	0
VIHDNFGIVEGLMTTVHAITATQK	VIHDNFGIVEGLM[209.0147]TTVHAITATQK	K	T	163	186	24	34	13M(209.0147)	sp|P04406|G3P_HUMAN	P04406	G3P_HUMAN	GAPDH	Glyceraldehyde-3-phosphate dehydrogenase	NA	NA	4	3	3	5	187762	113988	182954	163167
VIISAPSADAPMFVMGVNHEK	VIISAPSADAPM[209.0147]FVMGVNHEK	R	Y	119	139	21	3	12M(209.0147)	sp|P04406|G3P_HUMAN	P04406	G3P_HUMAN	GAPDH	Glyceraldehyde-3-phosphate dehydrogenase	NA	NA	4	1	0	3	40943.2	23838.5	0	52523.2
VIISAPSADAPMFVMGVNHEK	VIISAPSADAPM[209.0147]FVM[15.9949]GVNHEK	R	Y	119	139	21	3	12M(209.0147),15M(15.9949)	sp|P04406|G3P_HUMAN	P04406	G3P_HUMAN	GAPDH	Glyceraldehyde-3-phosphate dehydrogenase	NA	NA	4	8	3	7	104946	110240	102357	152798
VKEGMNIVEAMER	VKEGMNIVEAM[209.0147]ER	K	F	132	144	13	3	11M(209.0147)	sp|P62937|PPIA_HUMAN	P62937	PPIA_HUMAN	PPIA	Peptidyl-prolyl cis-trans isomerase A	NA	NA	4	1	4	0	43092	36750.2	33591.3	0
VKEGMNIVEAMER	VKEGM[15.9949]NIVEAM[209.0147]ER	K	F	132	144	13	3	11M(209.0147),5M(15.9949)	sp|P62937|PPIA_HUMAN	P62937	PPIA_HUMAN	PPIA	Peptidyl-prolyl cis-trans isomerase A	NA	NA	2	2	2	0	77584.1	64097.5	168741	0
VKEGMNIVEAMER	VKEGM[209.0147]NIVEAMER	K	F	132	144	13	3	5M(209.0147)	sp|P62937|PPIA_HUMAN	P62937	PPIA_HUMAN	PPIA	Peptidyl-prolyl cis-trans isomerase A	NA	NA	1	2	1	0	55109.5	61707.9	42022.6	0
VKEGMNIVEAMER	VKEGM[209.0147]NIVEAM[15.9949]ER	K	F	132	144	13	23	11M(15.9949),5M(209.0147)	sp|P62937|PPIA_HUMAN	P62937	PPIA_HUMAN	PPIA	Peptidyl-prolyl cis-trans isomerase A	NA	NA	4	2	2	0	157406	159913	219752	0
VLDFEHFLPMLQTVAK	VLDFEHFLPM[209.0147]LQTVAK	K	N	64	79	16	3	10M(209.0147)	sp|P60660|MYL6_HUMAN	P60660	MYL6_HUMAN	MYL6	Myosin light polypeptide 6	NA	NA	2	2	0	2	37808.6	30850.7	0	36839.2
VLGMDPLPSK	VLGM[209.0147]DPLPSK	K	M	333	342	10	2	4M(209.0147)	sp|Q12906|ILF3_HUMAN	Q12906	ILF3_HUMAN	ILF3	Interleukin enhancer-binding factor 3	NA	NA	2	1	0	1	56464.4	54260	33485.7	41604.6
VLIVSEDPELPYMRPPLSK	VLIVSEDPELPYM[209.0147]RPPLSK	R	E	159	177	19	3	13M(209.0147)	sp|O95831|AIFM1_HUMAN	O95831	AIFM1_HUMAN	AIFM1	Apoptosis-inducing factor 1, mitochondrial	NA	NA	3	1	0	1	35947.9	40504.3	34629.5	27598.6
VLNCDKQEVCEEFSQQLNSNGCITQQVHTKMLQITNTGFEMK	VLNC[57.0215]DKQEVC[57.0215]EEFSQQLNSNGC[57.0215]ITQQVHTKM[209.0147]LQITNTGFEM[15.9949]K	R	L	274	315	42	5	10C(57.0215),22C(57.0215),31M(209.0147),41M(15.9949),4C(57.0215)	sp|P20742|PZP_HUMAN	P20742	PZP_HUMAN	PZP	Pregnancy zone protein	NA	NA	0	0	0	1	36742.4	0	27429.9	51314.7
VLNNMEIGTSLFDEEGAK	VLNNM[209.0147]EIGTSLFDEEGAK	K	I	247	264	18	23	5M(209.0147)	sp|P00558|PGK1_HUMAN	P00558	PGK1_HUMAN	PGK1	Phosphoglycerate kinase 1	NA	NA	4	2	2	3	137585	124564	74653.9	86248.7
VLQDMGLPTGAEGR	VLQDM[209.0147]GLPTGAEGR	K	D	461	474	14	2	5M(209.0147)	sp|Q12906|ILF3_HUMAN	Q12906	ILF3_HUMAN	ILF3	Interleukin enhancer-binding factor 3	NA	NA	0	0	0	1	35923	32044.3	0	30751.7
VLSRPNAQELPSMYQR	VLSRPNAQELPSM[209.0147]YQR	R	L	108	123	16	3	13M(209.0147)	sp|Q99623|PHB2_HUMAN	Q99623	PHB2_HUMAN	PHB2	Prohibitin-2	NA	NA	1	0	0	0	14853.9	17400.4	0	0
VLYSNMLGEENTYLWR	VLYSNM[209.0147]LGEENTYLWR	K	T	146	161	16	2	6M(209.0147)	sp|Q00325|S25A3_HUMAN	Q00325	S25A3_HUMAN	SLC25A3	Solute carrier family 25 member 3	NA	NA	0	0	0	2	0	0	0	24873
VMEPILQILQQK	VM[209.0147]EPILQILQQK	K	F	633	644	12	3	2M(209.0147)	sp|P42356|PI4KA_HUMAN	P42356	PI4KA_HUMAN	PI4KA	Phosphatidylinositol 4-kinase alpha	NA	NA	0	1	0	0	0	0	0	0
VMLGETNPADSK	VM[209.0147]LGETNPADSK	R	P	89	100	12	2	2M(209.0147)	sp|P22392|NDKB_HUMAN	P22392	NDKB_HUMAN	NME2	Nucleoside diphosphate kinase B	NME1, NME2P1	sp|O60361|NDK8_HUMAN, sp|P15531|NDKA_HUMAN	0	0	0	2	0	0	0	61436.1
VMLGETNPADSKPGTIR	VM[209.0147]LGETNPADSKPGTIR	R	G	89	105	17	3	2M(209.0147)	sp|P22392|NDKB_HUMAN	P22392	NDKB_HUMAN	NME2	Nucleoside diphosphate kinase B	NME1, NME2P1	sp|O60361|NDK8_HUMAN, sp|P15531|NDKA_HUMAN	0	0	0	1	0	0	0	15658.2
VMVQPINLIFR	VM[209.0147]VQPINLIFR	K	Y	13	23	11	2	2M(209.0147)	sp|P62304|RUXE_HUMAN	P62304	RUXE_HUMAN	SNRPE	Small nuclear ribonucleoprotein E	NA	NA	0	0	0	1	0	0	0	38008.6
VNEMIIGGGMAFTFLK	VNEM[15.9949]IIGGGM[209.0147]AFTFLK	K	V	231	246	16	2	10M(209.0147),4M(15.9949)	sp|P00558|PGK1_HUMAN	P00558	PGK1_HUMAN	PGK1	Phosphoglycerate kinase 1	NA	NA	1	3	4	1	49544.7	30635.4	56317.1	32381.4
VNEMIIGGGMAFTFLK	VNEM[209.0147]IIGGGM[15.9949]AFTFLK	K	V	231	246	16	2	10M(15.9949),4M(209.0147)	sp|P00558|PGK1_HUMAN	P00558	PGK1_HUMAN	PGK1	Phosphoglycerate kinase 1	NA	NA	2	0	1	0	52253.9	0	27105.8	31706.4
VNGRPLEMIEPR	VNGRPLEM[209.0147]IEPR	K	T	34	45	12	3	8M(209.0147)	sp|P62249|RS16_HUMAN	P62249	RS16_HUMAN	RPS16	Small ribosomal subunit protein uS9	NA	NA	1	0	0	0	44532.2	19541.6	0	42923.8
VNIAFNYDMPEDSDTYLHR	VNIAFNYDM[209.0147]PEDSDTYLHR	R	V	356	374	19	3	9M(209.0147)	sp|Q13838|DX39B_HUMAN	Q13838	DX39B_HUMAN	DDX39B	Spliceosome RNA helicase DDX39B	NA	NA	1	0	0	2	27257.1	0	0	33159.2
VRMNVLADALK	VRM[209.0147]NVLADALK	M	S	2	12	11	3	3M(209.0147)	sp|P62244|RS15A_HUMAN	P62244	RS15A_HUMAN	RPS15A	Small ribosomal subunit protein uS8	NA	NA	2	0	0	0	17516.9	16244.7	0	10985.6
VRTDITYPAGFMDVISIDK	VRTDITYPAGFM[209.0147]DVISIDK	K	T	76	94	19	3	12M(209.0147)	sp|P62701|RS4X_HUMAN	P62701	RS4X_HUMAN	RPS4X	Small ribosomal subunit protein eS4, X isoform	NA	NA	1	1	0	1	34524.2	19436.4	0	21166
VSQMLILTPFQGQGHGAQLLETVHR	VSQM[209.0147]LILTPFQGQGHGAQLLETVHR	R	Y	238	262	25	4	4M(209.0147)	sp|O14929|HAT1_HUMAN	O14929	HAT1_HUMAN	HAT1	Histone acetyltransferase type B catalytic subunit	NA	NA	0	0	0	2	0	0	0	8353.79
VTGADVPMPYAK	VTGADVPM[209.0147]PYAK	R	I	325	336	12	2	8M(209.0147)	sp|P11177|ODPB_HUMAN	P11177	ODPB_HUMAN	PDHB	Pyruvate dehydrogenase E1 component subunit beta, mitochondrial	NA	NA	1	0	0	0	27539.5	21358.6	0	0
VTLATLKMSVQPTVSLGGFEITPPVVLR	VTLATLKM[209.0147]SVQPTVSLGGFEITPPVVLR	K	L	74	101	28	3	8M(209.0147)	sp|P06748|NPM_HUMAN	P06748	NPM_HUMAN	NPM1	Nucleophosmin	NA	NA	0	2	1	0	13231.5	22096.5	19129.2	0
VTNGAFTGEISPGMIK	VTNGAFTGEISPGM[209.0147]IK	K	D	70	85	16	23	14M(209.0147)	sp|P60174|TPIS_HUMAN	P60174	TPIS_HUMAN	TPI1	Triosephosphate isomerase	NA	NA	5	4	5	6	155516	80413.2	150770	127165
VTNLLMLK	VTNLLM[209.0147]LK	K	G	85	92	8	2	6M(209.0147)	sp|P26599|PTBP1_HUMAN	P26599	PTBP1_HUMAN	PTBP1	Polypyrimidine tract-binding protein 1	PTBP2, PTBP3	sp|O95758|PTBP3_HUMAN, sp|Q9UKA9|PTBP2_HUMAN	1	0	0	0	32239.1	19928.4	34130.2	54121
VVDLMAHMASKE	VVDLM[209.0147]AHM[15.9949]ASKE	R	-	324	335	12	23	5M(209.0147),8M(15.9949)	sp|P04406|G3P_HUMAN	P04406	G3P_HUMAN	GAPDH	Glyceraldehyde-3-phosphate dehydrogenase	NA	NA	2	0	0	1	217698	204610	185808	67164.5
VVIGMDVAASEFFR	VVIGM[209.0147]DVAASEFFR	K	S	240	253	14	23	5M(209.0147)	sp|P06733|ENOA_HUMAN	P06733	ENOA_HUMAN	ENO1	Alpha-enolase	NA	NA	5	4	3	4	632718	735108	795770	336899
VVLPIEAPIRMMITSQDVLHSWAVPTLGLK	VVLPIEAPIRM[209.0147]M[15.9949]ITSQDVLHSWAVPTLGLK	R	T	142	171	30	4	11M(209.0147),12M(15.9949)	sp|P00403|COX2_HUMAN	P00403	COX2_HUMAN	MT-CO2	Cytochrome c oxidase subunit 2	NA	NA	0	0	0	1	0	0	0	8328.71
VVSQYSSLLSPMSVNAVMK	VVSQYSSLLSPM[209.0147]SVNAVM[15.9949]K	K	V	175	193	19	2	12M(209.0147),18M(15.9949)	sp|P50991|TCPD_HUMAN	P50991	TCPD_HUMAN	CCT4	T-complex protein 1 subunit delta	NA	NA	0	0	0	2	0	12906.7	0	13332.9
VVTYGMANLLTGPK	VVTYGM[209.0147]ANLLTGPK	K	R	282	295	14	2	6M(209.0147)	sp|Q99536|VAT1_HUMAN	Q99536	VAT1_HUMAN	VAT1	Synaptic vesicle membrane protein VAT-1 homolog	NA	NA	1	0	0	2	20649.3	17873	0	22130.3
VYINYYDMNAANVGWNNSTFA	VYINYYDM[209.0147]NAANVGWNNSTFA	R	-	95	115	21	23	8M(209.0147)	sp|P14174|MIF_HUMAN	P14174	MIF_HUMAN	MIF	Macrophage migration inhibitory factor	NA	NA	1	0	0	5	22529.5	0	0	174561
WGDAGAEYVVESTGVFTTMEK	WGDAGAEYVVESTGVFTTM[209.0147]EK	K	A	87	107	21	23	19M(209.0147)	sp|P04406|G3P_HUMAN	P04406	G3P_HUMAN	GAPDH	Glyceraldehyde-3-phosphate dehydrogenase	NA	NA	3	0	0	6	14976.4	0	0	62566.8
YDAFGEDSSSAMGVENR	YDAFGEDSSSAM[209.0147]GVENR	R	A	372	388	17	2	12M(209.0147)	sp|Q9Y2X3|NOP58_HUMAN	Q9Y2X3	NOP58_HUMAN	NOP58	Nucleolar protein 58	NA	NA	0	0	0	1	0	0	0	18630.5
YGIVDYMIEQSGPPSK	YGIVDYM[209.0147]IEQSGPPSK	K	E	273	288	16	2	7M(209.0147)	sp|P13667|PDIA4_HUMAN	P13667	PDIA4_HUMAN	PDIA4	Protein disulfide-isomerase A4	NA	NA	0	0	1	0	11408.7	0	16932.3	0
YHTSQSGDEMTSLSEYVSR	YHTSQSGDEM[209.0147]TSLSEYVSR	R	M	457	475	19	3	10M(209.0147)	sp|P08238|HS90B_HUMAN	P08238	HS90B_HUMAN	HSP90AB1	Heat shock protein HSP 90-beta	NA	NA	0	0	0	1	0	0	0	74395.9
YLMEEDEDAYKK	YLM[209.0147]EEDEDAYKK	R	Q	210	221	12	3	3M(209.0147)	sp|P46777|RL5_HUMAN	P46777	RL5_HUMAN	RPL5	Large ribosomal subunit protein uL18	NA	NA	1	0	0	0	23983	17534.9	4770.98	17637.5
YMHSGPVVAMVWEGLNVVK	YM[209.0147]HSGPVVAMVWEGLNVVK	K	T	67	85	19	3	2M(209.0147)	sp|P15531|NDKA_HUMAN	P15531	NDKA_HUMAN	NME1	Nucleoside diphosphate kinase A	NA	NA	0	0	0	1	0	0	0	36489.3
YMNSGPVVAMVWEGLNVVK	YM[209.0147]NSGPVVAMVWEGLNVVK	K	T	67	85	19	3	2M(209.0147)	sp|P22392|NDKB_HUMAN	P22392	NDKB_HUMAN	NME2	Nucleoside diphosphate kinase B	NME2P1	sp|O60361|NDK8_HUMAN	1	0	1	1	20286.9	6480.28	15143.7	21310.8
YNILGTNTIMDK	YNILGTNTIM[209.0147]DK	K	M	525	536	12	2	10M(209.0147)	sp|Q00839|HNRPU_HUMAN	Q00839	HNRPU_HUMAN	HNRNPU	Heterogeneous nuclear ribonucleoprotein U	NA	NA	3	1	0	2	45854.5	32421.4	14135.9	43960.6
YPIEHGIITNWDDMEK	YPIEHGIITNWDDM[209.0147]EK	K	I	71	86	16	3	14M(209.0147)	sp|P68133|ACTS_HUMAN	P68133	ACTS_HUMAN	ACTA1	Actin, alpha skeletal muscle	ACTA2, ACTC1, ACTG2	sp|P62736|ACTA_HUMAN, sp|P63267|ACTH_HUMAN, sp|P68032|ACTC_HUMAN	1	1	1	2	128175	46239.9	106916	247930
YRCELLYEGPPDDEAAMGIK	YRC[57.0215]ELLYEGPPDDEAAM[209.0147]GIK	K	S	367	386	20	3	17M(209.0147),3C(57.0215)	sp|P13639|EF2_HUMAN	P13639	EF2_HUMAN	EEF2	Elongation factor 2	NA	NA	3	0	0	1	35888.9	13463.3	0	28039
YRDQIPSPGLMVFPK	YRDQIPSPGLM[209.0147]VFPK	K	P	72	86	15	3	11M(209.0147)	sp|P54709|AT1B3_HUMAN	P54709	AT1B3_HUMAN	ATP1B3	Sodium/potassium-transporting ATPase subunit beta-3	NA	NA	2	0	0	3	27770.7	0	0	24059.2
YYTSASGDEMVSLK	YYTSASGDEM[209.0147]VSLK	R	D	465	478	14	2	10M(209.0147)	sp|P07900|HS90A_HUMAN	P07900	HS90A_HUMAN	HSP90AA1	Heat shock protein HSP 90-alpha	NA	NA	0	0	0	3	12628.4	0	0	80756.5
ADDLDFETGDAGASATFPMQCSALRK	n[42.0106]ADDLDFETGDAGASATFPM[209.0147]QC[57.0215]SALRK	M	N	2	27	26	3	N-term(42.0106),19M(209.0147),21C(57.0215)	sp|P63241|IF5A1_HUMAN	P63241	IF5A1_HUMAN	EIF5A	Eukaryotic translation initiation factor 5A-1	EIF5AL1	sp|Q6IS14|IF5AL_HUMAN	1	0	0	0	62331.5	0	0	0
ADKPDMGEIASFDK	n[42.0106]ADKPDM[209.0147]GEIASFDK	M	A	2	15	14	2	N-term(42.0106),6M(209.0147)	sp|P63313|TYB10_HUMAN	P63313	TYB10_HUMAN	TMSB10	Thymosin beta-10	NA	NA	3	1	0	2	61549.2	19447.2	0	35107.5
ADVLDLHEAGGEDFAMDEDGDESIHK	n[42.0106]ADVLDLHEAGGEDFAM[209.0147]DEDGDESIHK	M	L	2	27	26	3	N-term(42.0106),16M(209.0147)	sp|Q9Y5S9|RBM8A_HUMAN	Q9Y5S9	RBM8A_HUMAN	RBM8A	RNA-binding protein 8A	NA	NA	1	0	0	0	13305.9	0	0	0
AMESTATAAVAAELVSADKIEDVPAPSTSADK	n[42.0106]AM[209.0147]ESTATAAVAAELVSADKIEDVPAPSTSADK	M	V	2	33	32	3	N-term(42.0106),2M(209.0147)	sp|P49321|NASP_HUMAN	P49321	NASP_HUMAN	NASP	Nuclear autoantigenic sperm protein	NA	NA	2	0	0	0	27872.3	0	0	0
EDSMDMDMSPLRPQNYLFGCELK	n[42.0106]EDSM[209.0147]DMDMSPLRPQNYLFGC[57.0215]ELK	M	A	2	24	23	3	N-term(42.0106),20C(57.0215),4M(209.0147)	sp|P06748|NPM_HUMAN	P06748	NPM_HUMAN	NPM1	Nucleophosmin	NA	NA	0	1	0	0	0	6841.46	0	0
EEEIAALVIDNGSGMCK	n[42.0106]EEEIAALVIDNGSGM[209.0147]C[57.0215]K	M	A	2	18	17	2	N-term(42.0106),15M(209.0147),16C(57.0215)	sp|P63261|ACTG_HUMAN	P63261	ACTG_HUMAN	ACTG1	Actin, cytoplasmic 2	NA	NA	1	2	0	0	28099.2	24812.2	0	0
SGALDVLQMKEEDVLK	n[42.0106]SGALDVLQM[209.0147]KEEDVLK	M	F	2	17	16	2	N-term(42.0106),9M(209.0147)	sp|P08865|RSSA_HUMAN	P08865	RSSA_HUMAN	RPSA	Small ribosomal subunit protein uS2	RPSA2	sp|A0A8I5KQE6|RPSA2_HUMAN	2	3	1	2	104951	88725.4	40734.1	39128.9
SYGRPPPDVEGMTSLK	n[42.0106]SYGRPPPDVEGM[209.0147]TSLK	M	V	2	17	16	2	N-term(42.0106),12M(209.0147)	sp|Q01130|SRSF2_HUMAN	Q01130	SRSF2_HUMAN	SRSF2	Serine/arginine-rich splicing factor 2	NA	NA	4	0	0	1	76145.6	29265.1	0	81957.6

## Sheet: Ctrl (No Zero intensity)
Peptide Sequence	Modified Sequence	Prev AA	Next AA	Start	End	Peptide Length	Charges	Assigned Modifications	Protein	Protein ID	Entry Name	Gene	Protein Description	Mapped Genes	Mapped Proteins	05mM_H2O2_S2_A10_1_1982 Spectral Count	1mM_H2O2_S2_A8_1_1983 Spectral Count	2mM_H2O2_S2_A7_1_1984 Spectral Count	Ctrl_H2O2_S2_A9_1_1981 Spectral Count	05mM_H2O2_S2_A10_1_1982 Intensity	1mM_H2O2_S2_A8_1_1983 Intensity	2mM_H2O2_S2_A7_1_1984 Intensity	Ctrl_H2O2_S2_A9_1_1981 Intensity
AALPSHVVTMLDNFPTNLHPMSQLSAAVTALNSESNFAR	AALPSHVVTM[15.9949]LDNFPTNLHPM[209.0147]SQLSAAVTALNSESNFAR	R	A	145	183	39	4	10M(15.9949),21M(209.0147)	sp|O75390|CISY_HUMAN	O75390	CISY_HUMAN	CS	Citrate synthase, mitochondrial	NA	NA	0	0	2	1	11331.6	0	25133	10930.9
AASDIAMTELPPTHPIR	AASDIAM[209.0147]TELPPTHPIR	K	L	154	170	17	3	7M(209.0147)	sp|P62258|1433E_HUMAN	P62258	1433E_HUMAN	YWHAE	14-3-3 protein epsilon	NA	NA	0	0	0	5	40734.9	0	0	92003.5
AAVDAGFVPNDMQVGQTGK	AAVDAGFVPNDM[209.0147]QVGQTGK	R	I	250	268	19	23	12M(209.0147)	sp|P13804|ETFA_HUMAN	P13804	ETFA_HUMAN	ETFA	Electron transfer flavoprotein subunit alpha, mitochondrial	NA	NA	3	2	0	3	57600.6	20810.1	0	41849
ADDPSSYMEVVQAANTSGNWEELVK	ADDPSSYM[209.0147]EVVQAANTSGNWEELVK	K	Y	1131	1155	25	3	8M(209.0147)	sp|Q00610|CLH1_HUMAN	Q00610	CLH1_HUMAN	CLTC	Clathrin heavy chain 1	NA	NA	3	0	0	1	16935.7	0	0	16634.7
ADEDPIMGFHQMFLLK	ADEDPIM[209.0147]GFHQM[15.9949]FLLK	K	N	91	106	16	3	12M(15.9949),7M(209.0147)	sp|P61970|NTF2_HUMAN	P61970	NTF2_HUMAN	NUTF2	Nuclear transport factor 2	NA	NA	2	0	1	1	17586.7	15839	36415.8	18662.5
ADRDESSPYAAMLAAQDVAQR	ADRDESSPYAAM[209.0147]LAAQDVAQR	K	C	64	84	21	3	12M(209.0147)	sp|P62263|RS14_HUMAN	P62263	RS14_HUMAN	RPS14	Small ribosomal subunit protein uS11	NA	NA	0	0	0	1	9607.18	0	0	24689.1
AESEEMETSQAGSK	AESEEM[209.0147]ETSQAGSK	K	D	544	557	14	2	6M(209.0147)	sp|P34932|HSP74_HUMAN	P34932	HSP74_HUMAN	HSPA4	Heat shock 70 kDa protein 4	NA	NA	0	0	0	2	7175.8	0	0	13084.7
AFVHWYVGEGMEEGEFSEAR	AFVHWYVGEGM[209.0147]EEGEFSEAR	R	E	403	422	20	3	11M(209.0147)	sp|Q9BQE3|TBA1C_HUMAN	Q9BQE3	TBA1C_HUMAN	TUBA1C	Tubulin alpha-1C chain	TUBA1A, TUBA1B, TUBA3C, TUBA3D, TUBA4A, TUBA8	sp|P0DPH7|TBA3C_HUMAN, sp|P0DPH8|TBA3D_HUMAN, sp|P68363|TBA1B_HUMAN, sp|P68366|TBA4A_HUMAN, sp|Q71U36|TBA1A_HUMAN, sp|Q9NY65|TBA8_HUMAN	0	0	0	3	0	0	0	45419.7
AFYPEEISSMVLTK	AFYPEEISSM[209.0147]VLTK	K	M	113	126	14	23	10M(209.0147)	sp|P0DMV8|HS71A_HUMAN	P0DMV8	HS71A_HUMAN	HSPA1A	Heat shock 70 kDa protein 1A	HSPA1B, HSPA1L	sp|P0DMV9|HS71B_HUMAN, sp|P34931|HS71L_HUMAN	4	2	4	2	98984.3	57163.6	83752.2	59125.6
AGAGSATLSMAYAGAR	AGAGSATLSM[209.0147]AYAGAR	K	F	242	257	16	2	10M(209.0147)	sp|P40926|MDHM_HUMAN	P40926	MDHM_HUMAN	MDH2	Malate dehydrogenase, mitochondrial	NA	NA	1	0	0	2	28978.1	0	0	92518.7
AIGVLTSGGDAQGMNAAVR	AIGVLTSGGDAQGM[209.0147]NAAVR	K	A	17	35	19	2	14M(209.0147)	sp|P17858|PFKAL_HUMAN	P17858	PFKAL_HUMAN	PFKL	ATP-dependent 6-phosphofructokinase, liver type	PFKP	sp|Q01813|PFKAP_HUMAN	0	0	0	1	0	0	0	16839.5
AILVDLEPGTMDSVR	AILVDLEPGTM[209.0147]DSVR	R	S	63	77	15	23	11M(209.0147)	sp|P07437|TBB5_HUMAN	P07437	TBB5_HUMAN	TUBB	Tubulin beta chain	TUBB2A, TUBB2B, TUBB3	sp|Q13509|TBB3_HUMAN, sp|Q13885|TBB2A_HUMAN, sp|Q9BVA1|TBB2B_HUMAN	3	5	1	6	687739	295917	61010.2	615170
AKFEELNMDLFR	AKFEELNM[209.0147]DLFR	R	S	325	336	12	3	8M(209.0147)	sp|P11021|BIP_HUMAN	P11021	BIP_HUMAN	HSPA5	Endoplasmic reticulum chaperone BiP	NA	NA	2	1	2	1	115871	51384.9	33649.5	41574.6
AKMMLDDIVSR	AKM[209.0147]M[15.9949]LDDIVSR	K	G	204	214	11	3	3M(209.0147),4M(15.9949)	sp|Q92945|FUBP2_HUMAN	Q92945	FUBP2_HUMAN	KHSRP	Far upstream element-binding protein 2	NA	NA	1	1	0	1	18239.8	14244.3	0	19779.8
ALDIAENEMPGLMR	ALDIAENEM[15.9949]PGLM[209.0147]R	K	M	21	34	14	2	13M(209.0147),9M(15.9949)	sp|P23526|SAHH_HUMAN	P23526	SAHH_HUMAN	AHCY	Adenosylhomocysteinase	NA	NA	0	0	0	1	15071.4	15621.5	9621.68	21527.2
ALDIAENEMPGLMR	ALDIAENEM[209.0147]PGLM[15.9949]R	K	M	21	34	14	2	13M(15.9949),9M(209.0147)	sp|P23526|SAHH_HUMAN	P23526	SAHH_HUMAN	AHCY	Adenosylhomocysteinase	NA	NA	2	1	0	1	23806.4	25438.2	19642.2	24971.4
ALDTMNFDVIK	ALDTM[209.0147]NFDVIK	R	G	68	78	11	2	5M(209.0147)	sp|P11940|PABP1_HUMAN	P11940	PABP1_HUMAN	PABPC1	Polyadenylate-binding protein 1	PABPC4	sp|Q13310|PABP4_HUMAN	1	1	0	1	50225	35925.3	0	35003.3
ALMLQGVDLLADAVAVTMGPK	ALMLQGVDLLADAVAVTM[209.0147]GPK	R	G	38	58	21	3	18M(209.0147)	sp|P10809|CH60_HUMAN	P10809	CH60_HUMAN	HSPD1	60 kDa heat shock protein, mitochondrial	NA	NA	0	0	0	1	24299.3	0	0	12716.2
ALMDEVVK	ALM[209.0147]DEVVK	K	A	354	361	8	2	3M(209.0147)	sp|P00558|PGK1_HUMAN	P00558	PGK1_HUMAN	PGK1	Phosphoglycerate kinase 1	NA	NA	0	1	0	0	38261.6	34349.9	47941.9	25363.3
ALMLQGVDLLADAVAVTMGPK	ALM[209.0147]LQGVDLLADAVAVTM[15.9949]GPK	R	G	38	58	21	3	18M(15.9949),3M(209.0147)	sp|P10809|CH60_HUMAN	P10809	CH60_HUMAN	HSPD1	60 kDa heat shock protein, mitochondrial	NA	NA	1	1	1	1	32781.5	28907.2	16982.1	18898.5
ALTVPELTQQMFDAK	ALTVPELTQQM[209.0147]FDAK	R	N	283	297	15	2	11M(209.0147)	sp|P04350|TBB4A_HUMAN	P04350	TBB4A_HUMAN	TUBB4A	Tubulin beta-4A chain	TUBB3, TUBB4B	sp|P68371|TBB4B_HUMAN, sp|Q13509|TBB3_HUMAN	4	3	0	2	62517.4	49366.3	17961.9	41630.3
ALTVPELTQQMFDSK	ALTVPELTQQM[209.0147]FDSK	R	N	283	297	15	2	11M(209.0147)	sp|Q9BVA1|TBB2B_HUMAN	Q9BVA1	TBB2B_HUMAN	TUBB2B	Tubulin beta-2B chain	TUBB2A	sp|Q13885|TBB2A_HUMAN	2	0	0	0	25968.6	21465.4	0	18864.1
AMGIMNSFVNDIFER	AMGIM[209.0147]NSFVNDIFER	K	I	59	73	15	2	5M(209.0147)	sp|O60814|H2B1K_HUMAN	O60814	H2B1K_HUMAN	H2BC12	Histone H2B type 1-K	H2BC11, H2BC12L, H2BC13, H2BC14, H2BC15, H2BC17, H2BC18, H2BC21, H2BC26, H2BC3, H2BC4, H2BC5, H2BC9	sp|P06899|H2B1J_HUMAN, sp|P23527|H2B1O_HUMAN, sp|P33778|H2B1B_HUMAN, sp|P57053|H2BFS_HUMAN, sp|P58876|H2B1D_HUMAN, sp|P62807|H2B1C_HUMAN, sp|Q16778|H2B2E_HUMAN, sp|Q5QNW6|H2B2F_HUMAN, sp|Q8N257|H2B3B_HUMAN, sp|Q93079|H2B1H_HUMAN, sp|Q99877|H2B1N_HUMAN, sp|Q99879|H2B1M_HUMAN, sp|Q99880|H2B1L_HUMAN	2	1	0	2	78945.4	31686.9	0	88023.1
AMGIMNSFVNDIFER	AM[15.9949]GIM[209.0147]NSFVNDIFER	K	I	59	73	15	2	2M(15.9949),5M(209.0147)	sp|O60814|H2B1K_HUMAN	O60814	H2B1K_HUMAN	H2BC12	Histone H2B type 1-K	H2BC11, H2BC12L, H2BC13, H2BC14, H2BC15, H2BC17, H2BC18, H2BC21, H2BC26, H2BC3, H2BC4, H2BC5, H2BC9	sp|P06899|H2B1J_HUMAN, sp|P23527|H2B1O_HUMAN, sp|P33778|H2B1B_HUMAN, sp|P57053|H2BFS_HUMAN, sp|P58876|H2B1D_HUMAN, sp|P62807|H2B1C_HUMAN, sp|Q16778|H2B2E_HUMAN, sp|Q5QNW6|H2B2F_HUMAN, sp|Q8N257|H2B3B_HUMAN, sp|Q93079|H2B1H_HUMAN, sp|Q99877|H2B1N_HUMAN, sp|Q99879|H2B1M_HUMAN, sp|Q99880|H2B1L_HUMAN	7	6	3	4	862934	1.05953e+06	604082	1.12168e+06
AMGIMNSFVNDIFER	AM[209.0147]GIMNSFVNDIFER	K	I	59	73	15	2	2M(209.0147)	sp|O60814|H2B1K_HUMAN	O60814	H2B1K_HUMAN	H2BC12	Histone H2B type 1-K	H2BC11, H2BC12L, H2BC13, H2BC14, H2BC15, H2BC17, H2BC18, H2BC21, H2BC26, H2BC3, H2BC4, H2BC5, H2BC9	sp|P06899|H2B1J_HUMAN, sp|P23527|H2B1O_HUMAN, sp|P33778|H2B1B_HUMAN, sp|P57053|H2BFS_HUMAN, sp|P58876|H2B1D_HUMAN, sp|P62807|H2B1C_HUMAN, sp|Q16778|H2B2E_HUMAN, sp|Q5QNW6|H2B2F_HUMAN, sp|Q8N257|H2B3B_HUMAN, sp|Q93079|H2B1H_HUMAN, sp|Q99877|H2B1N_HUMAN, sp|Q99879|H2B1M_HUMAN, sp|Q99880|H2B1L_HUMAN	1	1	2	2	62198.5	24188.6	13473.3	46931
AMGIMNSFVNDIFER	AM[209.0147]GIM[15.9949]NSFVNDIFER	K	I	59	73	15	23	2M(209.0147),5M(15.9949)	sp|O60814|H2B1K_HUMAN	O60814	H2B1K_HUMAN	H2BC12	Histone H2B type 1-K	H2BC11, H2BC12L, H2BC13, H2BC14, H2BC15, H2BC17, H2BC18, H2BC21, H2BC26, H2BC3, H2BC4, H2BC5, H2BC9	sp|P06899|H2B1J_HUMAN, sp|P23527|H2B1O_HUMAN, sp|P33778|H2B1B_HUMAN, sp|P57053|H2BFS_HUMAN, sp|P58876|H2B1D_HUMAN, sp|P62807|H2B1C_HUMAN, sp|Q16778|H2B2E_HUMAN, sp|Q5QNW6|H2B2F_HUMAN, sp|Q8N257|H2B3B_HUMAN, sp|Q93079|H2B1H_HUMAN, sp|Q99877|H2B1N_HUMAN, sp|Q99879|H2B1M_HUMAN, sp|Q99880|H2B1L_HUMAN	5	5	5	4	454015	222187	668733	985392
AMGIMNSFVNDIFER	AM[209.0147]GIM[209.0147]NSFVNDIFER	K	I	59	73	15	23	2M(209.0147),5M(209.0147)	sp|O60814|H2B1K_HUMAN	O60814	H2B1K_HUMAN	H2BC12	Histone H2B type 1-K	H2BC11, H2BC12L, H2BC13, H2BC14, H2BC15, H2BC17, H2BC18, H2BC21, H2BC26, H2BC3, H2BC4, H2BC5, H2BC9	sp|P06899|H2B1J_HUMAN, sp|P23527|H2B1O_HUMAN, sp|P33778|H2B1B_HUMAN, sp|P57053|H2BFS_HUMAN, sp|P58876|H2B1D_HUMAN, sp|P62807|H2B1C_HUMAN, sp|Q16778|H2B2E_HUMAN, sp|Q5QNW6|H2B2F_HUMAN, sp|Q8N257|H2B3B_HUMAN, sp|Q93079|H2B1H_HUMAN, sp|Q99877|H2B1N_HUMAN, sp|Q99879|H2B1M_HUMAN, sp|Q99880|H2B1L_HUMAN	3	0	0	1	47310.8	0	0	24503.3
AMQDAEVSK	AM[209.0147]QDAEVSK	K	S	369	377	9	2	2M(209.0147)	sp|P38646|GRP75_HUMAN	P38646	GRP75_HUMAN	HSPA9	Stress-70 protein, mitochondrial	NA	NA	2	0	0	0	32938.1	28836.6	22418.6	21903.3
AMTGVEQWPYR	AM[209.0147]TGVEQWPYR	K	A	428	438	11	2	2M(209.0147)	sp|P49368|TCPG_HUMAN	P49368	TCPG_HUMAN	CCT3	T-complex protein 1 subunit gamma	NA	NA	0	0	0	2	0	0	0	27846.3
AQAALQAVNSVQSGNLALAASAAAVDAGMAMAGQSPVLR	AQAALQAVNSVQSGNLALAASAAAVDAGM[209.0147]AM[15.9949]AGQSPVLR	R	I	147	185	39	3	29M(209.0147),31M(15.9949)	sp|P26599|PTBP1_HUMAN	P26599	PTBP1_HUMAN	PTBP1	Polypyrimidine tract-binding protein 1	NA	NA	0	0	0	1	0	0	0	4415.31
AQPYDPNFYDETYDYGGFTMMFDDRR	AQPYDPNFYDETYDYGGFTM[209.0147]M[15.9949]FDDRR	R	G	222	247	26	3	20M(209.0147),21M(15.9949)	sp|P61978|HNRPK_HUMAN	P61978	HNRPK_HUMAN	HNRNPK	Heterogeneous nuclear ribonucleoprotein K	NA	NA	3	2	0	5	67008.5	26627.6	0	36658.4
ATPLSSTVTLSMSADVPLVVEYK	ATPLSSTVTLSM[209.0147]SADVPLVVEYK	K	I	218	240	23	23	12M(209.0147)	sp|P12004|PCNA_HUMAN	P12004	PCNA_HUMAN	PCNA	Proliferating cell nuclear antigen	NA	NA	2	1	1	1	53847.8	34397.4	25327.3	29343.8
AVCMLSNTTAIAEAWAR	AVC[57.0215]M[209.0147]LSNTTAIAEAWAR	R	L	374	390	17	2	3C(57.0215),4M(209.0147)	sp|Q9NY65|TBA8_HUMAN	Q9NY65	TBA8_HUMAN	TUBA8	Tubulin alpha-8 chain	TUBA1A, TUBA1B, TUBA3C, TUBA3D, TUBA3E, TUBA4A	sp|P0DPH7|TBA3C_HUMAN, sp|P0DPH8|TBA3D_HUMAN, sp|P68363|TBA1B_HUMAN, sp|P68366|TBA4A_HUMAN, sp|Q6PEY2|TBA3E_HUMAN, sp|Q71U36|TBA1A_HUMAN	0	0	0	4	0	0	0	27296.6
AVDIPHMDIEALK	AVDIPHM[209.0147]DIEALK	K	K	79	91	13	3	7M(209.0147)	sp|P62906|RL10A_HUMAN	P62906	RL10A_HUMAN	RPL10A	Large ribosomal subunit protein uL1	NA	NA	1	1	0	1	23096.7	24311.9	0	42454.7
AVENYLIQMAR	AVENYLIQM[209.0147]AR	K	Y	69	79	11	2	9M(209.0147)	sp|O14737|PDCD5_HUMAN	O14737	PDCD5_HUMAN	PDCD5	Programmed cell death protein 5	NA	NA	1	0	0	0	16816.6	0	0	23609.6
AVLVDLEPGTMDSVR	AVLVDLEPGTM[209.0147]DSVR	R	S	63	77	15	2	11M(209.0147)	sp|P04350|TBB4A_HUMAN	P04350	TBB4A_HUMAN	TUBB4A	Tubulin beta-4A chain	TUBB4B, TUBB8	sp|P68371|TBB4B_HUMAN, sp|Q3ZCM7|TBB8_HUMAN	2	1	0	1	204294	75470.3	21568.8	173898
AYHEQLSVAEITNACFEPANQMVK	AYHEQLSVAEITNAC[57.0215]FEPANQM[209.0147]VK	K	C	281	304	24	3	15C(57.0215),22M(209.0147)	sp|P68366|TBA4A_HUMAN	P68366	TBA4A_HUMAN	TUBA4A	Tubulin alpha-4A chain	TUBA1A, TUBA1B, TUBA3C, TUBA3D, TUBA3E	sp|P0DPH7|TBA3C_HUMAN, sp|P0DPH8|TBA3D_HUMAN, sp|P68363|TBA1B_HUMAN, sp|Q6PEY2|TBA3E_HUMAN, sp|Q71U36|TBA1A_HUMAN	0	0	0	1	13662.9	0	0	22299.6
DAGTIAGLNVMR	DAGTIAGLNVM[209.0147]R	K	I	186	197	12	2	11M(209.0147)	sp|P11021|BIP_HUMAN	P11021	BIP_HUMAN	HSPA5	Endoplasmic reticulum chaperone BiP	NA	NA	1	2	1	0	30851.9	20033.2	20096.1	24016.4
DDDSNFHMDFIVAASNLR	DDDSNFHM[209.0147]DFIVAASNLR	K	A	852	869	18	3	8M(209.0147)	sp|P22314|UBA1_HUMAN	P22314	UBA1_HUMAN	UBA1	Ubiquitin-like modifier-activating enzyme 1	NA	NA	3	2	1	1	29968.4	21943.1	23094.1	16105.9
DELHIVEAEAMNYEGSPIK	DELHIVEAEAM[209.0147]NYEGSPIK	K	V	55	73	19	23	11M(209.0147)	sp|P06748|NPM_HUMAN	P06748	NPM_HUMAN	NPM1	Nucleophosmin	NA	NA	7	1	0	6	74221.5	20049.8	0	120536
DFLLQQTMLR	DFLLQQTM[209.0147]LR	K	V	29	38	10	2	8M(209.0147)	sp|Q04760|LGUL_HUMAN	Q04760	LGUL_HUMAN	GLO1	Lactoylglutathione lyase	NA	NA	3	0	2	0	19807.7	17428.4	21169	14804.5
DFTVSAMHGDMDQK	DFTVSAM[209.0147]HGDM[15.9949]DQK	R	E	296	309	14	3	11M(15.9949),7M(209.0147)	sp|P60842|IF4A1_HUMAN	P60842	IF4A1_HUMAN	EIF4A1	Eukaryotic initiation factor 4A-I	NA	NA	0	0	0	1	13985.5	0	0	14655.2
DGNVLLHEMQIQHPTASLIAK	DGNVLLHEM[209.0147]QIQHPTASLIAK	K	V	59	79	21	4	9M(209.0147)	sp|P40227|TCPZ_HUMAN	P40227	TCPZ_HUMAN	CCT6A	T-complex protein 1 subunit zeta	NA	NA	2	0	0	1	33703.8	23440.6	0	22409.7
DHASIQMNVAEVDK	DHASIQM[209.0147]NVAEVDK	K	V	28	41	14	3	7M(209.0147)	sp|P63220|RS21_HUMAN	P63220	RS21_HUMAN	RPS21	Small ribosomal subunit protein eS21	NA	NA	0	0	0	1	15852.1	0	0	19549.2
DLTDYLMK	DLTDYLM[209.0147]K	R	I	184	191	8	2	7M(209.0147)	sp|P63261|ACTG_HUMAN	P63261	ACTG_HUMAN	ACTG1	Actin, cytoplasmic 2	ACTA1, ACTA2, ACTB, ACTBL2, ACTC1, ACTG2	sp|P60709|ACTB_HUMAN, sp|P62736|ACTA_HUMAN, sp|P63267|ACTH_HUMAN, sp|P68032|ACTC_HUMAN, sp|P68133|ACTS_HUMAN, sp|Q562R1|ACTBL_HUMAN	0	0	0	1	0	0	0	61965
DLYANTVLSGGTTMYPGIADR	DLYANTVLSGGTTM[209.0147]YPGIADR	K	M	292	312	21	23	14M(209.0147)	sp|P63261|ACTG_HUMAN	P63261	ACTG_HUMAN	ACTG1	Actin, cytoplasmic 2	ACTB	sp|P60709|ACTB_HUMAN	15	16	16	10	601470	554750	471876	363505
DNLTLWTSDMQGDGEEQNK	DNLTLWTSDM[209.0147]QGDGEEQNK	R	E	226	244	19	2	10M(209.0147)	sp|P62258|1433E_HUMAN	P62258	1433E_HUMAN	YWHAE	14-3-3 protein epsilon	NA	NA	2	0	0	1	23684.9	0	0	15885.7
DNSTMGYMMAK	DNSTM[209.0147]GYM[15.9949]M[15.9949]AK	R	K	613	623	11	2	5M(209.0147),8M(15.9949),9M(15.9949)	sp|P08238|HS90B_HUMAN	P08238	HS90B_HUMAN	HSP90AB1	Heat shock protein HSP 90-beta	HSP90AB3P	sp|Q58FF7|H90B3_HUMAN	0	0	0	1	5503.36	0	0	29297.3
DSLDPSFTHAMQLLTAEIEK	DSLDPSFTHAM[209.0147]QLLTAEIEK	K	I	112	131	20	3	11M(209.0147)	sp|Q07666|KHDR1_HUMAN	Q07666	KHDR1_HUMAN	KHDRBS1	KH domain-containing, RNA-binding, signal transduction-associated protein 1	NA	NA	2	1	1	1	35931.2	22585.4	7211.25	27480.2
DSLLQDGEFSMDLR	DSLLQDGEFSM[209.0147]DLR	R	T	76	89	14	2	11M(209.0147)	sp|P07737|PROF1_HUMAN	P07737	PROF1_HUMAN	PFN1	Profilin-1	NA	NA	0	0	0	1	16258.9	0	0	83973.5
DSTLIMQLLR	DSTLIM[209.0147]QLLR	K	D	216	225	10	2	6M(209.0147)	sp|P62258|1433E_HUMAN	P62258	1433E_HUMAN	YWHAE	14-3-3 protein epsilon	SFN, YWHAB, YWHAG, YWHAH, YWHAQ, YWHAZ	sp|P27348|1433T_HUMAN, sp|P31946|1433B_HUMAN, sp|P31947|1433S_HUMAN, sp|P61981|1433G_HUMAN, sp|P63104|1433Z_HUMAN, sp|Q04917|1433F_HUMAN	3	2	2	2	64102.1	64705.5	56615.7	49659
EAMEDGEIDGNK	EAM[209.0147]EDGEIDGNK	K	V	628	639	12	2	3M(209.0147)	sp|P19338|NUCL_HUMAN	P19338	NUCL_HUMAN	NCL	Nucleolin	NA	NA	1	1	1	1	54091.4	49929.3	25828.6	27844
EAYMGNVLQGGEGQAPTR	EAYM[209.0147]GNVLQGGEGQAPTR	K	Q	88	105	18	2	4M(209.0147)	sp|P24752|THIL_HUMAN	P24752	THIL_HUMAN	ACAT1	Acetyl-CoA acetyltransferase, mitochondrial	NA	NA	2	2	0	3	43431.6	29940.5	0	33828.8
EDLHDMLASLGK	EDLHDM[209.0147]LASLGK	K	N	52	63	12	3	6M(209.0147)	sp|O14950|ML12B_HUMAN	O14950	ML12B_HUMAN	MYL12B	Myosin regulatory light chain 12B	MYL12A, MYL9	sp|P19105|ML12A_HUMAN, sp|P24844|MYL9_HUMAN	1	0	0	1	14863.1	0	0	18899.1
EDLTEIRDMLLANK	EDLTEIRDM[209.0147]LLANK	K	V	93	106	14	3	9M(209.0147)	sp|P05388|RLA0_HUMAN	P05388	RLA0_HUMAN	RPLP0	Large ribosomal subunit protein uL10	RPLP0P6	sp|Q8NHW5|RLA0L_HUMAN	0	0	0	1	0	0	0	26265.2
EDMAALEK	EDM[209.0147]AALEK	R	D	423	430	8	2	3M(209.0147)	sp|Q9BQE3|TBA1C_HUMAN	Q9BQE3	TBA1C_HUMAN	TUBA1C	Tubulin alpha-1C chain	TUBA1A, TUBA1B, TUBA4A	sp|P68363|TBA1B_HUMAN, sp|P68366|TBA4A_HUMAN, sp|Q71U36|TBA1A_HUMAN	1	0	0	2	21835.7	0	0	65085.4
EEFTAFLHPEEYDYMK	EEFTAFLHPEEYDYM[209.0147]K	K	D	174	189	16	3	15M(209.0147)	sp|O43852|CALU_HUMAN	O43852	CALU_HUMAN	CALU	Calumenin	NA	NA	3	0	0	0	26852.3	0	0	15186.7
EEVLQELNMFPQLDDEATR	EEVLQELNM[209.0147]FPQLDDEATR	K	K	103	121	19	3	9M(209.0147)	sp|Q9NVN8|GNL3L_HUMAN	Q9NVN8	GNL3L_HUMAN	GNL3L	Guanine nucleotide-binding protein-like 3-like protein	NA	NA	0	0	0	1	0	0	0	18350.1
EGMNIVEAMER	EGMNIVEAM[209.0147]ER	K	F	134	144	11	2	9M(209.0147)	sp|P62937|PPIA_HUMAN	P62937	PPIA_HUMAN	PPIA	Peptidyl-prolyl cis-trans isomerase A	NA	NA	0	0	0	1	9500.96	10699.4	0	29076.6
EGMNIVEAMER	EGM[15.9949]NIVEAM[209.0147]ER	K	F	134	144	11	2	3M(15.9949),9M(209.0147)	sp|P62937|PPIA_HUMAN	P62937	PPIA_HUMAN	PPIA	Peptidyl-prolyl cis-trans isomerase A	NA	NA	1	1	1	1	36716.1	43179.2	75169.3	135253
EGMNIVEAMER	EGM[209.0147]NIVEAMER	K	F	134	144	11	2	3M(209.0147)	sp|P62937|PPIA_HUMAN	P62937	PPIA_HUMAN	PPIA	Peptidyl-prolyl cis-trans isomerase A	NA	NA	1	0	0	1	13538.1	10413.7	0	54074.2
EGMNIVEAMER	EGM[209.0147]NIVEAM[15.9949]ER	K	F	134	144	11	2	3M(209.0147),9M(15.9949)	sp|P62937|PPIA_HUMAN	P62937	PPIA_HUMAN	PPIA	Peptidyl-prolyl cis-trans isomerase A	NA	NA	0	0	1	3	62169.2	45048.8	29753.2	206422
EGMNIVEAMER	EGM[209.0147]NIVEAM[209.0147]ER	K	F	134	144	11	2	3M(209.0147),9M(209.0147)	sp|P62937|PPIA_HUMAN	P62937	PPIA_HUMAN	PPIA	Peptidyl-prolyl cis-trans isomerase A	NA	NA	0	0	0	1	6059.63	0	0	23580.9
EGNDLYHEMIESGVINLK	EGNDLYHEM[209.0147]IESGVINLK	R	D	242	259	18	3	9M(209.0147)	sp|P06576|ATPB_HUMAN	P06576	ATPB_HUMAN	ATP5F1B	ATP synthase subunit beta, mitochondrial	NA	NA	1	0	0	0	31718.4	25029	9439.1	15027.5
EHPWEVMPDLYFYRDPEEIEK	EHPWEVM[209.0147]PDLYFYRDPEEIEK	R	E	192	212	21	4	7M(209.0147)	sp|P08865|RSSA_HUMAN	P08865	RSSA_HUMAN	RPSA	Small ribosomal subunit protein uS2	RPSA2	sp|A0A8I5KQE6|RPSA2_HUMAN	0	0	0	1	0	0	0	21770.8
EIGNIISDAMK	EIGNIISDAM[209.0147]K	K	K	181	191	11	2	10M(209.0147)	sp|P10809|CH60_HUMAN	P10809	CH60_HUMAN	HSPD1	60 kDa heat shock protein, mitochondrial	NA	NA	0	0	0	1	23739.9	18024.4	0	45009.4
EIGNIISDAMKK	EIGNIISDAM[209.0147]KK	K	V	181	192	12	3	10M(209.0147)	sp|P10809|CH60_HUMAN	P10809	CH60_HUMAN	HSPD1	60 kDa heat shock protein, mitochondrial	NA	NA	1	1	0	0	79397.3	68840.4	35714.1	38366.9
EIGYPVMIKASAGGGGKGMR	EIGYPVMIKASAGGGGKGM[209.0147]R	R	I	211	230	20	3	19M(209.0147)	sp|P05165|PCCA_HUMAN	P05165	PCCA_HUMAN	PCCA	Propionyl-CoA carboxylase alpha chain, mitochondrial	NA	NA	0	2	0	0	17406.1	28093.4	19859.1	19055
EITALAPSTMK	EITALAPSTM[209.0147]K	K	I	316	326	11	2	10M(209.0147)	sp|P63261|ACTG_HUMAN	P63261	ACTG_HUMAN	ACTG1	Actin, cytoplasmic 2	ACTA1, ACTA2, ACTB, ACTC1, ACTG2	sp|P60709|ACTB_HUMAN, sp|P62736|ACTA_HUMAN, sp|P63267|ACTH_HUMAN, sp|P68032|ACTC_HUMAN, sp|P68133|ACTS_HUMAN	2	2	0	2	393479	305491	172337	333429
EMFEDTVEER	EM[209.0147]FEDTVEER	K	V	5	14	10	2	2M(209.0147)	sp|Q16576|RBBP7_HUMAN	Q16576	RBBP7_HUMAN	RBBP7	Histone-binding protein RBBP7	NA	NA	0	0	0	1	18352.3	0	0	18739.7
EMLQQSK	EM[209.0147]LQQSK	R	I	393	399	7	2	2M(209.0147)	sp|P08238|HS90B_HUMAN	P08238	HS90B_HUMAN	HSP90AB1	Heat shock protein HSP 90-beta	HSP90AA1, HSP90AB3P	sp|P07900|HS90A_HUMAN, sp|Q58FF7|H90B3_HUMAN	0	0	0	1	0	0	0	52135.2
EPLPPIQQHIWNMLNPPAEVTTK	EPLPPIQQHIWNM[209.0147]LNPPAEVTTK	R	S	503	525	23	3	13M(209.0147)	sp|P13010|XRCC5_HUMAN	P13010	XRCC5_HUMAN	XRCC5	X-ray repair cross-complementing protein 5	NA	NA	0	0	0	2	0	0	0	29317.7
ERLDQPMTEIVSR	ERLDQPM[209.0147]TEIVSR	K	V	1009	1021	13	3	7M(209.0147)	sp|P22314|UBA1_HUMAN	P22314	UBA1_HUMAN	UBA1	Ubiquitin-like modifier-activating enzyme 1	NA	NA	2	0	0	0	25425.5	20383.1	21057.7	22389.3
ERLEQQVPVNQVFGQDEMIDVIGVTK	ERLEQQVPVNQVFGQDEM[209.0147]IDVIGVTK	R	G	199	224	26	3	18M(209.0147)	sp|P39023|RL3_HUMAN	P39023	RL3_HUMAN	RPL3	Large ribosomal subunit protein uL3	NA	NA	0	0	0	3	0	0	0	17928.7
ESTGAQVQVAGDMLPNSTER	ESTGAQVQVAGDM[209.0147]LPNSTER	R	A	125	144	20	23	13M(209.0147)	sp|Q15365|PCBP1_HUMAN	Q15365	PCBP1_HUMAN	PCBP1	Poly(rC)-binding protein 1	PCBP2, PCBP3	sp|P57721|PCBP3_HUMAN, sp|Q15366|PCBP2_HUMAN	0	0	0	6	0	0	0	41838.5
EVDEQMLNVQNK	EVDEQM[209.0147]LNVQNK	K	N	325	336	12	2	6M(209.0147)	sp|P07437|TBB5_HUMAN	P07437	TBB5_HUMAN	TUBB	Tubulin beta chain	TUBB2A, TUBB2B, TUBB4B	sp|P68371|TBB4B_HUMAN, sp|Q13885|TBB2A_HUMAN, sp|Q9BVA1|TBB2B_HUMAN	4	1	0	5	109833	36248.2	0	111376
EVTPEGLQMVK	EVTPEGLQM[209.0147]VK	K	K	236	246	11	2	9M(209.0147)	sp|P22234|PUR6_HUMAN	P22234	PUR6_HUMAN	PAICS	Bifunctional phosphoribosylaminoimidazole carboxylase/phosphoribosylaminoimidazole succinocarboxamide synthetase	NA	NA	1	0	0	0	22420.7	0	0	27039.5
EYRQMVETELK	EYRQM[209.0147]VETELK	R	L	84	94	11	3	5M(209.0147)	sp|P62258|1433E_HUMAN	P62258	1433E_HUMAN	YWHAE	14-3-3 protein epsilon	NA	NA	0	0	0	1	0	0	0	23535.8
FFGGYVPEMVLTPDDQR	FFGGYVPEM[209.0147]VLTPDDQR	K	L	664	680	17	2	9M(209.0147)	sp|P56192|SYMC_HUMAN	P56192	SYMC_HUMAN	MARS1	Methionine--tRNA ligase, cytoplasmic	NA	NA	0	0	0	2	11690.8	0	0	38120.8
FGDPVVQSDMK	FGDPVVQSDM[209.0147]K	K	H	78	88	11	2	10M(209.0147)	sp|P0DMV8|HS71A_HUMAN	P0DMV8	HS71A_HUMAN	HSPA1A	Heat shock 70 kDa protein 1A	HSPA1B	sp|P0DMV9|HS71B_HUMAN	2	0	0	1	80093.7	0	0	64538.9
FGQAATMEGIGAIGGTPPAFNR	FGQAATM[209.0147]EGIGAIGGTPPAFNR	R	A	435	456	22	3	7M(209.0147)	sp|Q15233|NONO_HUMAN	Q15233	NONO_HUMAN	NONO	Non-POU domain-containing octamer-binding protein	NA	NA	1	0	0	0	38350.8	0	0	40338
FLSQPFQVAEVFTGHMGK	FLSQPFQVAEVFTGHM[209.0147]GK	R	L	463	480	18	3	16M(209.0147)	sp|P06576|ATPB_HUMAN	P06576	ATPB_HUMAN	ATP5F1B	ATP synthase subunit beta, mitochondrial	NA	NA	0	0	0	1	19322.7	0	0	98726.4
FMNPFNMPNLYQK	FM[15.9949]NPFNM[209.0147]PNLYQK	K	L	124	136	13	2	2M(15.9949),7M(209.0147)	sp|P31948|STIP1_HUMAN	P31948	STIP1_HUMAN	STIP1	Stress-induced-phosphoprotein 1	NA	NA	1	0	0	0	21718.2	0	0	11586.8
FMQASEDLLK	FM[209.0147]QASEDLLK	K	E	40	49	10	2	2M(209.0147)	sp|P15531|NDKA_HUMAN	P15531	NDKA_HUMAN	NME1	Nucleoside diphosphate kinase A	NA	NA	0	0	0	2	0	0	0	33802.7
FNADEFEDMVAEK	FNADEFEDM[209.0147]VAEK	K	R	176	188	13	2	9M(209.0147)	sp|P27635|RL10_HUMAN	P27635	RL10_HUMAN	RPL10	Large ribosomal subunit protein uL16	NA	NA	1	0	0	0	16117.6	6183.23	0	11357.5
FSHEEIAMATVTALR	FSHEEIAM[209.0147]ATVTALR	K	R	244	258	15	3	8M(209.0147)	sp|P04075|ALDOA_HUMAN	P04075	ALDOA_HUMAN	ALDOA	Fructose-bisphosphate aldolase A	NA	NA	0	0	0	1	0	0	0	47132
FVDGLMIHSGDPVNYYVDTAVR	FVDGLM[209.0147]IHSGDPVNYYVDTAVR	K	H	152	173	22	3	6M(209.0147)	sp|P23396|RS3_HUMAN	P23396	RS3_HUMAN	RPS3	Small ribosomal subunit protein uS3	NA	NA	0	0	0	1	0	0	0	19271.9
GAEEMETVIPVDVMR	GAEEM[15.9949]ETVIPVDVM[209.0147]R	K	R	13	27	15	2	14M(209.0147),5M(15.9949)	sp|Q99497|PARK7_HUMAN	Q99497	PARK7_HUMAN	PARK7	Parkinson disease protein 7	NA	NA	0	0	0	1	28135.4	23118.9	0	60535.2
GASQAGMTGYGMPR	GASQAGM[15.9949]TGYGM[209.0147]PR	R	Q	183	196	14	2	12M(209.0147),7M(15.9949)	sp|P37802|TAGL2_HUMAN	P37802	TAGL2_HUMAN	TAGLN2	Transgelin-2	TAGLN3	sp|Q9UI15|TAGL3_HUMAN	0	0	0	1	0	0	0	13110.2
GDFFPPERPQQLPHGLGGIGMGLGPGGQPIDANHLNK	GDFFPPERPQQLPHGLGGIGM[209.0147]GLGPGGQPIDANHLNK	K	G	286	322	37	5	21M(209.0147)	sp|P52272|HNRPM_HUMAN	P52272	HNRPM_HUMAN	HNRNPM	Heterogeneous nuclear ribonucleoprotein M	NA	NA	0	0	0	1	0	0	0	31671.1
GEENLMDAQVK	GEENLM[209.0147]DAQVK	K	A	271	281	11	2	6M(209.0147)	sp|P50990|TCPQ_HUMAN	P50990	TCPQ_HUMAN	CCT8	T-complex protein 1 subunit theta	NA	NA	3	2	0	2	42787.8	28861.4	0	30219.7
GFGFVTYATVEEVDAAMNAR	GFGFVTYATVEEVDAAM[209.0147]NAR	R	P	56	75	20	23	17M(209.0147)	sp|P09651|ROA1_HUMAN	P09651	ROA1_HUMAN	HNRNPA1	Heterogeneous nuclear ribonucleoprotein A1	HNRNPA1L3	sp|A0A2R8Y4L2|RA1L3_HUMAN	0	0	0	6	0	0	0	63363.7
GFGFVTYATVEEVDAAMNARPHK	GFGFVTYATVEEVDAAM[209.0147]NARPHK	R	V	56	78	23	4	17M(209.0147)	sp|P09651|ROA1_HUMAN	P09651	ROA1_HUMAN	HNRNPA1	Heterogeneous nuclear ribonucleoprotein A1	HNRNPA1L3	sp|A0A2R8Y4L2|RA1L3_HUMAN	1	1	2	1	27604.3	18017.3	19484.4	19847.6
GFQQILAGEYDHLPEQAFYMVGPIEEAVAK	GFQQILAGEYDHLPEQAFYM[209.0147]VGPIEEAVAK	K	A	490	519	30	4	20M(209.0147)	sp|P06576|ATPB_HUMAN	P06576	ATPB_HUMAN	ATP5F1B	ATP synthase subunit beta, mitochondrial	NA	NA	0	0	0	1	0	0	0	29252.1
GGDLMAYDR	GGDLM[209.0147]AYDR	R	R	317	325	9	2	5M(209.0147)	sp|P61978|HNRPK_HUMAN	P61978	HNRPK_HUMAN	HNRNPK	Heterogeneous nuclear ribonucleoprotein K	NA	NA	0	0	0	1	14685.3	3394.42	0	22186.8
GGIMLPEK	GGIM[209.0147]LPEK	K	S	29	36	8	2	4M(209.0147)	sp|P61604|CH10_HUMAN	P61604	CH10_HUMAN	HSPE1	10 kDa heat shock protein, mitochondrial	NA	NA	0	0	0	1	165476	46092.5	0	175113
GGKPEPPAMPQPVPTA	GGKPEPPAM[209.0147]PQPVPTA	K	-	228	243	16	2	9M(209.0147)	sp|P23396|RS3_HUMAN	P23396	RS3_HUMAN	RPS3	Small ribosomal subunit protein uS3	NA	NA	2	1	0	2	120308	30788.1	0	122579
GHVFEESQVAGTPMFVVK	GHVFEESQVAGTPM[209.0147]FVVK	R	A	768	785	18	3	14M(209.0147)	sp|P13639|EF2_HUMAN	P13639	EF2_HUMAN	EEF2	Elongation factor 2	NA	NA	0	0	0	3	11977.9	0	0	24642.2
GIEILTDMSRPVELSDR	GIEILTDM[209.0147]SRPVELSDR	K	E	144	160	17	3	8M(209.0147)	sp|P50991|TCPD_HUMAN	P50991	TCPD_HUMAN	CCT4	T-complex protein 1 subunit delta	NA	NA	0	0	0	2	0	0	0	20032.8
GIGMGNIGPAGMGMEGIGFGINK	GIGM[15.9949]GNIGPAGM[209.0147]GM[15.9949]EGIGFGINK	K	M	323	345	23	3	12M(209.0147),14M(15.9949),4M(15.9949)	sp|P52272|HNRPM_HUMAN	P52272	HNRPM_HUMAN	HNRNPM	Heterogeneous nuclear ribonucleoprotein M	NA	NA	3	2	0	0	49309	27243.4	0	43855.4
GIGMGNIGPAGMGMEGIGFGINK	GIGM[209.0147]GNIGPAGM[15.9949]GM[15.9949]EGIGFGINK	K	M	323	345	23	3	12M(15.9949),14M(15.9949),4M(209.0147)	sp|P52272|HNRPM_HUMAN	P52272	HNRPM_HUMAN	HNRNPM	Heterogeneous nuclear ribonucleoprotein M	NA	NA	2	0	0	1	34574.6	0	0	39608.9
GINTLVTYDMVPEPK	GINTLVTYDM[209.0147]VPEPK	K	I	73	87	15	2	10M(209.0147)	sp|P20674|COX5A_HUMAN	P20674	COX5A_HUMAN	COX5A	Cytochrome c oxidase subunit 5A, mitochondrial	NA	NA	4	0	0	3	56357.8	28576.8	0	66029.9
GLLSDSMTDVPVDTGVAAR	GLLSDSM[209.0147]TDVPVDTGVAAR	K	T	16	34	19	2	7M(209.0147)	sp|O43399|TPD54_HUMAN	O43399	TPD54_HUMAN	TPD52L2	Tumor protein D54	NA	NA	1	0	0	0	18413.1	0	0	22068.5
GLTMLDHEQVTPEDPGAQFLIR	GLTM[209.0147]LDHEQVTPEDPGAQFLIR	K	T	62	83	22	3	4M(209.0147)	sp|Q9UBE0|SAE1_HUMAN	Q9UBE0	SAE1_HUMAN	SAE1	SUMO-activating enzyme subunit 1	NA	NA	0	0	0	1	0	0	0	8970.47
GQILMPNIGYGSNK	GQILM[209.0147]PNIGYGSNK	K	K	51	64	14	2	5M(209.0147)	sp|P62910|RL32_HUMAN	P62910	RL32_HUMAN	RPL32	Large ribosomal subunit protein eL32	NA	NA	0	0	0	1	30765.8	0	16904.1	37180.7
GSNMDFREPTEEER	GSNM[209.0147]DFREPTEEER	R	A	192	205	14	3	4M(209.0147)	sp|Q15056|IF4H_HUMAN	Q15056	IF4H_HUMAN	EIF4H	Eukaryotic translation initiation factor 4H	NA	NA	0	0	0	1	2971.95	0	0	27154.2
GVEEEEEDGEMRE	GVEEEEEDGEM[209.0147]RE	R	-	74	86	13	2	11M(209.0147)	sp|P62306|RUXF_HUMAN	P62306	RUXF_HUMAN	SNRPF	Small nuclear ribonucleoprotein F	NA	NA	1	0	0	1	59601.1	13594.7	0	52455.5
GVMLAVDAVIAELK	GVM[209.0147]LAVDAVIAELK	R	K	143	156	14	3	3M(209.0147)	sp|P10809|CH60_HUMAN	P10809	CH60_HUMAN	HSPD1	60 kDa heat shock protein, mitochondrial	NA	NA	0	0	0	1	0	0	0	6612.83
GWEEGVAQMSVGQR	GWEEGVAQM[209.0147]SVGQR	R	A	59	72	14	2	9M(209.0147)	sp|P62942|FKB1A_HUMAN	P62942	FKB1A_HUMAN	FKBP1A	Peptidyl-prolyl cis-trans isomerase FKBP1A	NA	NA	0	0	0	1	0	0	0	25265.4
HLMLPDFDLLEDIESK	HLM[209.0147]LPDFDLLEDIESK	R	I	82	97	16	3	3M(209.0147)	sp|P13010|XRCC5_HUMAN	P13010	XRCC5_HUMAN	XRCC5	X-ray repair cross-complementing protein 5	NA	NA	0	0	0	2	0	0	0	14300.1
IAPPEAPVTGYMFGK	IAPPEAPVTGYM[209.0147]FGK	R	G	879	893	15	2	12M(209.0147)	sp|P09874|PARP1_HUMAN	P09874	PARP1_HUMAN	PARP1	Poly [ADP-ribose] polymerase 1	NA	NA	0	0	0	1	49301	17683.9	0	35807.1
IAQDLEMYGINYFEIK	IAQDLEM[209.0147]YGINYFEIK	K	N	194	209	16	2	7M(209.0147)	sp|P15311|EZRI_HUMAN	P15311	EZRI_HUMAN	EZR	Ezrin	NA	NA	2	2	1	1	32418.9	32604.2	20873.9	21400.4
IDDMTAAPMDVR	IDDM[15.9949]TAAPM[209.0147]DVR	K	Q	94	105	12	2	4M(15.9949),9M(209.0147)	sp|P15927|RFA2_HUMAN	P15927	RFA2_HUMAN	RPA2	Replication protein A 32 kDa subunit	NA	NA	1	0	0	1	35581.1	25231.3	0	27581.3
IDDMTAAPMDVR	IDDM[209.0147]TAAPM[15.9949]DVR	K	Q	94	105	12	2	4M(209.0147),9M(15.9949)	sp|P15927|RFA2_HUMAN	P15927	RFA2_HUMAN	RPA2	Replication protein A 32 kDa subunit	NA	NA	0	0	0	1	39743.5	33989.5	0	38031.8
IDINMSGFNETDDLK	IDINM[209.0147]SGFNETDDLK	R	R	321	335	15	2	5M(209.0147)	sp|P13797|PLST_HUMAN	P13797	PLST_HUMAN	PLS3	Plastin-3	NA	NA	1	1	1	2	38245.8	43938.7	29905.6	28656
IEVIEIMTDR	IEVIEIM[209.0147]TDR	K	G	131	140	10	2	7M(209.0147)	sp|P09651|ROA1_HUMAN	P09651	ROA1_HUMAN	HNRNPA1	Heterogeneous nuclear ribonucleoprotein A1	HNRNPA1L2, HNRNPA1L3	sp|A0A2R8Y4L2|RA1L3_HUMAN, sp|Q32P51|RA1L2_HUMAN	0	0	0	2	14465.2	0	0	33672.8
IGEHTPSALAIMENANVLAR	IGEHTPSALAIM[209.0147]ENANVLAR	K	Y	154	173	20	3	12M(209.0147)	sp|P04075|ALDOA_HUMAN	P04075	ALDOA_HUMAN	ALDOA	Fructose-bisphosphate aldolase A	NA	contam_sp|P00883|ALDOA_RABIT	2	0	0	2	59429.2	15998.9	0	98234.8
IGNTGGMLDNILASK	IGNTGGM[209.0147]LDNILASK	K	L	636	650	15	2	7M(209.0147)	sp|P53396|ACLY_HUMAN	P53396	ACLY_HUMAN	ACLY	ATP-citrate synthase	NA	NA	1	0	0	1	25875.6	10828.9	0	28173.4
IIASSPEMNLPTVSALR	IIASSPEM[209.0147]NLPTVSALR	K	K	30	46	17	2	8M(209.0147)	sp|Q96C36|P5CR2_HUMAN	Q96C36	P5CR2_HUMAN	PYCR2	Pyrroline-5-carboxylate reductase 2	NA	NA	0	0	0	2	0	0	0	29380.2
IIGLDQVAGMSETALPGAFK	IIGLDQVAGM[209.0147]SETALPGAFK	R	T	618	637	20	2	10M(209.0147)	sp|P35579|MYH9_HUMAN	P35579	MYH9_HUMAN	MYH9	Myosin-9	NA	NA	0	0	0	2	0	0	0	9810.26
IIPGFMCQGGDFTR	IIPGFM[209.0147]C[57.0215]QGGDFTR	R	H	56	69	14	2	6M(209.0147),7C(57.0215)	sp|P62937|PPIA_HUMAN	P62937	PPIA_HUMAN	PPIA	Peptidyl-prolyl cis-trans isomerase A	PPIAL4A, PPIAL4C, PPIAL4D, PPIAL4E, PPIAL4F, PPIAL4H	sp|A0A075B759|PAL4E_HUMAN, sp|A0A075B767|PAL4H_HUMAN, sp|A0A0B4J2A2|PAL4C_HUMAN, sp|F5H284|PAL4D_HUMAN, sp|P0DN26|PAL4F_HUMAN, sp|Q9Y536|PAL4A_HUMAN	0	0	0	4	10445.9	0	0	87538.8
IKWGDAGAEYVVESTGVFTTMEK	IKWGDAGAEYVVESTGVFTTM[209.0147]EK	K	A	85	107	23	3	21M(209.0147)	sp|P04406|G3P_HUMAN	P04406	G3P_HUMAN	GAPDH	Glyceraldehyde-3-phosphate dehydrogenase	NA	NA	2	1	1	0	62555.5	42225.7	36332.9	11045.2
ILDQGEDFPASEMTR	ILDQGEDFPASEM[209.0147]TR	K	I	209	223	15	2	13M(209.0147)	sp|P30040|ERP29_HUMAN	P30040	ERP29_HUMAN	ERP29	Endoplasmic reticulum resident protein 29	NA	NA	1	1	0	1	33349.6	42836.9	15511.5	54236.3
ILIANTGMDTDK	ILIANTGM[209.0147]DTDK	K	I	237	248	12	2	8M(209.0147)	sp|P78371|TCPB_HUMAN	P78371	TCPB_HUMAN	CCT2	T-complex protein 1 subunit beta	NA	NA	2	1	0	1	65304.8	32836.1	8833.42	49415.6
ILYMTDEVNDPSLTIK	ILYM[209.0147]TDEVNDPSLTIK	R	S	83	98	16	2	4M(209.0147)	sp|P00403|COX2_HUMAN	P00403	COX2_HUMAN	MT-CO2	Cytochrome c oxidase subunit 2	NA	NA	0	0	0	3	0	0	0	42693.8
IMNTFSVMPSPK	IM[15.9949]NTFSVM[209.0147]PSPK	R	V	163	174	12	2	2M(15.9949),8M(209.0147)	sp|Q9BUF5|TBB6_HUMAN	Q9BUF5	TBB6_HUMAN	TUBB6	Tubulin beta-6 chain	TUBB2A, TUBB2B	sp|Q13885|TBB2A_HUMAN, sp|Q9BVA1|TBB2B_HUMAN	0	0	0	1	0	0	0	19053
IMATPEQVGK	IM[209.0147]ATPEQVGK	K	M	452	461	10	2	2M(209.0147)	sp|P12956|XRCC6_HUMAN	P12956	XRCC6_HUMAN	XRCC6	X-ray repair cross-complementing protein 6	NA	NA	1	0	0	2	22287.8	10355.6	0	35688.3
IMDPNIVGSEHYDVAR	IM[209.0147]DPNIVGSEHYDVAR	R	G	407	422	16	3	2M(209.0147)	sp|P06576|ATPB_HUMAN	P06576	ATPB_HUMAN	ATP5F1B	ATP synthase subunit beta, mitochondrial	NA	NA	2	0	0	3	48611.8	24495	0	57504.7
IMEGPAFNFLDAPAVR	IM[209.0147]EGPAFNFLDAPAVR	R	V	309	324	16	2	2M(209.0147)	sp|P11177|ODPB_HUMAN	P11177	ODPB_HUMAN	PDHB	Pyruvate dehydrogenase E1 component subunit beta, mitochondrial	NA	NA	1	1	0	1	20727.4	25222.5	0	36129.2
IMNTFSVVPSPK	IM[209.0147]NTFSVVPSPK	R	V	163	174	12	2	2M(209.0147)	sp|P07437|TBB5_HUMAN	P07437	TBB5_HUMAN	TUBB	Tubulin beta chain	TUBB3, TUBB4A, TUBB4B	sp|P04350|TBB4A_HUMAN, sp|P68371|TBB4B_HUMAN, sp|Q13509|TBB3_HUMAN	0	0	0	1	0	0	0	93838.8
IMNVIGEPIDER	IM[209.0147]NVIGEPIDER	R	G	144	155	12	2	2M(209.0147)	sp|P06576|ATPB_HUMAN	P06576	ATPB_HUMAN	ATP5F1B	ATP synthase subunit beta, mitochondrial	NA	NA	0	0	0	2	0	0	0	51991.6
IPDQLVILDMK	IPDQLVILDM[209.0147]K	R	H	117	127	11	2	10M(209.0147)	sp|P49755|TMEDA_HUMAN	P49755	TMEDA_HUMAN	TMED10	Transmembrane emp24 domain-containing protein 10	NA	NA	0	0	0	1	0	0	0	17803.5
IPNIYAIGDVVAGPMLAHK	IPNIYAIGDVVAGPM[209.0147]LAHK	K	A	347	365	19	3	15M(209.0147)	sp|P09622|DLDH_HUMAN	P09622	DLDH_HUMAN	DLD	Dihydrolipoyl dehydrogenase, mitochondrial	NA	NA	0	0	0	3	0	0	0	22898.5
IPSAVGYQPTLATDMGTMQER	IPSAVGYQPTLATDM[15.9949]GTM[209.0147]QER	R	I	325	345	21	2	15M(15.9949),18M(209.0147)	sp|P06576|ATPB_HUMAN	P06576	ATPB_HUMAN	ATP5F1B	ATP synthase subunit beta, mitochondrial	NA	NA	0	0	0	1	0	0	0	19164.6
IQDVGLVPMGGVMSGAVPAAAAQEAVEEDIPIAK	IQDVGLVPM[15.9949]GGVM[209.0147]SGAVPAAAAQEAVEEDIPIAK	K	E	92	125	34	3	13M(209.0147),9M(15.9949)	sp|P52815|RM12_HUMAN	P52815	RM12_HUMAN	MRPL12	Large ribosomal subunit protein bL12m	NA	NA	2	0	0	2	40013.2	0	0	56359.2
IQDVGLVPMGGVMSGAVPAAAAQEAVEEDIPIAK	IQDVGLVPM[209.0147]GGVM[15.9949]SGAVPAAAAQEAVEEDIPIAK	K	E	92	125	34	3	13M(15.9949),9M(209.0147)	sp|P52815|RM12_HUMAN	P52815	RM12_HUMAN	MRPL12	Large ribosomal subunit protein bL12m	NA	NA	8	4	0	3	121806	35725.3	0	81387.5
IQLINNMLDK	IQLINNM[209.0147]LDK	K	V	221	230	10	2	7M(209.0147)	sp|P00558|PGK1_HUMAN	P00558	PGK1_HUMAN	PGK1	Phosphoglycerate kinase 1	NA	NA	1	0	0	0	25498.7	26317.5	27065.1	23703.7
IREEYPDRIMNTFSVVPSPK	IREEYPDRIM[209.0147]NTFSVVPSPK	K	V	155	174	20	4	10M(209.0147)	sp|P07437|TBB5_HUMAN	P07437	TBB5_HUMAN	TUBB	Tubulin beta chain	TUBB4B	sp|P68371|TBB4B_HUMAN	10	5	2	6	134760	57799.9	36550.7	81262.4
IREYFGEFGEIEAIELPMDPK	IREYFGEFGEIEAIELPM[209.0147]DPK	K	L	170	190	21	3	18M(209.0147)	sp|Q99729|ROAA_HUMAN	Q99729	ROAA_HUMAN	HNRNPAB	Heterogeneous nuclear ribonucleoprotein A/B	NA	NA	1	1	0	1	58838.5	23243.5	0	44323.8
IREYFGGFGEVESIELPMDNK	IREYFGGFGEVESIELPM[209.0147]DNK	K	T	198	218	21	3	18M(209.0147)	sp|Q14103|HNRPD_HUMAN	Q14103	HNRPD_HUMAN	HNRNPD	Heterogeneous nuclear ribonucleoprotein D0	NA	NA	2	0	0	3	58315.6	19507.9	0	57971.3
IRFLILPDMLK	IRFLILPDM[209.0147]LK	K	N	68	78	11	3	9M(209.0147)	sp|P62318|SMD3_HUMAN	P62318	SMD3_HUMAN	SNRPD3	Small nuclear ribonucleoprotein Sm D3	NA	NA	2	1	0	1	18973.1	11557	0	13084.8
ISQMPVILTPLHFDRDPLQK	ISQM[209.0147]PVILTPLHFDRDPLQK	K	Q	608	627	20	4	4M(209.0147)	sp|P49915|GUAA_HUMAN	P49915	GUAA_HUMAN	GMPS	GMP synthase [glutamine-hydrolyzing]	NA	NA	2	0	0	0	18744.3	12910	0	13831.8
KEESEESDDDMGFGLFD	KEESEESDDDM[209.0147]GFGLFD	K	-	99	115	17	2	11M(209.0147)	sp|P05387|RLA2_HUMAN	P05387	RLA2_HUMAN	RPLP2	Large ribosomal subunit protein P2	RPLP1	sp|P05386|RLA1_HUMAN	1	2	0	1	108128	29754.2	0	88136.1
KLGEMWNNTAADDK	KLGEM[209.0147]WNNTAADDK	K	Q	128	141	14	3	5M(209.0147)	sp|P09429|HMGB1_HUMAN	P09429	HMGB1_HUMAN	HMGB1	High mobility group protein B1	HMGB1P1	sp|B2RPK0|HGB1A_HUMAN	1	0	0	1	19847.1	0	0	20331.4
KPEDWDEEMDGEWEPPVIQNPEYK	KPEDWDEEM[209.0147]DGEWEPPVIQNPEYK	K	G	249	272	24	3	9M(209.0147)	sp|P27797|CALR_HUMAN	P27797	CALR_HUMAN	CALR	Calreticulin	NA	NA	1	0	0	3	57605.4	0	0	72393.9
KQGGLGPMNIPLVSDPK	KQGGLGPM[209.0147]NIPLVSDPK	K	R	93	109	17	3	8M(209.0147)	sp|Q06830|PRDX1_HUMAN	Q06830	PRDX1_HUMAN	PRDX1	Peroxiredoxin-1	NA	NA	2	4	5	3	25994.9	23402.9	34295.9	53157.4
KTHLYTLILNPDNSFEILVDQSVVNSGNLLNDMTPPVNPSR	KTHLYTLILNPDNSFEILVDQSVVNSGNLLNDM[209.0147]TPPVNPSR	K	E	234	274	41	4	33M(209.0147)	sp|P27824|CALX_HUMAN	P27824	CALX_HUMAN	CANX	Calnexin	NA	NA	0	0	0	1	0	0	0	4142.44
KYEDICPSTHNMDVPNIK	KYEDIC[57.0215]PSTHNM[209.0147]DVPNIK	K	R	68	85	18	34	12M(209.0147),6C(57.0215)	sp|P63241|IF5A1_HUMAN	P63241	IF5A1_HUMAN	EIF5A	Eukaryotic translation initiation factor 5A-1	EIF5A2, EIF5AL1	sp|Q6IS14|IF5AL_HUMAN, sp|Q9GZV4|IF5A2_HUMAN	1	0	0	1	35501.8	6806.77	0	44201.8
LAMQEFMILPVGAANFR	LAM[15.9949]QEFM[209.0147]ILPVGAANFR	K	E	163	179	17	23	3M(15.9949),7M(209.0147)	sp|P06733|ENOA_HUMAN	P06733	ENOA_HUMAN	ENO1	Alpha-enolase	NA	NA	3	5	4	5	89289.4	113571	121172	104005
LAMQEFMILPVGAANFR	LAM[209.0147]QEFMILPVGAANFR	K	E	163	179	17	3	3M(209.0147)	sp|P06733|ENOA_HUMAN	P06733	ENOA_HUMAN	ENO1	Alpha-enolase	NA	NA	1	0	0	2	14705.6	0	0	16532.1
LAMQEFMILPVGAANFR	LAM[209.0147]QEFM[15.9949]ILPVGAANFR	K	E	163	179	17	23	3M(209.0147),7M(15.9949)	sp|P06733|ENOA_HUMAN	P06733	ENOA_HUMAN	ENO1	Alpha-enolase	NA	NA	2	4	5	3	190628	122195	228447	130874
LATQLTGPVMPVR	LATQLTGPVM[209.0147]PVR	K	N	146	158	13	2	10M(209.0147)	sp|P26373|RL13_HUMAN	P26373	RL13_HUMAN	RPL13	Large ribosomal subunit protein eL13	NA	NA	1	0	0	2	34111.2	0	0	51916.9
LAVNMVPFPR	LAVNM[209.0147]VPFPR	K	L	253	262	10	2	5M(209.0147)	sp|P07437|TBB5_HUMAN	P07437	TBB5_HUMAN	TUBB	Tubulin beta chain	TUBB1, TUBB2A, TUBB2B, TUBB3, TUBB4A, TUBB4B, TUBB6, TUBB8, TUBB8B	sp|A6NNZ2|TBB8B_HUMAN, sp|P04350|TBB4A_HUMAN, sp|P68371|TBB4B_HUMAN, sp|Q13509|TBB3_HUMAN, sp|Q13885|TBB2A_HUMAN, sp|Q3ZCM7|TBB8_HUMAN, sp|Q9BUF5|TBB6_HUMAN, sp|Q9BVA1|TBB2B_HUMAN, sp|Q9H4B7|TBB1_HUMAN	1	3	0	5	26379.5	27796.5	21167.6	186529
LCQSFQTFSICYAETGLLGAHFVCDRMK	LC[57.0215]QSFQTFSIC[57.0215]YAETGLLGAHFVC[57.0215]DRM[209.0147]K	K	I	337	364	28	3	11C(57.0215),24C(57.0215),27M(209.0147),2C(57.0215)	sp|P31930|QCR1_HUMAN	P31930	QCR1_HUMAN	UQCRC1	Cytochrome b-c1 complex subunit 1, mitochondrial	NA	NA	0	0	1	0	8979.39	100462	366213	38190.4
LDPGLIMEQVK	LDPGLIM[209.0147]EQVK	K	V	17	27	11	2	7M(209.0147)	sp|Q9Y5L4|TIM13_HUMAN	Q9Y5L4	TIM13_HUMAN	TIMM13	Mitochondrial import inner membrane translocase subunit Tim13	NA	NA	4	0	0	3	29358.2	0	9857.73	28164
LDQPMTEIVSR	LDQPM[209.0147]TEIVSR	R	V	1011	1021	11	2	5M(209.0147)	sp|P22314|UBA1_HUMAN	P22314	UBA1_HUMAN	UBA1	Ubiquitin-like modifier-activating enzyme 1	NA	NA	1	1	0	2	27938.1	29868.2	0	39255.1
LEEDINSSMTNSTAASRPPVTLR	LEEDINSSM[209.0147]TNSTAASRPPVTLR	K	L	79	101	23	3	9M(209.0147)	sp|Q15365|PCBP1_HUMAN	Q15365	PCBP1_HUMAN	PCBP1	Poly(rC)-binding protein 1	NA	NA	0	0	0	1	0	0	0	28954.6
LEEDISSSMTNSTAASRPPVTLR	LEEDISSSM[209.0147]TNSTAASRPPVTLR	K	L	79	101	23	3	9M(209.0147)	sp|Q15366|PCBP2_HUMAN	Q15366	PCBP2_HUMAN	PCBP2	Poly(rC)-binding protein 2	NA	NA	0	0	0	1	0	0	0	40874.4
LELFLPEEYPMAAPK	LELFLPEEYPM[209.0147]AAPK	K	V	54	68	15	2	11M(209.0147)	sp|P61088|UBE2N_HUMAN	P61088	UBE2N_HUMAN	UBE2N	Ubiquitin-conjugating enzyme E2 N	NA	NA	1	0	0	2	31828.7	0	0	36497.4
LEQGQAIDDLMPAQK	LEQGQAIDDLM[209.0147]PAQK	R	-	367	381	15	2	11M(209.0147)	sp|P12277|KCRB_HUMAN	P12277	KCRB_HUMAN	CKB	Creatine kinase B-type	NA	NA	4	6	3	4	189592	162982	134410	136255
LFPLIQAMHPTLAGK	LFPLIQAM[209.0147]HPTLAGK	R	I	566	580	15	3	8M(209.0147)	sp|P11940|PABP1_HUMAN	P11940	PABP1_HUMAN	PABPC1	Polyadenylate-binding protein 1	PABPC3	sp|Q9H361|PABP3_HUMAN	0	0	0	1	0	0	0	28114.1
LGADAVGMSTVPEVIVAR	LGADAVGM[209.0147]STVPEVIVAR	K	H	212	229	18	2	8M(209.0147)	sp|P00491|PNPH_HUMAN	P00491	PNPH_HUMAN	PNP	Purine nucleoside phosphorylase	NA	NA	0	0	0	1	0	0	0	34662.3
LGEMWNNTAADDK	LGEM[209.0147]WNNTAADDK	K	Q	129	141	13	2	4M(209.0147)	sp|P09429|HMGB1_HUMAN	P09429	HMGB1_HUMAN	HMGB1	High mobility group protein B1	HMGB1P1	sp|B2RPK0|HGB1A_HUMAN	0	0	0	2	0	0	0	22743.4
LGFSEVELVQMVVDGVK	LGFSEVELVQM[209.0147]VVDGVK	R	L	342	358	17	2	11M(209.0147)	sp|P12277|KCRB_HUMAN	P12277	KCRB_HUMAN	CKB	Creatine kinase B-type	NA	NA	1	0	0	1	10518	0	0	13320.2
LGLGIDEDEVAAEEPNAAVPDEIPPLEGDEDASRMEEVD	LGLGIDEDEVAAEEPNAAVPDEIPPLEGDEDASRM[209.0147]EEVD	K	-	686	724	39	3	35M(209.0147)	sp|P08238|HS90B_HUMAN	P08238	HS90B_HUMAN	HSP90AB1	Heat shock protein HSP 90-beta	NA	NA	5	0	0	2	99328.6	0	0	33639.1
LGQSDPAPLQHQMDIYQK	LGQSDPAPLQHQM[209.0147]DIYQK	R	R	187	204	18	3	13M(209.0147)	sp|P29401|TKT_HUMAN	P29401	TKT_HUMAN	TKT	Transketolase	NA	NA	0	0	0	1	8228.09	0	0	28450.5
LHFFMPGFAPLTSR	LHFFM[209.0147]PGFAPLTSR	R	G	263	276	14	3	5M(209.0147)	sp|P07437|TBB5_HUMAN	P07437	TBB5_HUMAN	TUBB	Tubulin beta chain	TUBB2A, TUBB2B, TUBB4A, TUBB4B, TUBB6, TUBB8, TUBB8B	sp|A6NNZ2|TBB8B_HUMAN, sp|P04350|TBB4A_HUMAN, sp|P68371|TBB4B_HUMAN, sp|Q13885|TBB2A_HUMAN, sp|Q3ZCM7|TBB8_HUMAN, sp|Q9BUF5|TBB6_HUMAN, sp|Q9BVA1|TBB2B_HUMAN	1	1	0	3	10445.1	9394.78	0	69040.2
LILPVGPAGGNQMLEQYDK	LILPVGPAGGNQM[209.0147]LEQYDK	R	L	179	197	19	23	13M(209.0147)	sp|P22061|PIMT_HUMAN	P22061	PIMT_HUMAN	PCMT1	Protein-L-isoaspartate(D-aspartate) O-methyltransferase	NA	NA	3	4	0	4	65808.4	44452.9	0	56721.1
LITLEEEMTK	LITLEEEM[209.0147]TK	R	Y	317	326	10	2	8M(209.0147)	sp|P07237|PDIA1_HUMAN	P07237	PDIA1_HUMAN	P4HB	Protein disulfide-isomerase	NA	NA	1	0	0	0	25723.3	25515.9	25838.7	28765.6
LKGEMMDLQHGSLFLR	LKGEM[15.9949]M[209.0147]DLQHGSLFLR	K	T	58	73	16	4	5M(15.9949),6M(209.0147)	sp|P00338|LDHA_HUMAN	P00338	LDHA_HUMAN	LDHA	L-lactate dehydrogenase A chain	NA	NA	1	0	0	1	69741.1	30814.4	0	77539.6
LKGEMMDLQHGSLFLR	LKGEM[209.0147]MDLQHGSLFLR	K	T	58	73	16	4	5M(209.0147)	sp|P00338|LDHA_HUMAN	P00338	LDHA_HUMAN	LDHA	L-lactate dehydrogenase A chain	NA	NA	3	0	0	2	19714.4	0	0	32683.7
LKGEMMDLQHGSLFLQTPK	LKGEM[209.0147]M[15.9949]DLQHGSLFLQTPK	K	I	59	77	19	34	5M(209.0147),6M(15.9949)	sp|P07195|LDHB_HUMAN	P07195	LDHB_HUMAN	LDHB	L-lactate dehydrogenase B chain	NA	NA	8	2	1	10	91070.7	44863.9	30494.1	73803.3
LKGEMMDLQHGSLFLR	LKGEM[209.0147]M[15.9949]DLQHGSLFLR	K	T	58	73	16	34	5M(209.0147),6M(15.9949)	sp|P00338|LDHA_HUMAN	P00338	LDHA_HUMAN	LDHA	L-lactate dehydrogenase A chain	NA	NA	2	3	1	2	65983.3	35145.9	30027.4	102417
LLDFGSLSNLQVTQPTVGMNFK	LLDFGSLSNLQVTQPTVGM[209.0147]NFK	K	T	108	129	22	23	19M(209.0147)	sp|P08708|RS17_HUMAN	P08708	RS17_HUMAN	RPS17	Small ribosomal subunit protein eS17	NA	NA	3	1	0	3	80881.8	26168.5	0	56634.4
LMIEMDGTENK	LM[15.9949]IEM[209.0147]DGTENK	K	S	93	103	11	2	2M(15.9949),5M(209.0147)	sp|P06733|ENOA_HUMAN	P06733	ENOA_HUMAN	ENO1	Alpha-enolase	NA	NA	1	1	0	1	203306	232281	209856	104686
LMMDPLSGQNR	LM[15.9949]M[209.0147]DPLSGQNR	R	G	196	206	11	2	2M(15.9949),3M(209.0147)	sp|O43390|HNRPR_HUMAN	O43390	HNRPR_HUMAN	HNRNPR	Heterogeneous nuclear ribonucleoprotein R	NA	NA	0	0	0	1	0	0	0	26274.6
LMELHGEGSSSGK	LM[209.0147]ELHGEGSSSGK	K	A	228	240	13	3	2M(209.0147)	sp|P61247|RS3A_HUMAN	P61247	RS3A_HUMAN	RPS3A	Small ribosomal subunit protein eS1	NA	NA	0	0	0	1	0	0	0	14514.8
LMIEMDGTENK	LM[209.0147]IEM[15.9949]DGTENK	K	S	93	103	11	2	2M(209.0147),5M(15.9949)	sp|P06733|ENOA_HUMAN	P06733	ENOA_HUMAN	ENO1	Alpha-enolase	NA	NA	1	1	1	2	110836	85377.9	125626	41979.5
LMIWDTR	LM[209.0147]IWDTR	K	S	251	257	7	2	2M(209.0147)	sp|Q16576|RBBP7_HUMAN	Q16576	RBBP7_HUMAN	RBBP7	Histone-binding protein RBBP7	RBBP4	sp|Q09028|RBBP4_HUMAN	2	0	0	2	24302.6	20489.5	21482.3	22066.3
LNEAQPSTIATSMR	LNEAQPSTIATSM[209.0147]R	K	D	224	237	14	2	13M(209.0147)	sp|P56537|IF6_HUMAN	P56537	IF6_HUMAN	EIF6	Eukaryotic translation initiation factor 6	NA	NA	0	0	0	1	0	0	0	11608.5
LNSNTQVVLLSATMPSDVLEVTK	LNSNTQVVLLSATM[209.0147]PSDVLEVTK	K	K	203	225	23	3	14M(209.0147)	sp|P60842|IF4A1_HUMAN	P60842	IF4A1_HUMAN	EIF4A1	Eukaryotic initiation factor 4A-I	NA	NA	3	2	0	1	20429.4	22263.2	13025.2	19166.9
LQAALDDEEAGGRPAMEPGNGSLDLGGDSAGR	LQAALDDEEAGGRPAM[209.0147]EPGNGSLDLGGDSAGR	R	S	38	69	32	3	16M(209.0147)	sp|Q00839|HNRPU_HUMAN	Q00839	HNRPU_HUMAN	HNRNPU	Heterogeneous nuclear ribonucleoprotein U	NA	NA	2	1	0	2	115557	0	0	90706.1
LQMEAPHIIVGTPGR	LQM[209.0147]EAPHIIVGTPGR	K	V	147	161	15	3	3M(209.0147)	sp|P60842|IF4A1_HUMAN	P60842	IF4A1_HUMAN	EIF4A1	Eukaryotic initiation factor 4A-I	NA	NA	0	0	0	1	0	0	0	26367.1
LQQVLQMESHIQSTSDR	LQQVLQM[209.0147]ESHIQSTSDR	R	I	558	574	17	3	7M(209.0147)	sp|Q14974|IMB1_HUMAN	Q14974	IMB1_HUMAN	KPNB1	Importin subunit beta-1	NA	NA	0	0	0	1	0	0	0	16812.5
LRFPAEDEFPDLSAHNNHMAK	LRFPAEDEFPDLSAHNNHM[209.0147]AK	K	V	12	32	21	45	19M(209.0147)	sp|P12277|KCRB_HUMAN	P12277	KCRB_HUMAN	CKB	Creatine kinase B-type	NA	NA	3	6	2	2	158996	104722	140824	135491
LSEMTEAEQQQLIDDHFLFDK	LSEM[209.0147]TEAEQQQLIDDHFLFDK	R	P	209	229	21	3	4M(209.0147)	sp|P12532|KCRU_HUMAN	P12532	KCRU_HUMAN	CKMT1A	Creatine kinase U-type, mitochondrial	NA	NA	0	0	0	1	9101.74	0	4823.44	23530.3
LSSEMNTSTVNSAR	LSSEM[209.0147]NTSTVNSAR	R	E	277	290	14	2	5M(209.0147)	sp|P20700|LMNB1_HUMAN	P20700	LMNB1_HUMAN	LMNB1	Lamin-B1	NA	NA	0	0	0	4	0	0	0	23678.3
LTDCVVMRDPASK	LTDC[57.0215]VVM[209.0147]RDPASK	K	R	47	59	13	3	4C(57.0215),7M(209.0147)	sp|P22626|ROA2_HUMAN	P22626	ROA2_HUMAN	HNRNPA2B1	Heterogeneous nuclear ribonucleoproteins A2/B1	NA	NA	1	0	0	0	24168.7	11155.5	0	16550.8
LTPFMLGALVAMYEHK	LTPFM[209.0147]LGALVAMYEHK	K	I	482	497	16	3	5M(209.0147)	sp|P06744|G6PI_HUMAN	P06744	G6PI_HUMAN	GPI	Glucose-6-phosphate isomerase	NA	NA	0	0	1	1	7539.39	0	6816.72	12499.4
LVQSPNSYFMDVK	LVQSPNSYFM[209.0147]DVK	R	C	24	36	13	2	10M(209.0147)	sp|Q71UM5|RS27L_HUMAN	Q71UM5	RS27L_HUMAN	RPS27L	Ribosomal protein eS27-like	RPS27	sp|P42677|RS27_HUMAN	0	0	0	4	12893.4	0	0	43244.6
LVSDEMVVELIEK	LVSDEM[209.0147]VVELIEK	K	N	73	85	13	2	6M(209.0147)	sp|P54819|KAD2_HUMAN	P54819	KAD2_HUMAN	AK2	Adenylate kinase 2, mitochondrial	NA	NA	1	1	0	2	32637.8	31160.8	20638.7	24499.9
LVSGMQHPGSAGGVYETTQHFIDIK	LVSGM[209.0147]QHPGSAGGVYETTQHFIDIK	R	E	416	440	25	4	5M(209.0147)	sp|P49257|LMAN1_HUMAN	P49257	LMAN1_HUMAN	LMAN1	Protein ERGIC-53	NA	NA	0	0	0	1	0	0	0	20023.9
MFVLDEADEMLSR	MFVLDEADEM[209.0147]LSR	K	G	178	190	13	2	10M(209.0147)	sp|P60842|IF4A1_HUMAN	P60842	IF4A1_HUMAN	EIF4A1	Eukaryotic initiation factor 4A-I	EIF4A2	sp|Q14240|IF4A2_HUMAN	0	0	0	1	8253.43	0	0	18227.5
MQPGPVFGNMDK	MQPGPVFGNM[209.0147]DK	R	F	139	150	12	3	10M(209.0147)	sp|Q9H0V9|LMA2L_HUMAN	Q9H0V9	LMA2L_HUMAN	LMAN2L	VIP36-like protein	NA	NA	0	0	0	1	248379	43582.9	119608	213219
MGLAMGGGGGASFDR	M[15.9949]GLAM[209.0147]GGGGGASFDR	R	A	607	621	15	2	1M(15.9949),5M(209.0147)	sp|P52272|HNRPM_HUMAN	P52272	HNRPM_HUMAN	HNRNPM	Heterogeneous nuclear ribonucleoprotein M	NA	NA	1	0	0	0	29454.8	20083.5	0	25759.9
MKPLMGVIYVPLTDK	M[15.9949]KPLM[209.0147]GVIYVPLTDK	K	E	205	219	15	3	1M(15.9949),5M(209.0147)	sp|P22061|PIMT_HUMAN	P22061	PIMT_HUMAN	PCMT1	Protein-L-isoaspartate(D-aspartate) O-methyltransferase	NA	NA	1	1	0	1	20025	19958.9	0	21923.2
MDATANDVPSPYEVR	M[209.0147]DATANDVPSPYEVR	K	G	434	448	15	2	1M(209.0147)	sp|P30101|PDIA3_HUMAN	P30101	PDIA3_HUMAN	PDIA3	Protein disulfide-isomerase A3	NA	NA	1	1	3	1	63613.5	55925.6	37419.8	51630.1
MESEGGADDSAEEGDLLDDDDNEDRGDDQLELIK	M[209.0147]ESEGGADDSAEEGDLLDDDDNEDRGDDQLELIK	K	D	251	284	34	3	1M(209.0147)	sp|P07910|HNRPC_HUMAN	P07910	HNRPC_HUMAN	HNRNPC	Heterogeneous nuclear ribonucleoproteins C1/C2	NA	NA	0	0	0	2	0	0	0	31656.8
MESEGGADDSAEEGDLLDDDDNEDRGDDQLELIKDDEK	M[209.0147]ESEGGADDSAEEGDLLDDDDNEDRGDDQLELIKDDEK	K	E	251	288	38	4	1M(209.0147)	sp|P07910|HNRPC_HUMAN	P07910	HNRPC_HUMAN	HNRNPC	Heterogeneous nuclear ribonucleoproteins C1/C2	NA	NA	2	0	0	1	25550.7	0	0	21616.3
MFVGGLSWDTSK	M[209.0147]FVGGLSWDTSK	K	K	71	82	12	2	1M(209.0147)	sp|Q99729|ROAA_HUMAN	Q99729	ROAA_HUMAN	HNRNPAB	Heterogeneous nuclear ribonucleoprotein A/B	NA	NA	2	0	0	0	14255.3	0	0	16964.7
MGAGMGFGLER	M[209.0147]GAGM[15.9949]GFGLER	R	M	486	496	11	2	1M(209.0147),5M(15.9949)	sp|P52272|HNRPM_HUMAN	P52272	HNRPM_HUMAN	HNRNPM	Heterogeneous nuclear ribonucleoprotein M	NA	NA	2	0	0	0	26345.3	16166.2	0	23915.9
MGPAMGPALGAGIER	M[209.0147]GPAM[15.9949]GPALGAGIER	R	M	592	606	15	2	1M(209.0147),5M(15.9949)	sp|P52272|HNRPM_HUMAN	P52272	HNRPM_HUMAN	HNRNPM	Heterogeneous nuclear ribonucleoprotein M	NA	NA	2	1	0	6	57226.5	32412.5	0	60314.1
MIAGQVLDINLAAEPK	M[209.0147]IAGQVLDINLAAEPK	R	V	74	89	16	2	1M(209.0147)	sp|P07910|HNRPC_HUMAN	P07910	HNRPC_HUMAN	HNRNPC	Heterogeneous nuclear ribonucleoproteins C1/C2	NA	NA	2	2	0	6	111800	52568.2	0	76207
MILIQDGSQNTNVDK	M[209.0147]ILIQDGSQNTNVDK	K	P	267	281	15	2	1M(209.0147)	sp|Q92945|FUBP2_HUMAN	Q92945	FUBP2_HUMAN	KHSRP	Far upstream element-binding protein 2	NA	NA	0	0	0	1	0	0	0	23195.8
MISDAIPELK	M[209.0147]ISDAIPELK	K	A	315	324	10	2	1M(209.0147)	sp|P40926|MDHM_HUMAN	P40926	MDHM_HUMAN	MDH2	Malate dehydrogenase, mitochondrial	NA	NA	1	2	1	2	45890.2	51764	35928.7	29366.1
MKPLMGVIYVPLTDK	M[209.0147]KPLM[15.9949]GVIYVPLTDK	K	E	205	219	15	3	1M(209.0147),5M(15.9949)	sp|P22061|PIMT_HUMAN	P22061	PIMT_HUMAN	PCMT1	Protein-L-isoaspartate(D-aspartate) O-methyltransferase	NA	NA	2	0	0	1	20875.7	0	0	23442.4
MLPTIIADNAGYDSADLVAQLR	M[209.0147]LPTIIADNAGYDSADLVAQLR	R	A	445	466	22	3	1M(209.0147)	sp|P78371|TCPB_HUMAN	P78371	TCPB_HUMAN	CCT2	T-complex protein 1 subunit beta	NA	NA	0	0	0	1	0	0	0	18738
MNSNKMVNAKLPIGTPDYMAPEVLTVMNGDGK	M[209.0147]NSNKM[15.9949]VNAKLPIGTPDYM[209.0147]APEVLTVMNGDGK	K	G	246	277	32	3	19M(209.0147),1M(209.0147),6M(15.9949)	sp|O14578|CTRO_HUMAN	O14578	CTRO_HUMAN	CIT	Citron Rho-interacting kinase	NA	NA	0	0	0	1	12157.8	0	0	13300
MQVDQEEPHVEEQQQQTPAENK	M[209.0147]QVDQEEPHVEEQQQQTPAENK	K	A	522	543	22	3	1M(209.0147)	sp|P34932|HSP74_HUMAN	P34932	HSP74_HUMAN	HSPA4	Heat shock 70 kDa protein 4	NA	NA	0	0	0	1	0	0	0	17470.9
MSGGWELELNGTEAK	M[209.0147]SGGWELELNGTEAK	K	L	105	119	15	2	1M(209.0147)	sp|Q07021|C1QBP_HUMAN	Q07021	C1QBP_HUMAN	C1QBP	Complement component 1 Q subcomponent-binding protein, mitochondrial	NA	NA	0	0	1	0	21879.8	0	30983.6	13841.7
MSVQPTVSLGGFEITPPVVLR	M[209.0147]SVQPTVSLGGFEITPPVVLR	K	L	81	101	21	23	1M(209.0147)	sp|P06748|NPM_HUMAN	P06748	NPM_HUMAN	NPM1	Nucleophosmin	NA	NA	0	3	4	2	0	44734.2	65489.4	42483.5
MTDQEAIQDLWQWR	M[209.0147]TDQEAIQDLWQWR	R	K	278	291	14	23	1M(209.0147)	sp|P06748|NPM_HUMAN	P06748	NPM_HUMAN	NPM1	Nucleophosmin	NA	NA	0	0	0	2	0	0	0	70234.2
MVVESAYEVIK	M[209.0147]VVESAYEVIK	K	L	234	244	11	2	1M(209.0147)	sp|P07195|LDHB_HUMAN	P07195	LDHB_HUMAN	LDHB	L-lactate dehydrogenase B chain	NA	NA	2	0	0	1	40588.9	0	19849.2	30328.1
NALESYAFNMK	NALESYAFNM[209.0147]K	K	S	540	550	11	2	10M(209.0147)	sp|P0DMV8|HS71A_HUMAN	P0DMV8	HS71A_HUMAN	HSPA1A	Heat shock 70 kDa protein 1A	HSPA1B, HSPA1L	sp|P0DMV9|HS71B_HUMAN, sp|P34931|HS71L_HUMAN	1	2	0	0	104087	94373.8	113169	85198
NDLSPTTVMSEGAR	NDLSPTTVM[209.0147]SEGAR	R	N	79	92	14	2	9M(209.0147)	sp|P30043|BLVRB_HUMAN	P30043	BLVRB_HUMAN	BLVRB	Flavin reductase (NADPH)	NA	NA	0	0	0	1	0	0	0	12413.7
NDSVVAGGGAIEMELSK	NDSVVAGGGAIEM[209.0147]ELSK	K	Y	402	418	17	2	13M(209.0147)	sp|Q99832|TCPH_HUMAN	Q99832	TCPH_HUMAN	CCT7	T-complex protein 1 subunit eta	NA	NA	0	0	0	1	0	0	0	25549.8
NFMLHLVSMHDFNLISIMSIDK	NFM[15.9949]LHLVSM[15.9949]HDFNLISIM[209.0147]SIDK	R	A	655	676	22	3	18M(209.0147),3M(15.9949),9M(15.9949)	sp|Q15022|SUZ12_HUMAN	Q15022	SUZ12_HUMAN	SUZ12	Polycomb protein SUZ12	NA	NA	1	0	0	0	28287.8	58212.7	102106	60488.3
NGGLGHMNIALLSDLTK	NGGLGHM[209.0147]NIALLSDLTK	K	Q	150	166	17	3	7M(209.0147)	sp|P30048|PRDX3_HUMAN	P30048	PRDX3_HUMAN	PRDX3	Thioredoxin-dependent peroxide reductase, mitochondrial	NA	NA	1	2	1	3	50908.1	35875.4	39190.2	35686.5
NLVTEDVMR	NLVTEDVM[209.0147]R	K	M	58	66	9	2	8M(209.0147)	sp|P06744|G6PI_HUMAN	P06744	G6PI_HUMAN	GPI	Glucose-6-phosphate isomerase	NA	NA	0	0	0	1	10557.8	9099.3	0	13676.3
NQAFIEMNTEEAANTMVNYYTSVTPVLR	NQAFIEM[15.9949]NTEEAANTM[209.0147]VNYYTSVTPVLR	K	G	95	122	28	3	16M(209.0147),7M(15.9949)	sp|P26599|PTBP1_HUMAN	P26599	PTBP1_HUMAN	PTBP1	Polypyrimidine tract-binding protein 1	NA	NA	0	0	0	2	12097.9	0	0	24048.2
NQVAMNPTNTVFDAK	NQVAM[209.0147]NPTNTVFDAK	K	R	57	71	15	2	5M(209.0147)	sp|P11142|HSP7C_HUMAN	P11142	HSP7C_HUMAN	HSPA8	Heat shock cognate 71 kDa protein	NA	NA	4	5	0	4	223411	121538	19780.5	155208
NSLESYAFNMK	NSLESYAFNM[209.0147]K	K	A	540	550	11	2	10M(209.0147)	sp|P11142|HSP7C_HUMAN	P11142	HSP7C_HUMAN	HSPA8	Heat shock cognate 71 kDa protein	NA	NA	0	1	0	0	39630.5	41284.8	42938.9	23699
NTDEMVELR	NTDEM[209.0147]VELR	R	I	38	46	9	2	5M(209.0147)	sp|P61978|HNRPK_HUMAN	P61978	HNRPK_HUMAN	HNRNPK	Heterogeneous nuclear ribonucleoprotein K	NA	NA	1	0	0	0	23735.4	15441.8	0	22272.4
NVDLLSDMVQEHDEPILK	NVDLLSDM[209.0147]VQEHDEPILK	K	H	177	194	18	3	8M(209.0147)	sp|P55209|NP1L1_HUMAN	P55209	NP1L1_HUMAN	NAP1L1	Nucleosome assembly protein 1-like 1	NA	NA	1	1	0	2	22690.1	20499.3	17731.3	20538.6
NVIGLQMGTNR	NVIGLQM[209.0147]GTNR	K	G	172	182	11	2	7M(209.0147)	sp|P37802|TAGL2_HUMAN	P37802	TAGL2_HUMAN	TAGLN2	Transgelin-2	NA	NA	1	0	0	1	50616.3	0	0	50576.4
NVLLDPQLVPGGGASEMAVAHALTEK	NVLLDPQLVPGGGASEM[209.0147]AVAHALTEK	R	S	400	425	26	3	17M(209.0147)	sp|P49368|TCPG_HUMAN	P49368	TCPG_HUMAN	CCT3	T-complex protein 1 subunit gamma	NA	NA	2	0	0	2	72764.3	19475.7	0	97359.8
PGMVVTFAPVNVTTEVK	PGM[209.0147]VVTFAPVNVTTEVK	K	S	274	290	17	2	3M(209.0147)	sp|P68104|EF1A1_HUMAN	P68104	EF1A1_HUMAN	EEF1A1	Elongation factor 1-alpha 1	EEF1A1P5	sp|Q5VTE0|EF1A3_HUMAN	0	0	0	2	0	0	0	72423.8
PIKPMQFLGDEETVR	PIKPM[209.0147]QFLGDEETVR	K	K	226	240	15	3	5M(209.0147)	sp|P18669|PGAM1_HUMAN	P18669	PGAM1_HUMAN	PGAM1	Phosphoglycerate mutase 1	NA	NA	0	0	0	6	0	0	0	57687.9
PMFIVNTNVPR	PM[209.0147]FIVNTNVPR	M	A	2	12	11	23	2M(209.0147)	sp|P14174|MIF_HUMAN	P14174	MIF_HUMAN	MIF	Macrophage migration inhibitory factor	NA	NA	6	6	4	7	245555	209665	129009	326597
PVSPLLLASGMAR	PVSPLLLASGM[209.0147]AR	K	D	197	209	13	23	11M(209.0147)	sp|P12277|KCRB_HUMAN	P12277	KCRB_HUMAN	CKB	Creatine kinase B-type	CKM	sp|P06732|KCRM_HUMAN	2	1	3	2	115837	36407.5	111888	216503
PVSPLLTAAGMAR	PVSPLLTAAGM[209.0147]AR	K	D	230	242	13	2	11M(209.0147)	sp|P12532|KCRU_HUMAN	P12532	KCRU_HUMAN	CKMT1A	Creatine kinase U-type, mitochondrial	NA	NA	0	0	0	1	0	0	0	30048.6
QAHTMDPQLR	QAHTM[209.0147]DPQLR	K	L	71	80	10	3	5M(209.0147)	sp|P49327|FAS_HUMAN	P49327	FAS_HUMAN	FASN	Fatty acid synthase	NA	NA	1	1	0	1	26575	18706	23423.5	25785
QASQGMVGQLAAR	QASQGM[209.0147]VGQLAAR	R	R	41	53	13	2	6M(209.0147)	sp|Q9Y230|RUVB2_HUMAN	Q9Y230	RUVB2_HUMAN	RUVBL2	RuvB-like 2	NA	NA	3	0	0	1	24918.2	21948.7	0	21012.6
QATVGDINTERPGMLDFTGK	QATVGDINTERPGM[209.0147]LDFTGK	K	A	34	53	20	3	14M(209.0147)	sp|P07108|ACBP_HUMAN	P07108	ACBP_HUMAN	DBI	Acyl-CoA-binding protein	NA	NA	4	0	0	3	76376.9	0	0	47203.1
QDHPSSMGVYGQESGGFSGPGENR	QDHPSSM[209.0147]GVYGQESGGFSGPGENR	R	S	269	292	24	3	7M(209.0147)	sp|Q01844|EWS_HUMAN	Q01844	EWS_HUMAN	EWSR1	RNA-binding protein EWS	NA	NA	0	0	0	2	0	0	0	23876
QDLPNAMAISEMTDK	QDLPNAM[209.0147]AISEM[15.9949]TDK	K	L	128	142	15	2	12M(15.9949),7M(209.0147)	sp|P18085|ARF4_HUMAN	P18085	ARF4_HUMAN	ARF4	ADP-ribosylation factor 4	NA	NA	0	0	0	1	0	0	0	13087.8
QDLPNAMNAAEITDK	QDLPNAM[209.0147]NAAEITDK	K	L	128	142	15	2	7M(209.0147)	sp|P61204|ARF3_HUMAN	P61204	ARF3_HUMAN	ARF3	ADP-ribosylation factor 3	ARF1	sp|P84077|ARF1_HUMAN	2	1	0	3	42213.7	18050.9	16323.6	52031.7
QEMQEVQSSR	QEM[209.0147]QEVQSSR	R	S	191	200	10	2	3M(209.0147)	sp|P22626|ROA2_HUMAN	P22626	ROA2_HUMAN	HNRNPA2B1	Heterogeneous nuclear ribonucleoproteins A2/B1	NA	NA	3	2	0	2	45028.5	26065.2	0	139932
QFAPIHAEAPEFMEMSVEQEILVTGIK	QFAPIHAEAPEFM[209.0147]EM[15.9949]SVEQEILVTGIK	K	V	162	188	27	3	13M(209.0147),15M(15.9949)	sp|P06576|ATPB_HUMAN	P06576	ATPB_HUMAN	ATP5F1B	ATP synthase subunit beta, mitochondrial	NA	NA	0	0	0	3	21218.9	0	11383.6	19530.1
QGGLGPMNIPLVSDPK	QGGLGPM[209.0147]NIPLVSDPK	K	R	94	109	16	2	7M(209.0147)	sp|Q06830|PRDX1_HUMAN	Q06830	PRDX1_HUMAN	PRDX1	Peroxiredoxin-1	NA	NA	4	1	1	3	72024.9	28363.9	22405.7	99670.6
QGQYSPMAIEEQVAVIYAGVR	QGQYSPM[209.0147]AIEEQVAVIYAGVR	K	G	473	493	21	3	7M(209.0147)	sp|P25705|ATPA_HUMAN	P25705	ATPA_HUMAN	ATP5F1A	ATP synthase subunit alpha, mitochondrial	NA	NA	0	0	0	1	0	0	0	12939.8
QGSGSSQPMEVQEGYGFGSGDDPYSSAEPHVSGVK	QGSGSSQPM[209.0147]EVQEGYGFGSGDDPYSSAEPHVSGVK	K	R	435	469	35	3	9M(209.0147)	sp|Q13263|TIF1B_HUMAN	Q13263	TIF1B_HUMAN	TRIM28	Transcription intermediary factor 1-beta	NA	NA	0	0	0	1	15987	0	0	33313.7
QLLEEKAAMTDAMVPR	QLLEEKAAM[15.9949]TDAM[209.0147]VPR	K	S	771	786	16	2	13M(209.0147),9M(15.9949)	sp|Q9P0K7|RAI14_HUMAN	Q9P0K7	RAI14_HUMAN	RAI14	Ankycorbin	NA	NA	0	0	0	1	9700.46	0	30756.1	12930.3
QMEQISQFLQAAER	QM[209.0147]EQISQFLQAAER	K	Y	89	102	14	23	2M(209.0147)	sp|P37802|TAGL2_HUMAN	P37802	TAGL2_HUMAN	TAGLN2	Transgelin-2	NA	NA	0	0	0	4	0	0	0	48120.8
QMQVLHPAAR	QM[209.0147]QVLHPAAR	K	M	80	89	10	3	2M(209.0147)	sp|P50991|TCPD_HUMAN	P50991	TCPD_HUMAN	CCT4	T-complex protein 1 subunit delta	NA	NA	1	2	0	0	29883.4	24845.6	0	24395.4
QTNPSAMEVEEDDPVPEIR	QTNPSAM[209.0147]EVEEDDPVPEIR	R	R	714	732	19	2	7M(209.0147)	sp|P55072|TERA_HUMAN	P55072	TERA_HUMAN	VCP	Transitional endoplasmic reticulum ATPase	NA	NA	0	0	0	1	0	0	0	18601.2
QYNGVPLDGRPMNIQLVTSQIDAQR	QYNGVPLDGRPM[209.0147]NIQLVTSQIDAQR	K	R	165	189	25	3	12M(209.0147)	sp|Q86V81|THOC4_HUMAN	Q86V81	THOC4_HUMAN	ALYREF	THO complex subunit 4	NA	NA	0	0	0	6	0	0	0	52414.7
RAFVHWYVGEGMEEGEFSEAR	RAFVHWYVGEGM[209.0147]EEGEFSEAR	K	E	402	422	21	4	12M(209.0147)	sp|Q9BQE3|TBA1C_HUMAN	Q9BQE3	TBA1C_HUMAN	TUBA1C	Tubulin alpha-1C chain	TUBA1A, TUBA1B, TUBA3C, TUBA3D, TUBA4A, TUBA8	sp|P0DPH7|TBA3C_HUMAN, sp|P0DPH8|TBA3D_HUMAN, sp|P68363|TBA1B_HUMAN, sp|P68366|TBA4A_HUMAN, sp|Q71U36|TBA1A_HUMAN, sp|Q9NY65|TBA8_HUMAN	0	0	0	1	0	0	0	41554
RFDEILEASDGIMVAR	RFDEILEASDGIM[209.0147]VAR	R	G	279	294	16	3	13M(209.0147)	sp|P14618|KPYM_HUMAN	P14618	KPYM_HUMAN	PKM	Pyruvate kinase PKM	NA	NA	3	0	0	2	21308.8	11166.8	0	24724.2
RGHVFEESQVAGTPMFVVK	RGHVFEESQVAGTPM[209.0147]FVVK	K	A	767	785	19	4	15M(209.0147)	sp|P13639|EF2_HUMAN	P13639	EF2_HUMAN	EEF2	Elongation factor 2	NA	NA	2	0	0	1	36726.4	24292.7	0	32631.7
RPAEDMEEEQAFK	RPAEDM[209.0147]EEEQAFK	K	R	22	34	13	3	6M(209.0147)	sp|P61978|HNRPK_HUMAN	P61978	HNRPK_HUMAN	HNRNPK	Heterogeneous nuclear ribonucleoprotein K	NA	NA	0	0	0	3	14657.7	0	0	44120.9
RVIISAPSADAPMFVMGVNHEK	RVIISAPSADAPM[209.0147]FVM[15.9949]GVNHEK	K	Y	118	139	22	4	13M(209.0147),16M(15.9949)	sp|P04406|G3P_HUMAN	P04406	G3P_HUMAN	GAPDH	Glyceraldehyde-3-phosphate dehydrogenase	NA	NA	4	3	2	2	36353.1	45160	49892.3	28663.9
SAYDSTMETMNYAQIR	SAYDSTM[209.0147]ETMNYAQIR	R	T	577	592	16	2	7M(209.0147)	sp|P53396|ACLY_HUMAN	P53396	ACLY_HUMAN	ACLY	ATP-citrate synthase	NA	NA	0	0	0	1	0	0	0	14427.9
SDALETLGFLNHYQMK	SDALETLGFLNHYQM[209.0147]K	K	N	553	568	16	3	15M(209.0147)	sp|P14866|HNRPL_HUMAN	P14866	HNRPL_HUMAN	HNRNPL	Heterogeneous nuclear ribonucleoprotein L	NA	NA	4	2	1	4	85448.9	37823.4	24305.7	72113.2
SDIGEVILVGGMTR	SDIGEVILVGGM[209.0147]TR	K	M	378	391	14	23	12M(209.0147)	sp|P38646|GRP75_HUMAN	P38646	GRP75_HUMAN	HSPA9	Stress-70 protein, mitochondrial	NA	NA	4	2	0	2	49564.1	42119.5	29331.4	27190.6
SDPGLLTNTMDVFVK	SDPGLLTNTM[209.0147]DVFVK	R	E	3993	4007	15	2	10M(209.0147)	sp|P78527|PRKDC_HUMAN	P78527	PRKDC_HUMAN	PRKDC	DNA-dependent protein kinase catalytic subunit	NA	NA	0	0	0	2	7414.63	0	0	17865
SEDFSLPAYMDR	SEDFSLPAYM[209.0147]DR	K	R	30	41	12	2	10M(209.0147)	sp|P13073|COX41_HUMAN	P13073	COX41_HUMAN	COX4I1	Cytochrome c oxidase subunit 4 isoform 1, mitochondrial	NA	NA	0	0	0	1	0	0	0	22485.1
SEIIPMFSNLASDEQDSVR	SEIIPM[209.0147]FSNLASDEQDSVR	K	L	203	221	19	2	6M(209.0147)	sp|P30153|2AAA_HUMAN	P30153	2AAA_HUMAN	PPP2R1A	Serine/threonine-protein phosphatase 2A 65 kDa regulatory subunit A alpha isoform	NA	NA	0	0	0	1	20230.5	0	0	23467
SEMEVQDAELK	SEM[209.0147]EVQDAELK	K	A	345	355	11	2	3M(209.0147)	sp|Q9UQ80|PA2G4_HUMAN	Q9UQ80	PA2G4_HUMAN	PA2G4	Proliferation-associated protein 2G4	NA	NA	1	0	0	1	29769.8	10725.8	0	22150.7
SFYPEEVSSMVLTK	SFYPEEVSSM[209.0147]VLTK	K	M	113	126	14	23	10M(209.0147)	sp|P11142|HSP7C_HUMAN	P11142	HSP7C_HUMAN	HSPA8	Heat shock cognate 71 kDa protein	NA	NA	4	1	3	2	93108.1	63226.6	77662.9	42726.9
SGDAAIVDMVPGKPMCVESFSDYPPLGR	SGDAAIVDMVPGKPM[209.0147]C[57.0215]VESFSDYPPLGR	K	F	396	423	28	3	15M(209.0147),16C(57.0215)	sp|P68104|EF1A1_HUMAN	P68104	EF1A1_HUMAN	EEF1A1	Elongation factor 1-alpha 1	EEF1A1P5	sp|Q5VTE0|EF1A3_HUMAN	0	0	0	1	0	0	0	14269.7
SGDAAIVDMVPGKPMCVESFSDYPPLGR	SGDAAIVDM[15.9949]VPGKPM[209.0147]C[57.0215]VESFSDYPPLGR	K	F	396	423	28	3	15M(209.0147),16C(57.0215),9M(15.9949)	sp|P68104|EF1A1_HUMAN	P68104	EF1A1_HUMAN	EEF1A1	Elongation factor 1-alpha 1	EEF1A1P5	sp|Q5VTE0|EF1A3_HUMAN	1	1	0	1	105102	40059.7	0	108648
SGDAAIVDMVPGK	SGDAAIVDM[209.0147]VPGK	K	P	396	408	13	2	9M(209.0147)	sp|P68104|EF1A1_HUMAN	P68104	EF1A1_HUMAN	EEF1A1	Elongation factor 1-alpha 1	EEF1A1P5	sp|Q5VTE0|EF1A3_HUMAN	2	0	0	3	26662.4	0	0	114993
SGDAAIVDMVPGKPMCVESFSDYPPLGR	SGDAAIVDM[209.0147]VPGKPM[15.9949]C[57.0215]VESFSDYPPLGR	K	F	396	423	28	3	15M(15.9949),16C(57.0215),9M(209.0147)	sp|P68104|EF1A1_HUMAN	P68104	EF1A1_HUMAN	EEF1A1	Elongation factor 1-alpha 1	EEF1A1P5	sp|Q5VTE0|EF1A3_HUMAN	4	0	0	0	80440.7	0	0	39061.7
SGGMSNELNNIISR	SGGM[209.0147]SNELNNIISR	R	T	663	676	14	2	4M(209.0147)	sp|P53396|ACLY_HUMAN	P53396	ACLY_HUMAN	ACLY	ATP-citrate synthase	NA	NA	1	1	1	1	28427.2	35363.5	25641.3	23324
SGSMDPSGAHPSVR	SGSM[209.0147]DPSGAHPSVR	R	Q	18	31	14	3	4M(209.0147)	sp|Q07666|KHDR1_HUMAN	Q07666	KHDR1_HUMAN	KHDRBS1	KH domain-containing, RNA-binding, signal transduction-associated protein 1	NA	NA	1	0	0	1	35467.3	0	0	34259.6
SHSTEPGLVLTLGQGDVGQLGLGENVMER	SHSTEPGLVLTLGQGDVGQLGLGENVM[209.0147]ER	R	K	29	57	29	3	27M(209.0147)	sp|P18754|RCC1_HUMAN	P18754	RCC1_HUMAN	RCC1	Regulator of chromosome condensation	NA	NA	0	0	0	1	6567.51	0	0	20091.3
SINPDEAVAYGAAVQAAILMGDK	SINPDEAVAYGAAVQAAILM[209.0147]GDK	K	S	362	384	23	23	20M(209.0147)	sp|P0DMV8|HS71A_HUMAN	P0DMV8	HS71A_HUMAN	HSPA1A	Heat shock 70 kDa protein 1A	HSPA1B, HSPA1L	sp|P0DMV9|HS71B_HUMAN, sp|P34931|HS71L_HUMAN	2	4	2	1	180554	151538	99108.2	53554.6
SIPMTVDFIR	SIPM[209.0147]TVDFIR	R	L	92	101	10	2	4M(209.0147)	sp|P00492|HPRT_HUMAN	P00492	HPRT_HUMAN	HPRT1	Hypoxanthine-guanine phosphoribosyltransferase	NA	NA	1	1	0	0	25315.6	22547.5	24060.1	18401.8
SKPGAAMVEMADGYAVDR	SKPGAAM[209.0147]VEM[15.9949]ADGYAVDR	K	A	417	434	18	3	10M(15.9949),7M(209.0147)	sp|P14866|HNRPL_HUMAN	P14866	HNRPL_HUMAN	HNRNPL	Heterogeneous nuclear ribonucleoprotein L	NA	NA	0	0	0	3	23691.4	17860.6	0	33353.1
SLHDAIMIVR	SLHDAIM[209.0147]IVR	R	R	388	397	10	3	7M(209.0147)	sp|Q99832|TCPH_HUMAN	Q99832	TCPH_HUMAN	CCT7	T-complex protein 1 subunit eta	NA	NA	0	0	0	1	0	0	0	16068.6
SLLVNPEGPTLMR	SLLVNPEGPTLM[209.0147]R	R	L	2221	2233	13	2	12M(209.0147)	sp|P49327|FAS_HUMAN	P49327	FAS_HUMAN	FASN	Fatty acid synthase	NA	NA	0	0	0	1	3120.26	0	0	26526.9
SMAASGNLGHTPFVDEL	SM[209.0147]AASGNLGHTPFVDEL	K	-	437	453	17	2	2M(209.0147)	sp|P22695|QCR2_HUMAN	P22695	QCR2_HUMAN	UQCRC2	Cytochrome b-c1 complex subunit 2, mitochondrial	NA	NA	0	0	0	1	29352.1	0	0	24299.9
SMQGFPFYDK	SM[209.0147]QGFPFYDK	R	P	71	80	10	2	2M(209.0147)	sp|P09012|SNRPA_HUMAN	P09012	SNRPA_HUMAN	SNRPA	U1 small nuclear ribonucleoprotein A	NA	NA	0	0	0	1	0	0	0	29677.1
SMSTEGLMK	SM[209.0147]STEGLM[15.9949]K	K	F	451	459	9	2	2M(209.0147),8M(15.9949)	sp|O75390|CISY_HUMAN	O75390	CISY_HUMAN	CS	Citrate synthase, mitochondrial	NA	NA	2	2	2	1	37189.8	34969.5	35292.9	30954.4
SMTEAEQQQLIDDHFLFDK	SM[209.0147]TEAEQQQLIDDHFLFDK	K	P	178	196	19	3	2M(209.0147)	sp|P12277|KCRB_HUMAN	P12277	KCRB_HUMAN	CKB	Creatine kinase B-type	NA	NA	2	1	1	2	101690	44018.5	120976	160818
SMVPVQVQLDVPVVK	SM[209.0147]VPVQVQLDVPVVK	K	V	162	176	15	2	2M(209.0147)	sp|P18754|RCC1_HUMAN	P18754	RCC1_HUMAN	RCC1	Regulator of chromosome condensation	NA	NA	4	0	0	4	30953.4	0	0	16491.2
SNEILTAIIQGMRK	SNEILTAIIQGM[209.0147]RK	K	E	170	183	14	3	12M(209.0147)	sp|Q14974|IMB1_HUMAN	Q14974	IMB1_HUMAN	KPNB1	Importin subunit beta-1	NA	NA	0	0	1	1	16742.4	0	25969.3	21609.6
SPLVMDVLNIQGVQR	SPLVM[209.0147]DVLNIQGVQR	K	S	1585	1599	15	3	5M(209.0147)	sp|Q14204|DYHC1_HUMAN	Q14204	DYHC1_HUMAN	DYNC1H1	Cytoplasmic dynein 1 heavy chain 1	NA	NA	0	0	0	2	0	0	0	10061.6
SQNVMAAASIANIVK	SQNVM[209.0147]AAASIANIVK	R	S	19	33	15	2	5M(209.0147)	sp|P17987|TCPA_HUMAN	P17987	TCPA_HUMAN	TCP1	T-complex protein 1 subunit alpha	NA	NA	2	0	0	3	55795	17288.9	0	37301
SRGFGFVTYATVEEVDAAMNAR	SRGFGFVTYATVEEVDAAM[209.0147]NAR	R	P	54	75	22	3	19M(209.0147)	sp|P09651|ROA1_HUMAN	P09651	ROA1_HUMAN	HNRNPA1	Heterogeneous nuclear ribonucleoprotein A1	HNRNPA1L3	sp|A0A2R8Y4L2|RA1L3_HUMAN	0	0	0	2	0	0	0	32704.5
SRNTDEMVELR	SRNTDEM[209.0147]VELR	R	I	36	46	11	3	7M(209.0147)	sp|P61978|HNRPK_HUMAN	P61978	HNRPK_HUMAN	HNRNPK	Heterogeneous nuclear ribonucleoprotein K	NA	NA	1	0	0	0	36905.2	0	0	18809.7
SYDVPPPPMEPDHPFYSNISK	SYDVPPPPM[209.0147]EPDHPFYSNISK	R	D	118	138	21	3	9M(209.0147)	sp|P18669|PGAM1_HUMAN	P18669	PGAM1_HUMAN	PGAM1	Phosphoglycerate mutase 1	PGAM4	sp|Q8N0Y7|PGAM4_HUMAN	6	9	5	2	91756.7	67287.1	86507.7	127599
SYFSSFTDDIISQPMLK	SYFSSFTDDIISQPM[209.0147]LK	K	G	259	275	17	2	15M(209.0147)	sp|O94826|TOM70_HUMAN	O94826	TOM70_HUMAN	TOMM70	Mitochondrial import receptor subunit TOM70	NA	NA	1	0	0	0	11621.7	0	0	9699.86
TDCVMFFGPVVPDGYGVCYNPMEAHINFSLSAYNSCAETNAAR	TDC[57.0215]VM[15.9949]FFGPVVPDGYGVC[57.0215]YNPM[209.0147]EAHINFSLSAYNSC[57.0215]AETNAAR	K	L	560	602	43	5	18C(57.0215),22M(209.0147),36C(57.0215),3C(57.0215),5M(15.9949)	sp|P43155|CACP_HUMAN	P43155	CACP_HUMAN	CRAT	Carnitine O-acetyltransferase	NA	NA	0	0	0	1	0	0	0	18006.3
TDITYPAGFMDVISIDK	TDITYPAGFM[209.0147]DVISIDK	R	T	78	94	17	2	10M(209.0147)	sp|P62701|RS4X_HUMAN	P62701	RS4X_HUMAN	RPS4X	Small ribosomal subunit protein eS4, X isoform	NA	NA	6	2	0	2	26759.2	27555.4	0	18778
TDTGEPMGR	TDTGEPM[209.0147]GR	R	G	174	182	9	2	7M(209.0147)	sp|P07900|HS90A_HUMAN	P07900	HS90A_HUMAN	HSP90AA1	Heat shock protein HSP 90-alpha	NA	NA	1	1	1	1	204696	151446	163187	152485
TETVEEPMEEEEAAK	TETVEEPM[209.0147]EEEEAAK	K	E	286	300	15	2	8M(209.0147)	sp|P14625|ENPL_HUMAN	P14625	ENPL_HUMAN	HSP90B1	Endoplasmin	NA	NA	2	0	0	2	20547.8	0	0	24203.3
TGEEIFGTIGMRPNAK	TGEEIFGTIGM[209.0147]RPNAK	K	N	327	342	16	3	11M(209.0147)	sp|Q99873|ANM1_HUMAN	Q99873	ANM1_HUMAN	PRMT1	Protein arginine N-methyltransferase 1	NA	NA	0	0	1	1	18002.2	20893.8	26342.9	16763.9
TGTPGLPGPPGPMGPPGDRGFTGKDGAMGPR	TGTPGLPGPPGPM[209.0147]GPPGDRGFTGKDGAM[15.9949]GPR	R	G	2823	2853	31	4	13M(209.0147),28M(15.9949)	sp|Q99715|COCA1_HUMAN	Q99715	COCA1_HUMAN	COL12A1	Collagen alpha-1(XII) chain	NA	NA	0	1	0	0	67257.8	39276.3	58848	62767.1
TIAMDGTEGLVR	TIAM[209.0147]DGTEGLVR	R	G	110	121	12	2	4M(209.0147)	sp|P06576|ATPB_HUMAN	P06576	ATPB_HUMAN	ATP5F1B	ATP synthase subunit beta, mitochondrial	NA	NA	1	2	0	2	72301.7	39288.9	0	49959.8
TIGTGLVTNTLAMTEEEK	TIGTGLVTNTLAM[209.0147]TEEEK	R	N	433	450	18	2	13M(209.0147)	sp|P49411|EFTU_HUMAN	P49411	EFTU_HUMAN	TUFM	Elongation factor Tu, mitochondrial	NA	NA	1	0	0	2	50473.6	18985.4	0	35138.8
TLMNLGGLAVAR	TLM[209.0147]NLGGLAVAR	R	D	128	139	12	2	3M(209.0147)	sp|P37802|TAGL2_HUMAN	P37802	TAGL2_HUMAN	TAGLN2	Transgelin-2	NA	NA	0	0	0	2	17794.2	0	0	62448.3
TLNDELEIIEGMK	TLNDELEIIEGM[209.0147]K	K	F	206	218	13	23	12M(209.0147)	sp|P10809|CH60_HUMAN	P10809	CH60_HUMAN	HSPD1	60 kDa heat shock protein, mitochondrial	NA	NA	3	0	0	3	67950.8	0	0	118804
TLNDELEIIEGMKFDR	TLNDELEIIEGM[209.0147]KFDR	K	G	206	221	16	3	12M(209.0147)	sp|P10809|CH60_HUMAN	P10809	CH60_HUMAN	HSPD1	60 kDa heat shock protein, mitochondrial	NA	NA	1	1	0	1	70908.5	29320.2	0	36807.6
TLTIVDTGIGMTK	TLTIVDTGIGM[209.0147]TK	R	A	83	95	13	2	11M(209.0147)	sp|P08238|HS90B_HUMAN	P08238	HS90B_HUMAN	HSP90AB1	Heat shock protein HSP 90-beta	HSP90AA1, HSP90AA4P	sp|P07900|HS90A_HUMAN, sp|Q58FG1|HS904_HUMAN	5	3	0	5	187556	123280	33908.9	151449
TLVLLMGK	TLVLLM[209.0147]GK	K	E	109	116	8	2	6M(209.0147)	sp|P07737|PROF1_HUMAN	P07737	PROF1_HUMAN	PFN1	Profilin-1	NA	NA	1	0	0	0	43420.7	38307.1	58158.2	59751.3
TPYTIMFGPDK	TPYTIM[209.0147]FGPDK	K	C	183	193	11	2	6M(209.0147)	sp|P27824|CALX_HUMAN	P27824	CALX_HUMAN	CANX	Calnexin	NA	NA	0	0	0	2	17350.5	0	13610.8	23923.1
TQNPMVTGTSVLGVK	TQNPM[209.0147]VTGTSVLGVK	R	F	46	60	15	2	5M(209.0147)	sp|P28070|PSB4_HUMAN	P28070	PSB4_HUMAN	PSMB4	Proteasome subunit beta type-4	NA	NA	0	0	0	5	19043.7	0	0	34556.2
TSKPDEAETNMLTAEMDNFVCDTVEMSTEEGIIDANK	TSKPDEAETNM[209.0147]LTAEM[209.0147]DNFVC[57.0215]DTVEM[15.9949]STEEGIIDANK	K	T	2048	2084	37	5	11M(209.0147),16M(209.0147),21C(57.0215),26M(15.9949)	sp|Q5UIP0|RIF1_HUMAN	Q5UIP0	RIF1_HUMAN	RIF1	Telomere-associated protein RIF1	NA	NA	0	0	0	1	0	0	0	4691.63
TTGIVMDSGDGVTHTVPIYEGYALPHAILR	TTGIVM[209.0147]DSGDGVTHTVPIYEGYALPHAILR	R	L	148	177	30	34	6M(209.0147)	sp|P63261|ACTG_HUMAN	P63261	ACTG_HUMAN	ACTG1	Actin, cytoplasmic 2	ACTB	sp|P60709|ACTB_HUMAN	1	0	0	14	23137.8	0	0	369537
TVMENFVAFVDK	TVM[209.0147]ENFVAFVDK	K	C	569	580	12	2	3M(209.0147)	contam_sp|P02769|ALBU_BOVIN	P02769	ALBU_BOVIN	ALB	Albumin	NA	NA	2	1	1	2	39172.9	18269	43107	35429.4
TVTAMDVVYALK	TVTAM[209.0147]DVVYALK	K	R	81	92	12	2	5M(209.0147)	sp|P62805|H4_HUMAN	P62805	H4_HUMAN	H4C1	Histone H4	NA	NA	2	2	1	3	165190	77633.7	61796.5	261765
TYYMSGGLQPVPIVFR	TYYM[209.0147]SGGLQPVPIVFR	K	G	130	145	16	2	4M(209.0147)	sp|P11177|ODPB_HUMAN	P11177	ODPB_HUMAN	PDHB	Pyruvate dehydrogenase E1 component subunit beta, mitochondrial	NA	NA	0	0	0	2	0	0	0	39743.7
VADGLPLAASMQEDEQSGR	VADGLPLAASM[209.0147]QEDEQSGR	R	D	10	28	19	2	11M(209.0147)	sp|O75396|SC22B_HUMAN	O75396	SC22B_HUMAN	SEC22B	Vesicle-trafficking protein SEC22b	NA	NA	0	0	0	1	0	0	0	23896.1
VAGMDVELTVEER	VAGM[209.0147]DVELTVEER	K	N	30	42	13	2	4M(209.0147)	sp|P62258|1433E_HUMAN	P62258	1433E_HUMAN	YWHAE	14-3-3 protein epsilon	NA	NA	1	1	0	1	89293.2	74508.2	30713.4	84194.9
VALVYGQMNEPPGAR	VALVYGQM[209.0147]NEPPGAR	K	A	265	279	15	2	8M(209.0147)	sp|P06576|ATPB_HUMAN	P06576	ATPB_HUMAN	ATP5F1B	ATP synthase subunit beta, mitochondrial	NA	NA	1	3	0	2	51287.9	43198.4	18730.8	47454.8
VAMFLTDSNNIK	VAM[209.0147]FLTDSNNIK	R	E	554	565	12	2	3M(209.0147)	sp|Q15046|SYK_HUMAN	Q15046	SYK_HUMAN	KARS1	Lysine--tRNA ligase	NA	NA	0	0	0	1	21957.7	0	0	147951
VASSPVMVSNPATR	VASSPVM[209.0147]VSNPATR	K	M	595	608	14	2	7M(209.0147)	sp|P51610|HCFC1_HUMAN	P51610	HCFC1_HUMAN	HCFC1	Host cell factor 1	NA	NA	1	0	0	1	18132.1	0	0	18811
VEAKEESEESDEDMGFGLFD	VEAKEESEESDEDM[209.0147]GFGLFD	K	-	298	317	20	2	14M(209.0147)	sp|P05388|RLA0_HUMAN	P05388	RLA0_HUMAN	RPLP0	Large ribosomal subunit protein uL10	RPLP0P6	sp|Q8NHW5|RLA0L_HUMAN	2	0	0	1	21450.1	0	0	10870.6
VETGILRPGMVVTFAPVNITTEVK	VETGILRPGM[209.0147]VVTFAPVNITTEVK	R	S	267	290	24	3	10M(209.0147)	sp|Q05639|EF1A2_HUMAN	Q05639	EF1A2_HUMAN	EEF1A2	Elongation factor 1-alpha 2	NA	NA	0	1	0	3	11766.3	12728.7	0	18794.6
VETGVLKPGMVVTFAPVNVTTEVK	VETGVLKPGM[209.0147]VVTFAPVNVTTEVK	R	S	267	290	24	3	10M(209.0147)	sp|P68104|EF1A1_HUMAN	P68104	EF1A1_HUMAN	EEF1A1	Elongation factor 1-alpha 1	EEF1A1P5	sp|Q5VTE0|EF1A3_HUMAN	4	3	2	5	336057	176689	126892	283598
VFDAIMNFK	VFDAIM[209.0147]NFK	K	K	300	308	9	2	6M(209.0147)	sp|P13639|EF2_HUMAN	P13639	EF2_HUMAN	EEF2	Elongation factor 2	NA	NA	0	0	0	1	0	0	0	25659.7
VIHDNFGIVEGLMTTVHAITATQK	VIHDNFGIVEGLM[209.0147]TTVHAITATQK	K	T	163	186	24	34	13M(209.0147)	sp|P04406|G3P_HUMAN	P04406	G3P_HUMAN	GAPDH	Glyceraldehyde-3-phosphate dehydrogenase	NA	NA	4	3	3	5	187762	113988	182954	163167
VIISAPSADAPMFVMGVNHEK	VIISAPSADAPM[209.0147]FVMGVNHEK	R	Y	119	139	21	3	12M(209.0147)	sp|P04406|G3P_HUMAN	P04406	G3P_HUMAN	GAPDH	Glyceraldehyde-3-phosphate dehydrogenase	NA	NA	4	1	0	3	40943.2	23838.5	0	52523.2
VIISAPSADAPMFVMGVNHEK	VIISAPSADAPM[209.0147]FVM[15.9949]GVNHEK	R	Y	119	139	21	3	12M(209.0147),15M(15.9949)	sp|P04406|G3P_HUMAN	P04406	G3P_HUMAN	GAPDH	Glyceraldehyde-3-phosphate dehydrogenase	NA	NA	4	8	3	7	104946	110240	102357	152798
VLDFEHFLPMLQTVAK	VLDFEHFLPM[209.0147]LQTVAK	K	N	64	79	16	3	10M(209.0147)	sp|P60660|MYL6_HUMAN	P60660	MYL6_HUMAN	MYL6	Myosin light polypeptide 6	NA	NA	2	2	0	2	37808.6	30850.7	0	36839.2
VLGMDPLPSK	VLGM[209.0147]DPLPSK	K	M	333	342	10	2	4M(209.0147)	sp|Q12906|ILF3_HUMAN	Q12906	ILF3_HUMAN	ILF3	Interleukin enhancer-binding factor 3	NA	NA	2	1	0	1	56464.4	54260	33485.7	41604.6
VLIVSEDPELPYMRPPLSK	VLIVSEDPELPYM[209.0147]RPPLSK	R	E	159	177	19	3	13M(209.0147)	sp|O95831|AIFM1_HUMAN	O95831	AIFM1_HUMAN	AIFM1	Apoptosis-inducing factor 1, mitochondrial	NA	NA	3	1	0	1	35947.9	40504.3	34629.5	27598.6
VLNCDKQEVCEEFSQQLNSNGCITQQVHTKMLQITNTGFEMK	VLNC[57.0215]DKQEVC[57.0215]EEFSQQLNSNGC[57.0215]ITQQVHTKM[209.0147]LQITNTGFEM[15.9949]K	R	L	274	315	42	5	10C(57.0215),22C(57.0215),31M(209.0147),41M(15.9949),4C(57.0215)	sp|P20742|PZP_HUMAN	P20742	PZP_HUMAN	PZP	Pregnancy zone protein	NA	NA	0	0	0	1	36742.4	0	27429.9	51314.7
VLNNMEIGTSLFDEEGAK	VLNNM[209.0147]EIGTSLFDEEGAK	K	I	247	264	18	23	5M(209.0147)	sp|P00558|PGK1_HUMAN	P00558	PGK1_HUMAN	PGK1	Phosphoglycerate kinase 1	NA	NA	4	2	2	3	137585	124564	74653.9	86248.7
VLQDMGLPTGAEGR	VLQDM[209.0147]GLPTGAEGR	K	D	461	474	14	2	5M(209.0147)	sp|Q12906|ILF3_HUMAN	Q12906	ILF3_HUMAN	ILF3	Interleukin enhancer-binding factor 3	NA	NA	0	0	0	1	35923	32044.3	0	30751.7
VLYSNMLGEENTYLWR	VLYSNM[209.0147]LGEENTYLWR	K	T	146	161	16	2	6M(209.0147)	sp|Q00325|S25A3_HUMAN	Q00325	S25A3_HUMAN	SLC25A3	Solute carrier family 25 member 3	NA	NA	0	0	0	2	0	0	0	24873
VMLGETNPADSK	VM[209.0147]LGETNPADSK	R	P	89	100	12	2	2M(209.0147)	sp|P22392|NDKB_HUMAN	P22392	NDKB_HUMAN	NME2	Nucleoside diphosphate kinase B	NME1, NME2P1	sp|O60361|NDK8_HUMAN, sp|P15531|NDKA_HUMAN	0	0	0	2	0	0	0	61436.1
VMLGETNPADSKPGTIR	VM[209.0147]LGETNPADSKPGTIR	R	G	89	105	17	3	2M(209.0147)	sp|P22392|NDKB_HUMAN	P22392	NDKB_HUMAN	NME2	Nucleoside diphosphate kinase B	NME1, NME2P1	sp|O60361|NDK8_HUMAN, sp|P15531|NDKA_HUMAN	0	0	0	1	0	0	0	15658.2
VMVQPINLIFR	VM[209.0147]VQPINLIFR	K	Y	13	23	11	2	2M(209.0147)	sp|P62304|RUXE_HUMAN	P62304	RUXE_HUMAN	SNRPE	Small nuclear ribonucleoprotein E	NA	NA	0	0	0	1	0	0	0	38008.6
VNEMIIGGGMAFTFLK	VNEM[15.9949]IIGGGM[209.0147]AFTFLK	K	V	231	246	16	2	10M(209.0147),4M(15.9949)	sp|P00558|PGK1_HUMAN	P00558	PGK1_HUMAN	PGK1	Phosphoglycerate kinase 1	NA	NA	1	3	4	1	49544.7	30635.4	56317.1	32381.4
VNEMIIGGGMAFTFLK	VNEM[209.0147]IIGGGM[15.9949]AFTFLK	K	V	231	246	16	2	10M(15.9949),4M(209.0147)	sp|P00558|PGK1_HUMAN	P00558	PGK1_HUMAN	PGK1	Phosphoglycerate kinase 1	NA	NA	2	0	1	0	52253.9	0	27105.8	31706.4
VNGRPLEMIEPR	VNGRPLEM[209.0147]IEPR	K	T	34	45	12	3	8M(209.0147)	sp|P62249|RS16_HUMAN	P62249	RS16_HUMAN	RPS16	Small ribosomal subunit protein uS9	NA	NA	1	0	0	0	44532.2	19541.6	0	42923.8
VNIAFNYDMPEDSDTYLHR	VNIAFNYDM[209.0147]PEDSDTYLHR	R	V	356	374	19	3	9M(209.0147)	sp|Q13838|DX39B_HUMAN	Q13838	DX39B_HUMAN	DDX39B	Spliceosome RNA helicase DDX39B	NA	NA	1	0	0	2	27257.1	0	0	33159.2
VRMNVLADALK	VRM[209.0147]NVLADALK	M	S	2	12	11	3	3M(209.0147)	sp|P62244|RS15A_HUMAN	P62244	RS15A_HUMAN	RPS15A	Small ribosomal subunit protein uS8	NA	NA	2	0	0	0	17516.9	16244.7	0	10985.6
VRTDITYPAGFMDVISIDK	VRTDITYPAGFM[209.0147]DVISIDK	K	T	76	94	19	3	12M(209.0147)	sp|P62701|RS4X_HUMAN	P62701	RS4X_HUMAN	RPS4X	Small ribosomal subunit protein eS4, X isoform	NA	NA	1	1	0	1	34524.2	19436.4	0	21166
VSQMLILTPFQGQGHGAQLLETVHR	VSQM[209.0147]LILTPFQGQGHGAQLLETVHR	R	Y	238	262	25	4	4M(209.0147)	sp|O14929|HAT1_HUMAN	O14929	HAT1_HUMAN	HAT1	Histone acetyltransferase type B catalytic subunit	NA	NA	0	0	0	2	0	0	0	8353.79
VTNGAFTGEISPGMIK	VTNGAFTGEISPGM[209.0147]IK	K	D	70	85	16	23	14M(209.0147)	sp|P60174|TPIS_HUMAN	P60174	TPIS_HUMAN	TPI1	Triosephosphate isomerase	NA	NA	5	4	5	6	155516	80413.2	150770	127165
VTNLLMLK	VTNLLM[209.0147]LK	K	G	85	92	8	2	6M(209.0147)	sp|P26599|PTBP1_HUMAN	P26599	PTBP1_HUMAN	PTBP1	Polypyrimidine tract-binding protein 1	PTBP2, PTBP3	sp|O95758|PTBP3_HUMAN, sp|Q9UKA9|PTBP2_HUMAN	1	0	0	0	32239.1	19928.4	34130.2	54121
VVDLMAHMASKE	VVDLM[209.0147]AHM[15.9949]ASKE	R	-	324	335	12	23	5M(209.0147),8M(15.9949)	sp|P04406|G3P_HUMAN	P04406	G3P_HUMAN	GAPDH	Glyceraldehyde-3-phosphate dehydrogenase	NA	NA	2	0	0	1	217698	204610	185808	67164.5
VVIGMDVAASEFFR	VVIGM[209.0147]DVAASEFFR	K	S	240	253	14	23	5M(209.0147)	sp|P06733|ENOA_HUMAN	P06733	ENOA_HUMAN	ENO1	Alpha-enolase	NA	NA	5	4	3	4	632718	735108	795770	336899
VVLPIEAPIRMMITSQDVLHSWAVPTLGLK	VVLPIEAPIRM[209.0147]M[15.9949]ITSQDVLHSWAVPTLGLK	R	T	142	171	30	4	11M(209.0147),12M(15.9949)	sp|P00403|COX2_HUMAN	P00403	COX2_HUMAN	MT-CO2	Cytochrome c oxidase subunit 2	NA	NA	0	0	0	1	0	0	0	8328.71
VVSQYSSLLSPMSVNAVMK	VVSQYSSLLSPM[209.0147]SVNAVM[15.9949]K	K	V	175	193	19	2	12M(209.0147),18M(15.9949)	sp|P50991|TCPD_HUMAN	P50991	TCPD_HUMAN	CCT4	T-complex protein 1 subunit delta	NA	NA	0	0	0	2	0	12906.7	0	13332.9
VVTYGMANLLTGPK	VVTYGM[209.0147]ANLLTGPK	K	R	282	295	14	2	6M(209.0147)	sp|Q99536|VAT1_HUMAN	Q99536	VAT1_HUMAN	VAT1	Synaptic vesicle membrane protein VAT-1 homolog	NA	NA	1	0	0	2	20649.3	17873	0	22130.3
VYINYYDMNAANVGWNNSTFA	VYINYYDM[209.0147]NAANVGWNNSTFA	R	-	95	115	21	23	8M(209.0147)	sp|P14174|MIF_HUMAN	P14174	MIF_HUMAN	MIF	Macrophage migration inhibitory factor	NA	NA	1	0	0	5	22529.5	0	0	174561
WGDAGAEYVVESTGVFTTMEK	WGDAGAEYVVESTGVFTTM[209.0147]EK	K	A	87	107	21	23	19M(209.0147)	sp|P04406|G3P_HUMAN	P04406	G3P_HUMAN	GAPDH	Glyceraldehyde-3-phosphate dehydrogenase	NA	NA	3	0	0	6	14976.4	0	0	62566.8
YDAFGEDSSSAMGVENR	YDAFGEDSSSAM[209.0147]GVENR	R	A	372	388	17	2	12M(209.0147)	sp|Q9Y2X3|NOP58_HUMAN	Q9Y2X3	NOP58_HUMAN	NOP58	Nucleolar protein 58	NA	NA	0	0	0	1	0	0	0	18630.5
YHTSQSGDEMTSLSEYVSR	YHTSQSGDEM[209.0147]TSLSEYVSR	R	M	457	475	19	3	10M(209.0147)	sp|P08238|HS90B_HUMAN	P08238	HS90B_HUMAN	HSP90AB1	Heat shock protein HSP 90-beta	NA	NA	0	0	0	1	0	0	0	74395.9
YLMEEDEDAYKK	YLM[209.0147]EEDEDAYKK	R	Q	210	221	12	3	3M(209.0147)	sp|P46777|RL5_HUMAN	P46777	RL5_HUMAN	RPL5	Large ribosomal subunit protein uL18	NA	NA	1	0	0	0	23983	17534.9	4770.98	17637.5
YMHSGPVVAMVWEGLNVVK	YM[209.0147]HSGPVVAMVWEGLNVVK	K	T	67	85	19	3	2M(209.0147)	sp|P15531|NDKA_HUMAN	P15531	NDKA_HUMAN	NME1	Nucleoside diphosphate kinase A	NA	NA	0	0	0	1	0	0	0	36489.3
YMNSGPVVAMVWEGLNVVK	YM[209.0147]NSGPVVAMVWEGLNVVK	K	T	67	85	19	3	2M(209.0147)	sp|P22392|NDKB_HUMAN	P22392	NDKB_HUMAN	NME2	Nucleoside diphosphate kinase B	NME2P1	sp|O60361|NDK8_HUMAN	1	0	1	1	20286.9	6480.28	15143.7	21310.8
YNILGTNTIMDK	YNILGTNTIM[209.0147]DK	K	M	525	536	12	2	10M(209.0147)	sp|Q00839|HNRPU_HUMAN	Q00839	HNRPU_HUMAN	HNRNPU	Heterogeneous nuclear ribonucleoprotein U	NA	NA	3	1	0	2	45854.5	32421.4	14135.9	43960.6
YPIEHGIITNWDDMEK	YPIEHGIITNWDDM[209.0147]EK	K	I	71	86	16	3	14M(209.0147)	sp|P68133|ACTS_HUMAN	P68133	ACTS_HUMAN	ACTA1	Actin, alpha skeletal muscle	ACTA2, ACTC1, ACTG2	sp|P62736|ACTA_HUMAN, sp|P63267|ACTH_HUMAN, sp|P68032|ACTC_HUMAN	1	1	1	2	128175	46239.9	106916	247930
YRCELLYEGPPDDEAAMGIK	YRC[57.0215]ELLYEGPPDDEAAM[209.0147]GIK	K	S	367	386	20	3	17M(209.0147),3C(57.0215)	sp|P13639|EF2_HUMAN	P13639	EF2_HUMAN	EEF2	Elongation factor 2	NA	NA	3	0	0	1	35888.9	13463.3	0	28039
YRDQIPSPGLMVFPK	YRDQIPSPGLM[209.0147]VFPK	K	P	72	86	15	3	11M(209.0147)	sp|P54709|AT1B3_HUMAN	P54709	AT1B3_HUMAN	ATP1B3	Sodium/potassium-transporting ATPase subunit beta-3	NA	NA	2	0	0	3	27770.7	0	0	24059.2
YYTSASGDEMVSLK	YYTSASGDEM[209.0147]VSLK	R	D	465	478	14	2	10M(209.0147)	sp|P07900|HS90A_HUMAN	P07900	HS90A_HUMAN	HSP90AA1	Heat shock protein HSP 90-alpha	NA	NA	0	0	0	3	12628.4	0	0	80756.5
ADKPDMGEIASFDK	n[42.0106]ADKPDM[209.0147]GEIASFDK	M	A	2	15	14	2	N-term(42.0106),6M(209.0147)	sp|P63313|TYB10_HUMAN	P63313	TYB10_HUMAN	TMSB10	Thymosin beta-10	NA	NA	3	1	0	2	61549.2	19447.2	0	35107.5
SGALDVLQMKEEDVLK	n[42.0106]SGALDVLQM[209.0147]KEEDVLK	M	F	2	17	16	2	N-term(42.0106),9M(209.0147)	sp|P08865|RSSA_HUMAN	P08865	RSSA_HUMAN	RPSA	Small ribosomal subunit protein uS2	RPSA2	sp|A0A8I5KQE6|RPSA2_HUMAN	2	3	1	2	104951	88725.4	40734.1	39128.9
SYGRPPPDVEGMTSLK	n[42.0106]SYGRPPPDVEGM[209.0147]TSLK	M	V	2	17	16	2	N-term(42.0106),12M(209.0147)	sp|Q01130|SRSF2_HUMAN	Q01130	SRSF2_HUMAN	SRSF2	Serine/arginine-rich splicing factor 2	NA	NA	4	0	0	1	76145.6	29265.1	0	81957.6

## Sheet: 0.5mM H2O2(sulfoxide)
Modified Sequence	Protein ID	Entry Name	Gene	Protein Description	05mM_H2O2_S2_A10_1_1982 Intensity	Ctrl_H2O2_S2_A9_1_1981 Intensity
AFVHWYVGEGM[209.0147]EEGEFSEAR	Q9BQE3	TBA1C_HUMAN	TUBA1C	Tubulin alpha-1C chain	0	45419.7
AIGVLTSGGDAQGM[209.0147]NAAVR	P17858	PFKAL_HUMAN	PFKL	ATP-dependent 6-phosphofructokinase, liver type	0	16839.5
AM[209.0147]TGVEQWPYR	P49368	TCPG_HUMAN	CCT3	T-complex protein 1 subunit gamma	0	27846.3
AQAALQAVNSVQSGNLALAASAAAVDAGM[209.0147]AM[15.9949]AGQSPVLR	P26599	PTBP1_HUMAN	PTBP1	Polypyrimidine tract-binding protein 1	0	4415.31
AVC[57.0215]M[209.0147]LSNTTAIAEAWAR	Q9NY65	TBA8_HUMAN	TUBA8	Tubulin alpha-8 chain	0	27296.6
DLTDYLM[209.0147]K	P63261	ACTG_HUMAN	ACTG1	Actin, cytoplasmic 2	0	61965
EDLTEIRDM[209.0147]LLANK	P05388	RLA0_HUMAN	RPLP0	Large ribosomal subunit protein uL10	0	26265.2
EEVLQELNM[209.0147]FPQLDDEATR	Q9NVN8	GNL3L_HUMAN	GNL3L	Guanine nucleotide-binding protein-like 3-like protein	0	18350.1
EHPWEVM[209.0147]PDLYFYRDPEEIEK	P08865	RSSA_HUMAN	RPSA	Small ribosomal subunit protein uS2	0	21770.8
EM[209.0147]LQQSK	P08238	HS90B_HUMAN	HSP90AB1	Heat shock protein HSP 90-beta	0	52135.2
EPLPPIQQHIWNM[209.0147]LNPPAEVTTK	P13010	XRCC5_HUMAN	XRCC5	X-ray repair cross-complementing protein 5	0	29317.7
ERLEQQVPVNQVFGQDEM[209.0147]IDVIGVTK	P39023	RL3_HUMAN	RPL3	Large ribosomal subunit protein uL3	0	17928.7
ESTGAQVQVAGDM[209.0147]LPNSTER	Q15365	PCBP1_HUMAN	PCBP1	Poly(rC)-binding protein 1	0	41838.5
EYRQM[209.0147]VETELK	P62258	1433E_HUMAN	YWHAE	14-3-3 protein epsilon	0	23535.8
FM[209.0147]QASEDLLK	P15531	NDKA_HUMAN	NME1	Nucleoside diphosphate kinase A	0	33802.7
FSHEEIAM[209.0147]ATVTALR	P04075	ALDOA_HUMAN	ALDOA	Fructose-bisphosphate aldolase A	0	47132
FVDGLM[209.0147]IHSGDPVNYYVDTAVR	P23396	RS3_HUMAN	RPS3	Small ribosomal subunit protein uS3	0	19271.9
GASQAGM[15.9949]TGYGM[209.0147]PR	P37802	TAGL2_HUMAN	TAGLN2	Transgelin-2	0	13110.2
GDFFPPERPQQLPHGLGGIGM[209.0147]GLGPGGQPIDANHLNK	P52272	HNRPM_HUMAN	HNRNPM	Heterogeneous nuclear ribonucleoprotein M	0	31671.1
GFGFVTYATVEEVDAAM[209.0147]NAR	P09651	ROA1_HUMAN	HNRNPA1	Heterogeneous nuclear ribonucleoprotein A1	0	63363.7
GFQQILAGEYDHLPEQAFYM[209.0147]VGPIEEAVAK	P06576	ATPB_HUMAN	ATP5F1B	ATP synthase subunit beta, mitochondrial	0	29252.1
GIEILTDM[209.0147]SRPVELSDR	P50991	TCPD_HUMAN	CCT4	T-complex protein 1 subunit delta	0	20032.8
GLTM[209.0147]LDHEQVTPEDPGAQFLIR	Q9UBE0	SAE1_HUMAN	SAE1	SUMO-activating enzyme subunit 1	0	8970.47
GVM[209.0147]LAVDAVIAELK	P10809	CH60_HUMAN	HSPD1	60 kDa heat shock protein, mitochondrial	0	6612.83
GWEEGVAQM[209.0147]SVGQR	P62942	FKB1A_HUMAN	FKBP1A	Peptidyl-prolyl cis-trans isomerase FKBP1A	0	25265.4
HLM[209.0147]LPDFDLLEDIESK	P13010	XRCC5_HUMAN	XRCC5	X-ray repair cross-complementing protein 5	0	14300.1
IIASSPEM[209.0147]NLPTVSALR	Q96C36	P5CR2_HUMAN	PYCR2	Pyrroline-5-carboxylate reductase 2	0	29380.2
IIGLDQVAGM[209.0147]SETALPGAFK	P35579	MYH9_HUMAN	MYH9	Myosin-9	0	9810.26
ILYM[209.0147]TDEVNDPSLTIK	P00403	COX2_HUMAN	MT-CO2	Cytochrome c oxidase subunit 2	0	42693.8
IM[15.9949]NTFSVM[209.0147]PSPK	Q9BUF5	TBB6_HUMAN	TUBB6	Tubulin beta-6 chain	0	19053
IM[209.0147]NTFSVVPSPK	P07437	TBB5_HUMAN	TUBB	Tubulin beta chain	0	93838.8
IM[209.0147]NVIGEPIDER	P06576	ATPB_HUMAN	ATP5F1B	ATP synthase subunit beta, mitochondrial	0	51991.6
IPDQLVILDM[209.0147]K	P49755	TMEDA_HUMAN	TMED10	Transmembrane emp24 domain-containing protein 10	0	17803.5
IPNIYAIGDVVAGPM[209.0147]LAHK	P09622	DLDH_HUMAN	DLD	Dihydrolipoyl dehydrogenase, mitochondrial	0	22898.5
IPSAVGYQPTLATDM[15.9949]GTM[209.0147]QER	P06576	ATPB_HUMAN	ATP5F1B	ATP synthase subunit beta, mitochondrial	0	19164.6
KTHLYTLILNPDNSFEILVDQSVVNSGNLLNDM[209.0147]TPPVNPSR	P27824	CALX_HUMAN	CANX	Calnexin	0	4142.44
LEEDINSSM[209.0147]TNSTAASRPPVTLR	Q15365	PCBP1_HUMAN	PCBP1	Poly(rC)-binding protein 1	0	28954.6
LEEDISSSM[209.0147]TNSTAASRPPVTLR	Q15366	PCBP2_HUMAN	PCBP2	Poly(rC)-binding protein 2	0	40874.4
LFPLIQAM[209.0147]HPTLAGK	P11940	PABP1_HUMAN	PABPC1	Polyadenylate-binding protein 1	0	28114.1
LGADAVGM[209.0147]STVPEVIVAR	P00491	PNPH_HUMAN	PNP	Purine nucleoside phosphorylase	0	34662.3
LGEM[209.0147]WNNTAADDK	P09429	HMGB1_HUMAN	HMGB1	High mobility group protein B1	0	22743.4
LM[15.9949]M[209.0147]DPLSGQNR	O43390	HNRPR_HUMAN	HNRNPR	Heterogeneous nuclear ribonucleoprotein R	0	26274.6
LM[209.0147]ELHGEGSSSGK	P61247	RS3A_HUMAN	RPS3A	Small ribosomal subunit protein eS1	0	14514.8
LNEAQPSTIATSM[209.0147]R	P56537	IF6_HUMAN	EIF6	Eukaryotic translation initiation factor 6	0	11608.5
LQM[209.0147]EAPHIIVGTPGR	P60842	IF4A1_HUMAN	EIF4A1	Eukaryotic initiation factor 4A-I	0	26367.1
LQQVLQM[209.0147]ESHIQSTSDR	Q14974	IMB1_HUMAN	KPNB1	Importin subunit beta-1	0	16812.5
LSSEM[209.0147]NTSTVNSAR	P20700	LMNB1_HUMAN	LMNB1	Lamin-B1	0	23678.3
LVSGM[209.0147]QHPGSAGGVYETTQHFIDIK	P49257	LMAN1_HUMAN	LMAN1	Protein ERGIC-53	0	20023.9
M[209.0147]ESEGGADDSAEEGDLLDDDDNEDRGDDQLELIK	P07910	HNRPC_HUMAN	HNRNPC	Heterogeneous nuclear ribonucleoproteins C1/C2	0	31656.8
M[209.0147]ILIQDGSQNTNVDK	Q92945	FUBP2_HUMAN	KHSRP	Far upstream element-binding protein 2	0	23195.8
M[209.0147]LPTIIADNAGYDSADLVAQLR	P78371	TCPB_HUMAN	CCT2	T-complex protein 1 subunit beta	0	18738
M[209.0147]QVDQEEPHVEEQQQQTPAENK	P34932	HSP74_HUMAN	HSPA4	Heat shock 70 kDa protein 4	0	17470.9
M[209.0147]SVQPTVSLGGFEITPPVVLR	P06748	NPM_HUMAN	NPM1	Nucleophosmin	0	42483.5
M[209.0147]TDQEAIQDLWQWR	P06748	NPM_HUMAN	NPM1	Nucleophosmin	0	70234.2
NDLSPTTVM[209.0147]SEGAR	P30043	BLVRB_HUMAN	BLVRB	Flavin reductase (NADPH)	0	12413.7
NDSVVAGGGAIEM[209.0147]ELSK	Q99832	TCPH_HUMAN	CCT7	T-complex protein 1 subunit eta	0	25549.8
PGM[209.0147]VVTFAPVNVTTEVK	P68104	EF1A1_HUMAN	EEF1A1	Elongation factor 1-alpha 1	0	72423.8
PIKPM[209.0147]QFLGDEETVR	P18669	PGAM1_HUMAN	PGAM1	Phosphoglycerate mutase 1	0	57687.9
PVSPLLTAAGM[209.0147]AR	P12532	KCRU_HUMAN	CKMT1A	Creatine kinase U-type, mitochondrial	0	30048.6
QDHPSSM[209.0147]GVYGQESGGFSGPGENR	Q01844	EWS_HUMAN	EWSR1	RNA-binding protein EWS	0	23876
QDLPNAM[209.0147]AISEM[15.9949]TDK	P18085	ARF4_HUMAN	ARF4	ADP-ribosylation factor 4	0	13087.8
QGQYSPM[209.0147]AIEEQVAVIYAGVR	P25705	ATPA_HUMAN	ATP5F1A	ATP synthase subunit alpha, mitochondrial	0	12939.8
QM[209.0147]EQISQFLQAAER	P37802	TAGL2_HUMAN	TAGLN2	Transgelin-2	0	48120.8
QTNPSAM[209.0147]EVEEDDPVPEIR	P55072	TERA_HUMAN	VCP	Transitional endoplasmic reticulum ATPase	0	18601.2
QYNGVPLDGRPM[209.0147]NIQLVTSQIDAQR	Q86V81	THOC4_HUMAN	ALYREF	THO complex subunit 4	0	52414.7
RAFVHWYVGEGM[209.0147]EEGEFSEAR	Q9BQE3	TBA1C_HUMAN	TUBA1C	Tubulin alpha-1C chain	0	41554
SAYDSTM[209.0147]ETMNYAQIR	P53396	ACLY_HUMAN	ACLY	ATP-citrate synthase	0	14427.9
SEDFSLPAYM[209.0147]DR	P13073	COX41_HUMAN	COX4I1	Cytochrome c oxidase subunit 4 isoform 1, mitochondrial	0	22485.1
SGDAAIVDMVPGKPM[209.0147]C[57.0215]VESFSDYPPLGR	P68104	EF1A1_HUMAN	EEF1A1	Elongation factor 1-alpha 1	0	14269.7
SLHDAIM[209.0147]IVR	Q99832	TCPH_HUMAN	CCT7	T-complex protein 1 subunit eta	0	16068.6
SM[209.0147]QGFPFYDK	P09012	SNRPA_HUMAN	SNRPA	U1 small nuclear ribonucleoprotein A	0	29677.1
SPLVM[209.0147]DVLNIQGVQR	Q14204	DYHC1_HUMAN	DYNC1H1	Cytoplasmic dynein 1 heavy chain 1	0	10061.6
SRGFGFVTYATVEEVDAAM[209.0147]NAR	P09651	ROA1_HUMAN	HNRNPA1	Heterogeneous nuclear ribonucleoprotein A1	0	32704.5
TDC[57.0215]VM[15.9949]FFGPVVPDGYGVC[57.0215]YNPM[209.0147]EAHINFSLSAYNSC[57.0215]AETNAAR	P43155	CACP_HUMAN	CRAT	Carnitine O-acetyltransferase	0	18006.3
TSKPDEAETNM[209.0147]LTAEM[209.0147]DNFVC[57.0215]DTVEM[15.9949]STEEGIIDANK	Q5UIP0	RIF1_HUMAN	RIF1	Telomere-associated protein RIF1	0	4691.63
TYYM[209.0147]SGGLQPVPIVFR	P11177	ODPB_HUMAN	PDHB	Pyruvate dehydrogenase E1 component subunit beta, mitochondrial	0	39743.7
VADGLPLAASM[209.0147]QEDEQSGR	O75396	SC22B_HUMAN	SEC22B	Vesicle-trafficking protein SEC22b	0	23896.1
VFDAIM[209.0147]NFK	P13639	EF2_HUMAN	EEF2	Elongation factor 2	0	25659.7
VLYSNM[209.0147]LGEENTYLWR	Q00325	S25A3_HUMAN	SLC25A3	Solute carrier family 25 member 3	0	24873
VM[209.0147]LGETNPADSK	P22392	NDKB_HUMAN	NME2	Nucleoside diphosphate kinase B	0	61436.1
VM[209.0147]LGETNPADSKPGTIR	P22392	NDKB_HUMAN	NME2	Nucleoside diphosphate kinase B	0	15658.2
VM[209.0147]VQPINLIFR	P62304	RUXE_HUMAN	SNRPE	Small nuclear ribonucleoprotein E	0	38008.6
VSQM[209.0147]LILTPFQGQGHGAQLLETVHR	O14929	HAT1_HUMAN	HAT1	Histone acetyltransferase type B catalytic subunit	0	8353.79
VVLPIEAPIRM[209.0147]M[15.9949]ITSQDVLHSWAVPTLGLK	P00403	COX2_HUMAN	MT-CO2	Cytochrome c oxidase subunit 2	0	8328.71
VVSQYSSLLSPM[209.0147]SVNAVM[15.9949]K	P50991	TCPD_HUMAN	CCT4	T-complex protein 1 subunit delta	0	13332.9
YDAFGEDSSSAM[209.0147]GVENR	Q9Y2X3	NOP58_HUMAN	NOP58	Nucleolar protein 58	0	18630.5
YHTSQSGDEM[209.0147]TSLSEYVSR	P08238	HS90B_HUMAN	HSP90AB1	Heat shock protein HSP 90-beta	0	74395.9
YM[209.0147]HSGPVVAMVWEGLNVVK	P15531	NDKA_HUMAN	NME1	Nucleoside diphosphate kinase A	0	36489.3

## Sheet: 1mM H2O2(sulfoxide)
Modified Sequence	Protein ID	Entry Name	Gene	Protein Description	1mM_H2O2_S2_A8_1_1983 Intensity	Ctrl_H2O2_S2_A9_1_1981 Intensity
AALPSHVVTM[15.9949]LDNFPTNLHPM[209.0147]SQLSAAVTALNSESNFAR	O75390	CISY_HUMAN	CS	Citrate synthase, mitochondrial	0	10930.9
AASDIAM[209.0147]TELPPTHPIR	P62258	1433E_HUMAN	YWHAE	14-3-3 protein epsilon	0	92003.5
ADDPSSYM[209.0147]EVVQAANTSGNWEELVK	Q00610	CLH1_HUMAN	CLTC	Clathrin heavy chain 1	0	16634.7
ADRDESSPYAAM[209.0147]LAAQDVAQR	P62263	RS14_HUMAN	RPS14	Small ribosomal subunit protein uS11	0	24689.1
AESEEM[209.0147]ETSQAGSK	P34932	HSP74_HUMAN	HSPA4	Heat shock 70 kDa protein 4	0	13084.7
AFVHWYVGEGM[209.0147]EEGEFSEAR	Q9BQE3	TBA1C_HUMAN	TUBA1C	Tubulin alpha-1C chain	0	45419.7
AGAGSATLSM[209.0147]AYAGAR	P40926	MDHM_HUMAN	MDH2	Malate dehydrogenase, mitochondrial	0	92518.7
AIGVLTSGGDAQGM[209.0147]NAAVR	P17858	PFKAL_HUMAN	PFKL	ATP-dependent 6-phosphofructokinase, liver type	0	16839.5
ALMLQGVDLLADAVAVTM[209.0147]GPK	P10809	CH60_HUMAN	HSPD1	60 kDa heat shock protein, mitochondrial	0	12716.2
AM[209.0147]GIM[209.0147]NSFVNDIFER	O60814	H2B1K_HUMAN	H2BC12	Histone H2B type 1-K	0	24503.3
AM[209.0147]TGVEQWPYR	P49368	TCPG_HUMAN	CCT3	T-complex protein 1 subunit gamma	0	27846.3
AQAALQAVNSVQSGNLALAASAAAVDAGM[209.0147]AM[15.9949]AGQSPVLR	P26599	PTBP1_HUMAN	PTBP1	Polypyrimidine tract-binding protein 1	0	4415.31
AVC[57.0215]M[209.0147]LSNTTAIAEAWAR	Q9NY65	TBA8_HUMAN	TUBA8	Tubulin alpha-8 chain	0	27296.6
AVENYLIQM[209.0147]AR	O14737	PDCD5_HUMAN	PDCD5	Programmed cell death protein 5	0	23609.6
AYHEQLSVAEITNAC[57.0215]FEPANQM[209.0147]VK	P68366	TBA4A_HUMAN	TUBA4A	Tubulin alpha-4A chain	0	22299.6
DFTVSAM[209.0147]HGDM[15.9949]DQK	P60842	IF4A1_HUMAN	EIF4A1	Eukaryotic initiation factor 4A-I	0	14655.2
DHASIQM[209.0147]NVAEVDK	P63220	RS21_HUMAN	RPS21	Small ribosomal subunit protein eS21	0	19549.2
DLTDYLM[209.0147]K	P63261	ACTG_HUMAN	ACTG1	Actin, cytoplasmic 2	0	61965
DNLTLWTSDM[209.0147]QGDGEEQNK	P62258	1433E_HUMAN	YWHAE	14-3-3 protein epsilon	0	15885.7
DNSTM[209.0147]GYM[15.9949]M[15.9949]AK	P08238	HS90B_HUMAN	HSP90AB1	Heat shock protein HSP 90-beta	0	29297.3
DSLLQDGEFSM[209.0147]DLR	P07737	PROF1_HUMAN	PFN1	Profilin-1	0	83973.5
EDLHDM[209.0147]LASLGK	O14950	ML12B_HUMAN	MYL12B	Myosin regulatory light chain 12B	0	18899.1
EDLTEIRDM[209.0147]LLANK	P05388	RLA0_HUMAN	RPLP0	Large ribosomal subunit protein uL10	0	26265.2
EDM[209.0147]AALEK	Q9BQE3	TBA1C_HUMAN	TUBA1C	Tubulin alpha-1C chain	0	65085.4
EEFTAFLHPEEYDYM[209.0147]K	O43852	CALU_HUMAN	CALU	Calumenin	0	15186.7
EEVLQELNM[209.0147]FPQLDDEATR	Q9NVN8	GNL3L_HUMAN	GNL3L	Guanine nucleotide-binding protein-like 3-like protein	0	18350.1
EGM[209.0147]NIVEAM[209.0147]ER	P62937	PPIA_HUMAN	PPIA	Peptidyl-prolyl cis-trans isomerase A	0	23580.9
EHPWEVM[209.0147]PDLYFYRDPEEIEK	P08865	RSSA_HUMAN	RPSA	Small ribosomal subunit protein uS2	0	21770.8
EM[209.0147]FEDTVEER	Q16576	RBBP7_HUMAN	RBBP7	Histone-binding protein RBBP7	0	18739.7
EM[209.0147]LQQSK	P08238	HS90B_HUMAN	HSP90AB1	Heat shock protein HSP 90-beta	0	52135.2
EPLPPIQQHIWNM[209.0147]LNPPAEVTTK	P13010	XRCC5_HUMAN	XRCC5	X-ray repair cross-complementing protein 5	0	29317.7
ERLEQQVPVNQVFGQDEM[209.0147]IDVIGVTK	P39023	RL3_HUMAN	RPL3	Large ribosomal subunit protein uL3	0	17928.7
ESTGAQVQVAGDM[209.0147]LPNSTER	Q15365	PCBP1_HUMAN	PCBP1	Poly(rC)-binding protein 1	0	41838.5
EVTPEGLQM[209.0147]VK	P22234	PUR6_HUMAN	PAICS	Bifunctional phosphoribosylaminoimidazole carboxylase/phosphoribosylaminoimidazole succinocarboxamide synthetase	0	27039.5
EYRQM[209.0147]VETELK	P62258	1433E_HUMAN	YWHAE	14-3-3 protein epsilon	0	23535.8
FFGGYVPEM[209.0147]VLTPDDQR	P56192	SYMC_HUMAN	MARS1	Methionine--tRNA ligase, cytoplasmic	0	38120.8
FGDPVVQSDM[209.0147]K	P0DMV8	HS71A_HUMAN	HSPA1A	Heat shock 70 kDa protein 1A	0	64538.9
FGQAATM[209.0147]EGIGAIGGTPPAFNR	Q15233	NONO_HUMAN	NONO	Non-POU domain-containing octamer-binding protein	0	40338
FLSQPFQVAEVFTGHM[209.0147]GK	P06576	ATPB_HUMAN	ATP5F1B	ATP synthase subunit beta, mitochondrial	0	98726.4
FM[15.9949]NPFNM[209.0147]PNLYQK	P31948	STIP1_HUMAN	STIP1	Stress-induced-phosphoprotein 1	0	11586.8
FM[209.0147]QASEDLLK	P15531	NDKA_HUMAN	NME1	Nucleoside diphosphate kinase A	0	33802.7
FSHEEIAM[209.0147]ATVTALR	P04075	ALDOA_HUMAN	ALDOA	Fructose-bisphosphate aldolase A	0	47132
FVDGLM[209.0147]IHSGDPVNYYVDTAVR	P23396	RS3_HUMAN	RPS3	Small ribosomal subunit protein uS3	0	19271.9
GASQAGM[15.9949]TGYGM[209.0147]PR	P37802	TAGL2_HUMAN	TAGLN2	Transgelin-2	0	13110.2
GDFFPPERPQQLPHGLGGIGM[209.0147]GLGPGGQPIDANHLNK	P52272	HNRPM_HUMAN	HNRNPM	Heterogeneous nuclear ribonucleoprotein M	0	31671.1
GFGFVTYATVEEVDAAM[209.0147]NAR	P09651	ROA1_HUMAN	HNRNPA1	Heterogeneous nuclear ribonucleoprotein A1	0	63363.7
GFQQILAGEYDHLPEQAFYM[209.0147]VGPIEEAVAK	P06576	ATPB_HUMAN	ATP5F1B	ATP synthase subunit beta, mitochondrial	0	29252.1
GHVFEESQVAGTPM[209.0147]FVVK	P13639	EF2_HUMAN	EEF2	Elongation factor 2	0	24642.2
GIEILTDM[209.0147]SRPVELSDR	P50991	TCPD_HUMAN	CCT4	T-complex protein 1 subunit delta	0	20032.8
GIGM[209.0147]GNIGPAGM[15.9949]GM[15.9949]EGIGFGINK	P52272	HNRPM_HUMAN	HNRNPM	Heterogeneous nuclear ribonucleoprotein M	0	39608.9
GLLSDSM[209.0147]TDVPVDTGVAAR	O43399	TPD54_HUMAN	TPD52L2	Tumor protein D54	0	22068.5
GLTM[209.0147]LDHEQVTPEDPGAQFLIR	Q9UBE0	SAE1_HUMAN	SAE1	SUMO-activating enzyme subunit 1	0	8970.47
GQILM[209.0147]PNIGYGSNK	P62910	RL32_HUMAN	RPL32	Large ribosomal subunit protein eL32	0	37180.7
GSNM[209.0147]DFREPTEEER	Q15056	IF4H_HUMAN	EIF4H	Eukaryotic translation initiation factor 4H	0	27154.2
GVM[209.0147]LAVDAVIAELK	P10809	CH60_HUMAN	HSPD1	60 kDa heat shock protein, mitochondrial	0	6612.83
GWEEGVAQM[209.0147]SVGQR	P62942	FKB1A_HUMAN	FKBP1A	Peptidyl-prolyl cis-trans isomerase FKBP1A	0	25265.4
HLM[209.0147]LPDFDLLEDIESK	P13010	XRCC5_HUMAN	XRCC5	X-ray repair cross-complementing protein 5	0	14300.1
IEVIEIM[209.0147]TDR	P09651	ROA1_HUMAN	HNRNPA1	Heterogeneous nuclear ribonucleoprotein A1	0	33672.8
IIASSPEM[209.0147]NLPTVSALR	Q96C36	P5CR2_HUMAN	PYCR2	Pyrroline-5-carboxylate reductase 2	0	29380.2
IIGLDQVAGM[209.0147]SETALPGAFK	P35579	MYH9_HUMAN	MYH9	Myosin-9	0	9810.26
IIPGFM[209.0147]C[57.0215]QGGDFTR	P62937	PPIA_HUMAN	PPIA	Peptidyl-prolyl cis-trans isomerase A	0	87538.8
ILYM[209.0147]TDEVNDPSLTIK	P00403	COX2_HUMAN	MT-CO2	Cytochrome c oxidase subunit 2	0	42693.8
IM[15.9949]NTFSVM[209.0147]PSPK	Q9BUF5	TBB6_HUMAN	TUBB6	Tubulin beta-6 chain	0	19053
IM[209.0147]NTFSVVPSPK	P07437	TBB5_HUMAN	TUBB	Tubulin beta chain	0	93838.8
IM[209.0147]NVIGEPIDER	P06576	ATPB_HUMAN	ATP5F1B	ATP synthase subunit beta, mitochondrial	0	51991.6
IPDQLVILDM[209.0147]K	P49755	TMEDA_HUMAN	TMED10	Transmembrane emp24 domain-containing protein 10	0	17803.5
IPNIYAIGDVVAGPM[209.0147]LAHK	P09622	DLDH_HUMAN	DLD	Dihydrolipoyl dehydrogenase, mitochondrial	0	22898.5
IPSAVGYQPTLATDM[15.9949]GTM[209.0147]QER	P06576	ATPB_HUMAN	ATP5F1B	ATP synthase subunit beta, mitochondrial	0	19164.6
IQDVGLVPM[15.9949]GGVM[209.0147]SGAVPAAAAQEAVEEDIPIAK	P52815	RM12_HUMAN	MRPL12	Large ribosomal subunit protein bL12m	0	56359.2
KLGEM[209.0147]WNNTAADDK	P09429	HMGB1_HUMAN	HMGB1	High mobility group protein B1	0	20331.4
KPEDWDEEM[209.0147]DGEWEPPVIQNPEYK	P27797	CALR_HUMAN	CALR	Calreticulin	0	72393.9
KTHLYTLILNPDNSFEILVDQSVVNSGNLLNDM[209.0147]TPPVNPSR	P27824	CALX_HUMAN	CANX	Calnexin	0	4142.44
LAM[209.0147]QEFMILPVGAANFR	P06733	ENOA_HUMAN	ENO1	Alpha-enolase	0	16532.1
LATQLTGPVM[209.0147]PVR	P26373	RL13_HUMAN	RPL13	Large ribosomal subunit protein eL13	0	51916.9
LDPGLIM[209.0147]EQVK	Q9Y5L4	TIM13_HUMAN	TIMM13	Mitochondrial import inner membrane translocase subunit Tim13	0	28164
LEEDINSSM[209.0147]TNSTAASRPPVTLR	Q15365	PCBP1_HUMAN	PCBP1	Poly(rC)-binding protein 1	0	28954.6
LEEDISSSM[209.0147]TNSTAASRPPVTLR	Q15366	PCBP2_HUMAN	PCBP2	Poly(rC)-binding protein 2	0	40874.4
LELFLPEEYPM[209.0147]AAPK	P61088	UBE2N_HUMAN	UBE2N	Ubiquitin-conjugating enzyme E2 N	0	36497.4
LFPLIQAM[209.0147]HPTLAGK	P11940	PABP1_HUMAN	PABPC1	Polyadenylate-binding protein 1	0	28114.1
LGADAVGM[209.0147]STVPEVIVAR	P00491	PNPH_HUMAN	PNP	Purine nucleoside phosphorylase	0	34662.3
LGEM[209.0147]WNNTAADDK	P09429	HMGB1_HUMAN	HMGB1	High mobility group protein B1	0	22743.4
LGFSEVELVQM[209.0147]VVDGVK	P12277	KCRB_HUMAN	CKB	Creatine kinase B-type	0	13320.2
LGLGIDEDEVAAEEPNAAVPDEIPPLEGDEDASRM[209.0147]EEVD	P08238	HS90B_HUMAN	HSP90AB1	Heat shock protein HSP 90-beta	0	33639.1
LGQSDPAPLQHQM[209.0147]DIYQK	P29401	TKT_HUMAN	TKT	Transketolase	0	28450.5
LKGEM[209.0147]MDLQHGSLFLR	P00338	LDHA_HUMAN	LDHA	L-lactate dehydrogenase A chain	0	32683.7
LM[15.9949]M[209.0147]DPLSGQNR	O43390	HNRPR_HUMAN	HNRNPR	Heterogeneous nuclear ribonucleoprotein R	0	26274.6
LM[209.0147]ELHGEGSSSGK	P61247	RS3A_HUMAN	RPS3A	Small ribosomal subunit protein eS1	0	14514.8
LNEAQPSTIATSM[209.0147]R	P56537	IF6_HUMAN	EIF6	Eukaryotic translation initiation factor 6	0	11608.5
LQAALDDEEAGGRPAM[209.0147]EPGNGSLDLGGDSAGR	Q00839	HNRPU_HUMAN	HNRNPU	Heterogeneous nuclear ribonucleoprotein U	0	90706.1
LQM[209.0147]EAPHIIVGTPGR	P60842	IF4A1_HUMAN	EIF4A1	Eukaryotic initiation factor 4A-I	0	26367.1
LQQVLQM[209.0147]ESHIQSTSDR	Q14974	IMB1_HUMAN	KPNB1	Importin subunit beta-1	0	16812.5
LSEM[209.0147]TEAEQQQLIDDHFLFDK	P12532	KCRU_HUMAN	CKMT1A	Creatine kinase U-type, mitochondrial	0	23530.3
LSSEM[209.0147]NTSTVNSAR	P20700	LMNB1_HUMAN	LMNB1	Lamin-B1	0	23678.3
LTPFM[209.0147]LGALVAMYEHK	P06744	G6PI_HUMAN	GPI	Glucose-6-phosphate isomerase	0	12499.4
LVQSPNSYFM[209.0147]DVK	Q71UM5	RS27L_HUMAN	RPS27L	Ribosomal protein eS27-like	0	43244.6
LVSGM[209.0147]QHPGSAGGVYETTQHFIDIK	P49257	LMAN1_HUMAN	LMAN1	Protein ERGIC-53	0	20023.9
MFVLDEADEM[209.0147]LSR	P60842	IF4A1_HUMAN	EIF4A1	Eukaryotic initiation factor 4A-I	0	18227.5
M[209.0147]ESEGGADDSAEEGDLLDDDDNEDRGDDQLELIK	P07910	HNRPC_HUMAN	HNRNPC	Heterogeneous nuclear ribonucleoproteins C1/C2	0	31656.8
M[209.0147]ESEGGADDSAEEGDLLDDDDNEDRGDDQLELIKDDEK	P07910	HNRPC_HUMAN	HNRNPC	Heterogeneous nuclear ribonucleoproteins C1/C2	0	21616.3
M[209.0147]FVGGLSWDTSK	Q99729	ROAA_HUMAN	HNRNPAB	Heterogeneous nuclear ribonucleoprotein A/B	0	16964.7
M[209.0147]ILIQDGSQNTNVDK	Q92945	FUBP2_HUMAN	KHSRP	Far upstream element-binding protein 2	0	23195.8
M[209.0147]KPLM[15.9949]GVIYVPLTDK	P22061	PIMT_HUMAN	PCMT1	Protein-L-isoaspartate(D-aspartate) O-methyltransferase	0	23442.4
M[209.0147]LPTIIADNAGYDSADLVAQLR	P78371	TCPB_HUMAN	CCT2	T-complex protein 1 subunit beta	0	18738
M[209.0147]NSNKM[15.9949]VNAKLPIGTPDYM[209.0147]APEVLTVMNGDGK	O14578	CTRO_HUMAN	CIT	Citron Rho-interacting kinase	0	13300
M[209.0147]QVDQEEPHVEEQQQQTPAENK	P34932	HSP74_HUMAN	HSPA4	Heat shock 70 kDa protein 4	0	17470.9
M[209.0147]SGGWELELNGTEAK	Q07021	C1QBP_HUMAN	C1QBP	Complement component 1 Q subcomponent-binding protein, mitochondrial	0	13841.7
M[209.0147]TDQEAIQDLWQWR	P06748	NPM_HUMAN	NPM1	Nucleophosmin	0	70234.2
M[209.0147]VVESAYEVIK	P07195	LDHB_HUMAN	LDHB	L-lactate dehydrogenase B chain	0	30328.1
NDLSPTTVM[209.0147]SEGAR	P30043	BLVRB_HUMAN	BLVRB	Flavin reductase (NADPH)	0	12413.7
NDSVVAGGGAIEM[209.0147]ELSK	Q99832	TCPH_HUMAN	CCT7	T-complex protein 1 subunit eta	0	25549.8
NQAFIEM[15.9949]NTEEAANTM[209.0147]VNYYTSVTPVLR	P26599	PTBP1_HUMAN	PTBP1	Polypyrimidine tract-binding protein 1	0	24048.2
NVIGLQM[209.0147]GTNR	P37802	TAGL2_HUMAN	TAGLN2	Transgelin-2	0	50576.4
PGM[209.0147]VVTFAPVNVTTEVK	P68104	EF1A1_HUMAN	EEF1A1	Elongation factor 1-alpha 1	0	72423.8
PIKPM[209.0147]QFLGDEETVR	P18669	PGAM1_HUMAN	PGAM1	Phosphoglycerate mutase 1	0	57687.9
PVSPLLTAAGM[209.0147]AR	P12532	KCRU_HUMAN	CKMT1A	Creatine kinase U-type, mitochondrial	0	30048.6
QATVGDINTERPGM[209.0147]LDFTGK	P07108	ACBP_HUMAN	DBI	Acyl-CoA-binding protein	0	47203.1
QDHPSSM[209.0147]GVYGQESGGFSGPGENR	Q01844	EWS_HUMAN	EWSR1	RNA-binding protein EWS	0	23876
QDLPNAM[209.0147]AISEM[15.9949]TDK	P18085	ARF4_HUMAN	ARF4	ADP-ribosylation factor 4	0	13087.8
QFAPIHAEAPEFM[209.0147]EM[15.9949]SVEQEILVTGIK	P06576	ATPB_HUMAN	ATP5F1B	ATP synthase subunit beta, mitochondrial	0	19530.1
QGQYSPM[209.0147]AIEEQVAVIYAGVR	P25705	ATPA_HUMAN	ATP5F1A	ATP synthase subunit alpha, mitochondrial	0	12939.8
QGSGSSQPM[209.0147]EVQEGYGFGSGDDPYSSAEPHVSGVK	Q13263	TIF1B_HUMAN	TRIM28	Transcription intermediary factor 1-beta	0	33313.7
QLLEEKAAM[15.9949]TDAM[209.0147]VPR	Q9P0K7	RAI14_HUMAN	RAI14	Ankycorbin	0	12930.3
QM[209.0147]EQISQFLQAAER	P37802	TAGL2_HUMAN	TAGLN2	Transgelin-2	0	48120.8
QTNPSAM[209.0147]EVEEDDPVPEIR	P55072	TERA_HUMAN	VCP	Transitional endoplasmic reticulum ATPase	0	18601.2
QYNGVPLDGRPM[209.0147]NIQLVTSQIDAQR	Q86V81	THOC4_HUMAN	ALYREF	THO complex subunit 4	0	52414.7
RAFVHWYVGEGM[209.0147]EEGEFSEAR	Q9BQE3	TBA1C_HUMAN	TUBA1C	Tubulin alpha-1C chain	0	41554
RPAEDM[209.0147]EEEQAFK	P61978	HNRPK_HUMAN	HNRNPK	Heterogeneous nuclear ribonucleoprotein K	0	44120.9
SAYDSTM[209.0147]ETMNYAQIR	P53396	ACLY_HUMAN	ACLY	ATP-citrate synthase	0	14427.9
SDPGLLTNTM[209.0147]DVFVK	P78527	PRKDC_HUMAN	PRKDC	DNA-dependent protein kinase catalytic subunit	0	17865
SEDFSLPAYM[209.0147]DR	P13073	COX41_HUMAN	COX4I1	Cytochrome c oxidase subunit 4 isoform 1, mitochondrial	0	22485.1
SEIIPM[209.0147]FSNLASDEQDSVR	P30153	2AAA_HUMAN	PPP2R1A	Serine/threonine-protein phosphatase 2A 65 kDa regulatory subunit A alpha isoform	0	23467
SGDAAIVDMVPGKPM[209.0147]C[57.0215]VESFSDYPPLGR	P68104	EF1A1_HUMAN	EEF1A1	Elongation factor 1-alpha 1	0	14269.7
SGDAAIVDM[209.0147]VPGK	P68104	EF1A1_HUMAN	EEF1A1	Elongation factor 1-alpha 1	0	114993
SGDAAIVDM[209.0147]VPGKPM[15.9949]C[57.0215]VESFSDYPPLGR	P68104	EF1A1_HUMAN	EEF1A1	Elongation factor 1-alpha 1	0	39061.7
SGSM[209.0147]DPSGAHPSVR	Q07666	KHDR1_HUMAN	KHDRBS1	KH domain-containing, RNA-binding, signal transduction-associated protein 1	0	34259.6
SHSTEPGLVLTLGQGDVGQLGLGENVM[209.0147]ER	P18754	RCC1_HUMAN	RCC1	Regulator of chromosome condensation	0	20091.3
SLHDAIM[209.0147]IVR	Q99832	TCPH_HUMAN	CCT7	T-complex protein 1 subunit eta	0	16068.6
SLLVNPEGPTLM[209.0147]R	P49327	FAS_HUMAN	FASN	Fatty acid synthase	0	26526.9
SM[209.0147]AASGNLGHTPFVDEL	P22695	QCR2_HUMAN	UQCRC2	Cytochrome b-c1 complex subunit 2, mitochondrial	0	24299.9
SM[209.0147]QGFPFYDK	P09012	SNRPA_HUMAN	SNRPA	U1 small nuclear ribonucleoprotein A	0	29677.1
SM[209.0147]VPVQVQLDVPVVK	P18754	RCC1_HUMAN	RCC1	Regulator of chromosome condensation	0	16491.2
SNEILTAIIQGM[209.0147]RK	Q14974	IMB1_HUMAN	KPNB1	Importin subunit beta-1	0	21609.6
SPLVM[209.0147]DVLNIQGVQR	Q14204	DYHC1_HUMAN	DYNC1H1	Cytoplasmic dynein 1 heavy chain 1	0	10061.6
SRGFGFVTYATVEEVDAAM[209.0147]NAR	P09651	ROA1_HUMAN	HNRNPA1	Heterogeneous nuclear ribonucleoprotein A1	0	32704.5
SRNTDEM[209.0147]VELR	P61978	HNRPK_HUMAN	HNRNPK	Heterogeneous nuclear ribonucleoprotein K	0	18809.7
SYFSSFTDDIISQPM[209.0147]LK	O94826	TOM70_HUMAN	TOMM70	Mitochondrial import receptor subunit TOM70	0	9699.86
TDC[57.0215]VM[15.9949]FFGPVVPDGYGVC[57.0215]YNPM[209.0147]EAHINFSLSAYNSC[57.0215]AETNAAR	P43155	CACP_HUMAN	CRAT	Carnitine O-acetyltransferase	0	18006.3
TETVEEPM[209.0147]EEEEAAK	P14625	ENPL_HUMAN	HSP90B1	Endoplasmin	0	24203.3
TLM[209.0147]NLGGLAVAR	P37802	TAGL2_HUMAN	TAGLN2	Transgelin-2	0	62448.3
TLNDELEIIEGM[209.0147]K	P10809	CH60_HUMAN	HSPD1	60 kDa heat shock protein, mitochondrial	0	118804
TPYTIM[209.0147]FGPDK	P27824	CALX_HUMAN	CANX	Calnexin	0	23923.1
TQNPM[209.0147]VTGTSVLGVK	P28070	PSB4_HUMAN	PSMB4	Proteasome subunit beta type-4	0	34556.2
TSKPDEAETNM[209.0147]LTAEM[209.0147]DNFVC[57.0215]DTVEM[15.9949]STEEGIIDANK	Q5UIP0	RIF1_HUMAN	RIF1	Telomere-associated protein RIF1	0	4691.63
TTGIVM[209.0147]DSGDGVTHTVPIYEGYALPHAILR	P63261	ACTG_HUMAN	ACTG1	Actin, cytoplasmic 2	0	369537
TYYM[209.0147]SGGLQPVPIVFR	P11177	ODPB_HUMAN	PDHB	Pyruvate dehydrogenase E1 component subunit beta, mitochondrial	0	39743.7
VADGLPLAASM[209.0147]QEDEQSGR	O75396	SC22B_HUMAN	SEC22B	Vesicle-trafficking protein SEC22b	0	23896.1
VAM[209.0147]FLTDSNNIK	Q15046	SYK_HUMAN	KARS1	Lysine--tRNA ligase	0	147951
VASSPVM[209.0147]VSNPATR	P51610	HCFC1_HUMAN	HCFC1	Host cell factor 1	0	18811
VEAKEESEESDEDM[209.0147]GFGLFD	P05388	RLA0_HUMAN	RPLP0	Large ribosomal subunit protein uL10	0	10870.6
VFDAIM[209.0147]NFK	P13639	EF2_HUMAN	EEF2	Elongation factor 2	0	25659.7
VLNC[57.0215]DKQEVC[57.0215]EEFSQQLNSNGC[57.0215]ITQQVHTKM[209.0147]LQITNTGFEM[15.9949]K	P20742	PZP_HUMAN	PZP	Pregnancy zone protein	0	51314.7
VLYSNM[209.0147]LGEENTYLWR	Q00325	S25A3_HUMAN	SLC25A3	Solute carrier family 25 member 3	0	24873
VM[209.0147]LGETNPADSK	P22392	NDKB_HUMAN	NME2	Nucleoside diphosphate kinase B	0	61436.1
VM[209.0147]LGETNPADSKPGTIR	P22392	NDKB_HUMAN	NME2	Nucleoside diphosphate kinase B	0	15658.2
VM[209.0147]VQPINLIFR	P62304	RUXE_HUMAN	SNRPE	Small nuclear ribonucleoprotein E	0	38008.6
VNEM[209.0147]IIGGGM[15.9949]AFTFLK	P00558	PGK1_HUMAN	PGK1	Phosphoglycerate kinase 1	0	31706.4
VNIAFNYDM[209.0147]PEDSDTYLHR	Q13838	DX39B_HUMAN	DDX39B	Spliceosome RNA helicase DDX39B	0	33159.2
VSQM[209.0147]LILTPFQGQGHGAQLLETVHR	O14929	HAT1_HUMAN	HAT1	Histone acetyltransferase type B catalytic subunit	0	8353.79
VVLPIEAPIRM[209.0147]M[15.9949]ITSQDVLHSWAVPTLGLK	P00403	COX2_HUMAN	MT-CO2	Cytochrome c oxidase subunit 2	0	8328.71
VYINYYDM[209.0147]NAANVGWNNSTFA	P14174	MIF_HUMAN	MIF	Macrophage migration inhibitory factor	0	174561
WGDAGAEYVVESTGVFTTM[209.0147]EK	P04406	G3P_HUMAN	GAPDH	Glyceraldehyde-3-phosphate dehydrogenase	0	62566.8
YDAFGEDSSSAM[209.0147]GVENR	Q9Y2X3	NOP58_HUMAN	NOP58	Nucleolar protein 58	0	18630.5
YHTSQSGDEM[209.0147]TSLSEYVSR	P08238	HS90B_HUMAN	HSP90AB1	Heat shock protein HSP 90-beta	0	74395.9
YM[209.0147]HSGPVVAMVWEGLNVVK	P15531	NDKA_HUMAN	NME1	Nucleoside diphosphate kinase A	0	36489.3
YRDQIPSPGLM[209.0147]VFPK	P54709	AT1B3_HUMAN	ATP1B3	Sodium/potassium-transporting ATPase subunit beta-3	0	24059.2
YYTSASGDEM[209.0147]VSLK	P07900	HS90A_HUMAN	HSP90AA1	Heat shock protein HSP 90-alpha	0	80756.5

## Sheet: 2mM H2O2(sulfoxide)
Modified Sequence	Protein ID	Entry Name	Gene	Protein Description	2mM_H2O2_S2_A7_1_1984 Intensity	Ctrl_H2O2_S2_A9_1_1981 Intensity
AASDIAM[209.0147]TELPPTHPIR	P62258	1433E_HUMAN	YWHAE	14-3-3 protein epsilon	0	92003.5
AAVDAGFVPNDM[209.0147]QVGQTGK	P13804	ETFA_HUMAN	ETFA	Electron transfer flavoprotein subunit alpha, mitochondrial	0	41849
ADDPSSYM[209.0147]EVVQAANTSGNWEELVK	Q00610	CLH1_HUMAN	CLTC	Clathrin heavy chain 1	0	16634.7
ADRDESSPYAAM[209.0147]LAAQDVAQR	P62263	RS14_HUMAN	RPS14	Small ribosomal subunit protein uS11	0	24689.1
AESEEM[209.0147]ETSQAGSK	P34932	HSP74_HUMAN	HSPA4	Heat shock 70 kDa protein 4	0	13084.7
AFVHWYVGEGM[209.0147]EEGEFSEAR	Q9BQE3	TBA1C_HUMAN	TUBA1C	Tubulin alpha-1C chain	0	45419.7
AGAGSATLSM[209.0147]AYAGAR	P40926	MDHM_HUMAN	MDH2	Malate dehydrogenase, mitochondrial	0	92518.7
AIGVLTSGGDAQGM[209.0147]NAAVR	P17858	PFKAL_HUMAN	PFKL	ATP-dependent 6-phosphofructokinase, liver type	0	16839.5
AKM[209.0147]M[15.9949]LDDIVSR	Q92945	FUBP2_HUMAN	KHSRP	Far upstream element-binding protein 2	0	19779.8
ALDTM[209.0147]NFDVIK	P11940	PABP1_HUMAN	PABPC1	Polyadenylate-binding protein 1	0	35003.3
ALMLQGVDLLADAVAVTM[209.0147]GPK	P10809	CH60_HUMAN	HSPD1	60 kDa heat shock protein, mitochondrial	0	12716.2
ALTVPELTQQM[209.0147]FDSK	Q9BVA1	TBB2B_HUMAN	TUBB2B	Tubulin beta-2B chain	0	18864.1
AMGIM[209.0147]NSFVNDIFER	O60814	H2B1K_HUMAN	H2BC12	Histone H2B type 1-K	0	88023.1
AM[209.0147]GIM[209.0147]NSFVNDIFER	O60814	H2B1K_HUMAN	H2BC12	Histone H2B type 1-K	0	24503.3
AM[209.0147]TGVEQWPYR	P49368	TCPG_HUMAN	CCT3	T-complex protein 1 subunit gamma	0	27846.3
AQAALQAVNSVQSGNLALAASAAAVDAGM[209.0147]AM[15.9949]AGQSPVLR	P26599	PTBP1_HUMAN	PTBP1	Polypyrimidine tract-binding protein 1	0	4415.31
AQPYDPNFYDETYDYGGFTM[209.0147]M[15.9949]FDDRR	P61978	HNRPK_HUMAN	HNRNPK	Heterogeneous nuclear ribonucleoprotein K	0	36658.4
AVC[57.0215]M[209.0147]LSNTTAIAEAWAR	Q9NY65	TBA8_HUMAN	TUBA8	Tubulin alpha-8 chain	0	27296.6
AVDIPHM[209.0147]DIEALK	P62906	RL10A_HUMAN	RPL10A	Large ribosomal subunit protein uL1	0	42454.7
AVENYLIQM[209.0147]AR	O14737	PDCD5_HUMAN	PDCD5	Programmed cell death protein 5	0	23609.6
AYHEQLSVAEITNAC[57.0215]FEPANQM[209.0147]VK	P68366	TBA4A_HUMAN	TUBA4A	Tubulin alpha-4A chain	0	22299.6
DELHIVEAEAM[209.0147]NYEGSPIK	P06748	NPM_HUMAN	NPM1	Nucleophosmin	0	120536
DFTVSAM[209.0147]HGDM[15.9949]DQK	P60842	IF4A1_HUMAN	EIF4A1	Eukaryotic initiation factor 4A-I	0	14655.2
DGNVLLHEM[209.0147]QIQHPTASLIAK	P40227	TCPZ_HUMAN	CCT6A	T-complex protein 1 subunit zeta	0	22409.7
DHASIQM[209.0147]NVAEVDK	P63220	RS21_HUMAN	RPS21	Small ribosomal subunit protein eS21	0	19549.2
DLTDYLM[209.0147]K	P63261	ACTG_HUMAN	ACTG1	Actin, cytoplasmic 2	0	61965
DNLTLWTSDM[209.0147]QGDGEEQNK	P62258	1433E_HUMAN	YWHAE	14-3-3 protein epsilon	0	15885.7
DNSTM[209.0147]GYM[15.9949]M[15.9949]AK	P08238	HS90B_HUMAN	HSP90AB1	Heat shock protein HSP 90-beta	0	29297.3
DSLLQDGEFSM[209.0147]DLR	P07737	PROF1_HUMAN	PFN1	Profilin-1	0	83973.5
EAYM[209.0147]GNVLQGGEGQAPTR	P24752	THIL_HUMAN	ACAT1	Acetyl-CoA acetyltransferase, mitochondrial	0	33828.8
EDLHDM[209.0147]LASLGK	O14950	ML12B_HUMAN	MYL12B	Myosin regulatory light chain 12B	0	18899.1
EDLTEIRDM[209.0147]LLANK	P05388	RLA0_HUMAN	RPLP0	Large ribosomal subunit protein uL10	0	26265.2
EDM[209.0147]AALEK	Q9BQE3	TBA1C_HUMAN	TUBA1C	Tubulin alpha-1C chain	0	65085.4
EEFTAFLHPEEYDYM[209.0147]K	O43852	CALU_HUMAN	CALU	Calumenin	0	15186.7
EEVLQELNM[209.0147]FPQLDDEATR	Q9NVN8	GNL3L_HUMAN	GNL3L	Guanine nucleotide-binding protein-like 3-like protein	0	18350.1
EGMNIVEAM[209.0147]ER	P62937	PPIA_HUMAN	PPIA	Peptidyl-prolyl cis-trans isomerase A	0	29076.6
EGM[209.0147]NIVEAMER	P62937	PPIA_HUMAN	PPIA	Peptidyl-prolyl cis-trans isomerase A	0	54074.2
EGM[209.0147]NIVEAM[209.0147]ER	P62937	PPIA_HUMAN	PPIA	Peptidyl-prolyl cis-trans isomerase A	0	23580.9
EHPWEVM[209.0147]PDLYFYRDPEEIEK	P08865	RSSA_HUMAN	RPSA	Small ribosomal subunit protein uS2	0	21770.8
EIGNIISDAM[209.0147]K	P10809	CH60_HUMAN	HSPD1	60 kDa heat shock protein, mitochondrial	0	45009.4
EM[209.0147]FEDTVEER	Q16576	RBBP7_HUMAN	RBBP7	Histone-binding protein RBBP7	0	18739.7
EM[209.0147]LQQSK	P08238	HS90B_HUMAN	HSP90AB1	Heat shock protein HSP 90-beta	0	52135.2
EPLPPIQQHIWNM[209.0147]LNPPAEVTTK	P13010	XRCC5_HUMAN	XRCC5	X-ray repair cross-complementing protein 5	0	29317.7
ERLEQQVPVNQVFGQDEM[209.0147]IDVIGVTK	P39023	RL3_HUMAN	RPL3	Large ribosomal subunit protein uL3	0	17928.7
ESTGAQVQVAGDM[209.0147]LPNSTER	Q15365	PCBP1_HUMAN	PCBP1	Poly(rC)-binding protein 1	0	41838.5
EVDEQM[209.0147]LNVQNK	P07437	TBB5_HUMAN	TUBB	Tubulin beta chain	0	111376
EVTPEGLQM[209.0147]VK	P22234	PUR6_HUMAN	PAICS	Bifunctional phosphoribosylaminoimidazole carboxylase/phosphoribosylaminoimidazole succinocarboxamide synthetase	0	27039.5
EYRQM[209.0147]VETELK	P62258	1433E_HUMAN	YWHAE	14-3-3 protein epsilon	0	23535.8
FFGGYVPEM[209.0147]VLTPDDQR	P56192	SYMC_HUMAN	MARS1	Methionine--tRNA ligase, cytoplasmic	0	38120.8
FGDPVVQSDM[209.0147]K	P0DMV8	HS71A_HUMAN	HSPA1A	Heat shock 70 kDa protein 1A	0	64538.9
FGQAATM[209.0147]EGIGAIGGTPPAFNR	Q15233	NONO_HUMAN	NONO	Non-POU domain-containing octamer-binding protein	0	40338
FLSQPFQVAEVFTGHM[209.0147]GK	P06576	ATPB_HUMAN	ATP5F1B	ATP synthase subunit beta, mitochondrial	0	98726.4
FM[15.9949]NPFNM[209.0147]PNLYQK	P31948	STIP1_HUMAN	STIP1	Stress-induced-phosphoprotein 1	0	11586.8
FM[209.0147]QASEDLLK	P15531	NDKA_HUMAN	NME1	Nucleoside diphosphate kinase A	0	33802.7
FNADEFEDM[209.0147]VAEK	P27635	RL10_HUMAN	RPL10	Large ribosomal subunit protein uL16	0	11357.5
FSHEEIAM[209.0147]ATVTALR	P04075	ALDOA_HUMAN	ALDOA	Fructose-bisphosphate aldolase A	0	47132
FVDGLM[209.0147]IHSGDPVNYYVDTAVR	P23396	RS3_HUMAN	RPS3	Small ribosomal subunit protein uS3	0	19271.9
GAEEM[15.9949]ETVIPVDVM[209.0147]R	Q99497	PARK7_HUMAN	PARK7	Parkinson disease protein 7	0	60535.2
GASQAGM[15.9949]TGYGM[209.0147]PR	P37802	TAGL2_HUMAN	TAGLN2	Transgelin-2	0	13110.2
GDFFPPERPQQLPHGLGGIGM[209.0147]GLGPGGQPIDANHLNK	P52272	HNRPM_HUMAN	HNRNPM	Heterogeneous nuclear ribonucleoprotein M	0	31671.1
GEENLM[209.0147]DAQVK	P50990	TCPQ_HUMAN	CCT8	T-complex protein 1 subunit theta	0	30219.7
GFGFVTYATVEEVDAAM[209.0147]NAR	P09651	ROA1_HUMAN	HNRNPA1	Heterogeneous nuclear ribonucleoprotein A1	0	63363.7
GFQQILAGEYDHLPEQAFYM[209.0147]VGPIEEAVAK	P06576	ATPB_HUMAN	ATP5F1B	ATP synthase subunit beta, mitochondrial	0	29252.1
GGDLM[209.0147]AYDR	P61978	HNRPK_HUMAN	HNRNPK	Heterogeneous nuclear ribonucleoprotein K	0	22186.8
GGIM[209.0147]LPEK	P61604	CH10_HUMAN	HSPE1	10 kDa heat shock protein, mitochondrial	0	175113
GGKPEPPAM[209.0147]PQPVPTA	P23396	RS3_HUMAN	RPS3	Small ribosomal subunit protein uS3	0	122579
GHVFEESQVAGTPM[209.0147]FVVK	P13639	EF2_HUMAN	EEF2	Elongation factor 2	0	24642.2
GIEILTDM[209.0147]SRPVELSDR	P50991	TCPD_HUMAN	CCT4	T-complex protein 1 subunit delta	0	20032.8
GIGM[15.9949]GNIGPAGM[209.0147]GM[15.9949]EGIGFGINK	P52272	HNRPM_HUMAN	HNRNPM	Heterogeneous nuclear ribonucleoprotein M	0	43855.4
GIGM[209.0147]GNIGPAGM[15.9949]GM[15.9949]EGIGFGINK	P52272	HNRPM_HUMAN	HNRNPM	Heterogeneous nuclear ribonucleoprotein M	0	39608.9
GINTLVTYDM[209.0147]VPEPK	P20674	COX5A_HUMAN	COX5A	Cytochrome c oxidase subunit 5A, mitochondrial	0	66029.9
GLLSDSM[209.0147]TDVPVDTGVAAR	O43399	TPD54_HUMAN	TPD52L2	Tumor protein D54	0	22068.5
GLTM[209.0147]LDHEQVTPEDPGAQFLIR	Q9UBE0	SAE1_HUMAN	SAE1	SUMO-activating enzyme subunit 1	0	8970.47
GSNM[209.0147]DFREPTEEER	Q15056	IF4H_HUMAN	EIF4H	Eukaryotic translation initiation factor 4H	0	27154.2
GVEEEEEDGEM[209.0147]RE	P62306	RUXF_HUMAN	SNRPF	Small nuclear ribonucleoprotein F	0	52455.5
GVM[209.0147]LAVDAVIAELK	P10809	CH60_HUMAN	HSPD1	60 kDa heat shock protein, mitochondrial	0	6612.83
GWEEGVAQM[209.0147]SVGQR	P62942	FKB1A_HUMAN	FKBP1A	Peptidyl-prolyl cis-trans isomerase FKBP1A	0	25265.4
HLM[209.0147]LPDFDLLEDIESK	P13010	XRCC5_HUMAN	XRCC5	X-ray repair cross-complementing protein 5	0	14300.1
IAPPEAPVTGYM[209.0147]FGK	P09874	PARP1_HUMAN	PARP1	Poly [ADP-ribose] polymerase 1	0	35807.1
IDDM[15.9949]TAAPM[209.0147]DVR	P15927	RFA2_HUMAN	RPA2	Replication protein A 32 kDa subunit	0	27581.3
IDDM[209.0147]TAAPM[15.9949]DVR	P15927	RFA2_HUMAN	RPA2	Replication protein A 32 kDa subunit	0	38031.8
IEVIEIM[209.0147]TDR	P09651	ROA1_HUMAN	HNRNPA1	Heterogeneous nuclear ribonucleoprotein A1	0	33672.8
IGEHTPSALAIM[209.0147]ENANVLAR	P04075	ALDOA_HUMAN	ALDOA	Fructose-bisphosphate aldolase A	0	98234.8
IGNTGGM[209.0147]LDNILASK	P53396	ACLY_HUMAN	ACLY	ATP-citrate synthase	0	28173.4
IIASSPEM[209.0147]NLPTVSALR	Q96C36	P5CR2_HUMAN	PYCR2	Pyrroline-5-carboxylate reductase 2	0	29380.2
IIGLDQVAGM[209.0147]SETALPGAFK	P35579	MYH9_HUMAN	MYH9	Myosin-9	0	9810.26
IIPGFM[209.0147]C[57.0215]QGGDFTR	P62937	PPIA_HUMAN	PPIA	Peptidyl-prolyl cis-trans isomerase A	0	87538.8
ILYM[209.0147]TDEVNDPSLTIK	P00403	COX2_HUMAN	MT-CO2	Cytochrome c oxidase subunit 2	0	42693.8
IM[15.9949]NTFSVM[209.0147]PSPK	Q9BUF5	TBB6_HUMAN	TUBB6	Tubulin beta-6 chain	0	19053
IM[209.0147]ATPEQVGK	P12956	XRCC6_HUMAN	XRCC6	X-ray repair cross-complementing protein 6	0	35688.3
IM[209.0147]DPNIVGSEHYDVAR	P06576	ATPB_HUMAN	ATP5F1B	ATP synthase subunit beta, mitochondrial	0	57504.7
IM[209.0147]EGPAFNFLDAPAVR	P11177	ODPB_HUMAN	PDHB	Pyruvate dehydrogenase E1 component subunit beta, mitochondrial	0	36129.2
IM[209.0147]NTFSVVPSPK	P07437	TBB5_HUMAN	TUBB	Tubulin beta chain	0	93838.8
IM[209.0147]NVIGEPIDER	P06576	ATPB_HUMAN	ATP5F1B	ATP synthase subunit beta, mitochondrial	0	51991.6
IPDQLVILDM[209.0147]K	P49755	TMEDA_HUMAN	TMED10	Transmembrane emp24 domain-containing protein 10	0	17803.5
IPNIYAIGDVVAGPM[209.0147]LAHK	P09622	DLDH_HUMAN	DLD	Dihydrolipoyl dehydrogenase, mitochondrial	0	22898.5
IPSAVGYQPTLATDM[15.9949]GTM[209.0147]QER	P06576	ATPB_HUMAN	ATP5F1B	ATP synthase subunit beta, mitochondrial	0	19164.6
IQDVGLVPM[15.9949]GGVM[209.0147]SGAVPAAAAQEAVEEDIPIAK	P52815	RM12_HUMAN	MRPL12	Large ribosomal subunit protein bL12m	0	56359.2
IQDVGLVPM[209.0147]GGVM[15.9949]SGAVPAAAAQEAVEEDIPIAK	P52815	RM12_HUMAN	MRPL12	Large ribosomal subunit protein bL12m	0	81387.5
IREYFGEFGEIEAIELPM[209.0147]DPK	Q99729	ROAA_HUMAN	HNRNPAB	Heterogeneous nuclear ribonucleoprotein A/B	0	44323.8
IREYFGGFGEVESIELPM[209.0147]DNK	Q14103	HNRPD_HUMAN	HNRNPD	Heterogeneous nuclear ribonucleoprotein D0	0	57971.3
IRFLILPDM[209.0147]LK	P62318	SMD3_HUMAN	SNRPD3	Small nuclear ribonucleoprotein Sm D3	0	13084.8
ISQM[209.0147]PVILTPLHFDRDPLQK	P49915	GUAA_HUMAN	GMPS	GMP synthase [glutamine-hydrolyzing]	0	13831.8
KEESEESDDDM[209.0147]GFGLFD	P05387	RLA2_HUMAN	RPLP2	Large ribosomal subunit protein P2	0	88136.1
KLGEM[209.0147]WNNTAADDK	P09429	HMGB1_HUMAN	HMGB1	High mobility group protein B1	0	20331.4
KPEDWDEEM[209.0147]DGEWEPPVIQNPEYK	P27797	CALR_HUMAN	CALR	Calreticulin	0	72393.9
KTHLYTLILNPDNSFEILVDQSVVNSGNLLNDM[209.0147]TPPVNPSR	P27824	CALX_HUMAN	CANX	Calnexin	0	4142.44
KYEDIC[57.0215]PSTHNM[209.0147]DVPNIK	P63241	IF5A1_HUMAN	EIF5A	Eukaryotic translation initiation factor 5A-1	0	44201.8
LAM[209.0147]QEFMILPVGAANFR	P06733	ENOA_HUMAN	ENO1	Alpha-enolase	0	16532.1
LATQLTGPVM[209.0147]PVR	P26373	RL13_HUMAN	RPL13	Large ribosomal subunit protein eL13	0	51916.9
LDQPM[209.0147]TEIVSR	P22314	UBA1_HUMAN	UBA1	Ubiquitin-like modifier-activating enzyme 1	0	39255.1
LEEDINSSM[209.0147]TNSTAASRPPVTLR	Q15365	PCBP1_HUMAN	PCBP1	Poly(rC)-binding protein 1	0	28954.6
LEEDISSSM[209.0147]TNSTAASRPPVTLR	Q15366	PCBP2_HUMAN	PCBP2	Poly(rC)-binding protein 2	0	40874.4
LELFLPEEYPM[209.0147]AAPK	P61088	UBE2N_HUMAN	UBE2N	Ubiquitin-conjugating enzyme E2 N	0	36497.4
LFPLIQAM[209.0147]HPTLAGK	P11940	PABP1_HUMAN	PABPC1	Polyadenylate-binding protein 1	0	28114.1
LGADAVGM[209.0147]STVPEVIVAR	P00491	PNPH_HUMAN	PNP	Purine nucleoside phosphorylase	0	34662.3
LGEM[209.0147]WNNTAADDK	P09429	HMGB1_HUMAN	HMGB1	High mobility group protein B1	0	22743.4
LGFSEVELVQM[209.0147]VVDGVK	P12277	KCRB_HUMAN	CKB	Creatine kinase B-type	0	13320.2
LGLGIDEDEVAAEEPNAAVPDEIPPLEGDEDASRM[209.0147]EEVD	P08238	HS90B_HUMAN	HSP90AB1	Heat shock protein HSP 90-beta	0	33639.1
LGQSDPAPLQHQM[209.0147]DIYQK	P29401	TKT_HUMAN	TKT	Transketolase	0	28450.5
LHFFM[209.0147]PGFAPLTSR	P07437	TBB5_HUMAN	TUBB	Tubulin beta chain	0	69040.2
LILPVGPAGGNQM[209.0147]LEQYDK	P22061	PIMT_HUMAN	PCMT1	Protein-L-isoaspartate(D-aspartate) O-methyltransferase	0	56721.1
LKGEM[15.9949]M[209.0147]DLQHGSLFLR	P00338	LDHA_HUMAN	LDHA	L-lactate dehydrogenase A chain	0	77539.6
LKGEM[209.0147]MDLQHGSLFLR	P00338	LDHA_HUMAN	LDHA	L-lactate dehydrogenase A chain	0	32683.7
LLDFGSLSNLQVTQPTVGM[209.0147]NFK	P08708	RS17_HUMAN	RPS17	Small ribosomal subunit protein eS17	0	56634.4
LM[15.9949]M[209.0147]DPLSGQNR	O43390	HNRPR_HUMAN	HNRNPR	Heterogeneous nuclear ribonucleoprotein R	0	26274.6
LM[209.0147]ELHGEGSSSGK	P61247	RS3A_HUMAN	RPS3A	Small ribosomal subunit protein eS1	0	14514.8
LNEAQPSTIATSM[209.0147]R	P56537	IF6_HUMAN	EIF6	Eukaryotic translation initiation factor 6	0	11608.5
LQAALDDEEAGGRPAM[209.0147]EPGNGSLDLGGDSAGR	Q00839	HNRPU_HUMAN	HNRNPU	Heterogeneous nuclear ribonucleoprotein U	0	90706.1
LQM[209.0147]EAPHIIVGTPGR	P60842	IF4A1_HUMAN	EIF4A1	Eukaryotic initiation factor 4A-I	0	26367.1
LQQVLQM[209.0147]ESHIQSTSDR	Q14974	IMB1_HUMAN	KPNB1	Importin subunit beta-1	0	16812.5
LSSEM[209.0147]NTSTVNSAR	P20700	LMNB1_HUMAN	LMNB1	Lamin-B1	0	23678.3
LTDC[57.0215]VVM[209.0147]RDPASK	P22626	ROA2_HUMAN	HNRNPA2B1	Heterogeneous nuclear ribonucleoproteins A2/B1	0	16550.8
LVQSPNSYFM[209.0147]DVK	Q71UM5	RS27L_HUMAN	RPS27L	Ribosomal protein eS27-like	0	43244.6
LVSGM[209.0147]QHPGSAGGVYETTQHFIDIK	P49257	LMAN1_HUMAN	LMAN1	Protein ERGIC-53	0	20023.9
MFVLDEADEM[209.0147]LSR	P60842	IF4A1_HUMAN	EIF4A1	Eukaryotic initiation factor 4A-I	0	18227.5
M[15.9949]GLAM[209.0147]GGGGGASFDR	P52272	HNRPM_HUMAN	HNRNPM	Heterogeneous nuclear ribonucleoprotein M	0	25759.9
M[15.9949]KPLM[209.0147]GVIYVPLTDK	P22061	PIMT_HUMAN	PCMT1	Protein-L-isoaspartate(D-aspartate) O-methyltransferase	0	21923.2
M[209.0147]ESEGGADDSAEEGDLLDDDDNEDRGDDQLELIK	P07910	HNRPC_HUMAN	HNRNPC	Heterogeneous nuclear ribonucleoproteins C1/C2	0	31656.8
M[209.0147]ESEGGADDSAEEGDLLDDDDNEDRGDDQLELIKDDEK	P07910	HNRPC_HUMAN	HNRNPC	Heterogeneous nuclear ribonucleoproteins C1/C2	0	21616.3
M[209.0147]FVGGLSWDTSK	Q99729	ROAA_HUMAN	HNRNPAB	Heterogeneous nuclear ribonucleoprotein A/B	0	16964.7
M[209.0147]GAGM[15.9949]GFGLER	P52272	HNRPM_HUMAN	HNRNPM	Heterogeneous nuclear ribonucleoprotein M	0	23915.9
M[209.0147]GPAM[15.9949]GPALGAGIER	P52272	HNRPM_HUMAN	HNRNPM	Heterogeneous nuclear ribonucleoprotein M	0	60314.1
M[209.0147]IAGQVLDINLAAEPK	P07910	HNRPC_HUMAN	HNRNPC	Heterogeneous nuclear ribonucleoproteins C1/C2	0	76207
M[209.0147]ILIQDGSQNTNVDK	Q92945	FUBP2_HUMAN	KHSRP	Far upstream element-binding protein 2	0	23195.8
M[209.0147]KPLM[15.9949]GVIYVPLTDK	P22061	PIMT_HUMAN	PCMT1	Protein-L-isoaspartate(D-aspartate) O-methyltransferase	0	23442.4
M[209.0147]LPTIIADNAGYDSADLVAQLR	P78371	TCPB_HUMAN	CCT2	T-complex protein 1 subunit beta	0	18738
M[209.0147]NSNKM[15.9949]VNAKLPIGTPDYM[209.0147]APEVLTVMNGDGK	O14578	CTRO_HUMAN	CIT	Citron Rho-interacting kinase	0	13300
M[209.0147]QVDQEEPHVEEQQQQTPAENK	P34932	HSP74_HUMAN	HSPA4	Heat shock 70 kDa protein 4	0	17470.9
M[209.0147]TDQEAIQDLWQWR	P06748	NPM_HUMAN	NPM1	Nucleophosmin	0	70234.2
NDLSPTTVM[209.0147]SEGAR	P30043	BLVRB_HUMAN	BLVRB	Flavin reductase (NADPH)	0	12413.7
NDSVVAGGGAIEM[209.0147]ELSK	Q99832	TCPH_HUMAN	CCT7	T-complex protein 1 subunit eta	0	25549.8
NLVTEDVM[209.0147]R	P06744	G6PI_HUMAN	GPI	Glucose-6-phosphate isomerase	0	13676.3
NQAFIEM[15.9949]NTEEAANTM[209.0147]VNYYTSVTPVLR	P26599	PTBP1_HUMAN	PTBP1	Polypyrimidine tract-binding protein 1	0	24048.2
NTDEM[209.0147]VELR	P61978	HNRPK_HUMAN	HNRNPK	Heterogeneous nuclear ribonucleoprotein K	0	22272.4
NVIGLQM[209.0147]GTNR	P37802	TAGL2_HUMAN	TAGLN2	Transgelin-2	0	50576.4
NVLLDPQLVPGGGASEM[209.0147]AVAHALTEK	P49368	TCPG_HUMAN	CCT3	T-complex protein 1 subunit gamma	0	97359.8
PGM[209.0147]VVTFAPVNVTTEVK	P68104	EF1A1_HUMAN	EEF1A1	Elongation factor 1-alpha 1	0	72423.8
PIKPM[209.0147]QFLGDEETVR	P18669	PGAM1_HUMAN	PGAM1	Phosphoglycerate mutase 1	0	57687.9
PVSPLLTAAGM[209.0147]AR	P12532	KCRU_HUMAN	CKMT1A	Creatine kinase U-type, mitochondrial	0	30048.6
QASQGM[209.0147]VGQLAAR	Q9Y230	RUVB2_HUMAN	RUVBL2	RuvB-like 2	0	21012.6
QATVGDINTERPGM[209.0147]LDFTGK	P07108	ACBP_HUMAN	DBI	Acyl-CoA-binding protein	0	47203.1
QDHPSSM[209.0147]GVYGQESGGFSGPGENR	Q01844	EWS_HUMAN	EWSR1	RNA-binding protein EWS	0	23876
QDLPNAM[209.0147]AISEM[15.9949]TDK	P18085	ARF4_HUMAN	ARF4	ADP-ribosylation factor 4	0	13087.8
QEM[209.0147]QEVQSSR	P22626	ROA2_HUMAN	HNRNPA2B1	Heterogeneous nuclear ribonucleoproteins A2/B1	0	139932
QGQYSPM[209.0147]AIEEQVAVIYAGVR	P25705	ATPA_HUMAN	ATP5F1A	ATP synthase subunit alpha, mitochondrial	0	12939.8
QGSGSSQPM[209.0147]EVQEGYGFGSGDDPYSSAEPHVSGVK	Q13263	TIF1B_HUMAN	TRIM28	Transcription intermediary factor 1-beta	0	33313.7
QM[209.0147]EQISQFLQAAER	P37802	TAGL2_HUMAN	TAGLN2	Transgelin-2	0	48120.8
QM[209.0147]QVLHPAAR	P50991	TCPD_HUMAN	CCT4	T-complex protein 1 subunit delta	0	24395.4
QTNPSAM[209.0147]EVEEDDPVPEIR	P55072	TERA_HUMAN	VCP	Transitional endoplasmic reticulum ATPase	0	18601.2
QYNGVPLDGRPM[209.0147]NIQLVTSQIDAQR	Q86V81	THOC4_HUMAN	ALYREF	THO complex subunit 4	0	52414.7
RAFVHWYVGEGM[209.0147]EEGEFSEAR	Q9BQE3	TBA1C_HUMAN	TUBA1C	Tubulin alpha-1C chain	0	41554
RFDEILEASDGIM[209.0147]VAR	P14618	KPYM_HUMAN	PKM	Pyruvate kinase PKM	0	24724.2
RGHVFEESQVAGTPM[209.0147]FVVK	P13639	EF2_HUMAN	EEF2	Elongation factor 2	0	32631.7
RPAEDM[209.0147]EEEQAFK	P61978	HNRPK_HUMAN	HNRNPK	Heterogeneous nuclear ribonucleoprotein K	0	44120.9
SAYDSTM[209.0147]ETMNYAQIR	P53396	ACLY_HUMAN	ACLY	ATP-citrate synthase	0	14427.9
SDPGLLTNTM[209.0147]DVFVK	P78527	PRKDC_HUMAN	PRKDC	DNA-dependent protein kinase catalytic subunit	0	17865
SEDFSLPAYM[209.0147]DR	P13073	COX41_HUMAN	COX4I1	Cytochrome c oxidase subunit 4 isoform 1, mitochondrial	0	22485.1
SEIIPM[209.0147]FSNLASDEQDSVR	P30153	2AAA_HUMAN	PPP2R1A	Serine/threonine-protein phosphatase 2A 65 kDa regulatory subunit A alpha isoform	0	23467
SEM[209.0147]EVQDAELK	Q9UQ80	PA2G4_HUMAN	PA2G4	Proliferation-associated protein 2G4	0	22150.7
SGDAAIVDMVPGKPM[209.0147]C[57.0215]VESFSDYPPLGR	P68104	EF1A1_HUMAN	EEF1A1	Elongation factor 1-alpha 1	0	14269.7
SGDAAIVDM[15.9949]VPGKPM[209.0147]C[57.0215]VESFSDYPPLGR	P68104	EF1A1_HUMAN	EEF1A1	Elongation factor 1-alpha 1	0	108648
SGDAAIVDM[209.0147]VPGK	P68104	EF1A1_HUMAN	EEF1A1	Elongation factor 1-alpha 1	0	114993
SGDAAIVDM[209.0147]VPGKPM[15.9949]C[57.0215]VESFSDYPPLGR	P68104	EF1A1_HUMAN	EEF1A1	Elongation factor 1-alpha 1	0	39061.7
SGSM[209.0147]DPSGAHPSVR	Q07666	KHDR1_HUMAN	KHDRBS1	KH domain-containing, RNA-binding, signal transduction-associated protein 1	0	34259.6
SHSTEPGLVLTLGQGDVGQLGLGENVM[209.0147]ER	P18754	RCC1_HUMAN	RCC1	Regulator of chromosome condensation	0	20091.3
SKPGAAM[209.0147]VEM[15.9949]ADGYAVDR	P14866	HNRPL_HUMAN	HNRNPL	Heterogeneous nuclear ribonucleoprotein L	0	33353.1
SLHDAIM[209.0147]IVR	Q99832	TCPH_HUMAN	CCT7	T-complex protein 1 subunit eta	0	16068.6
SLLVNPEGPTLM[209.0147]R	P49327	FAS_HUMAN	FASN	Fatty acid synthase	0	26526.9
SM[209.0147]AASGNLGHTPFVDEL	P22695	QCR2_HUMAN	UQCRC2	Cytochrome b-c1 complex subunit 2, mitochondrial	0	24299.9
SM[209.0147]QGFPFYDK	P09012	SNRPA_HUMAN	SNRPA	U1 small nuclear ribonucleoprotein A	0	29677.1
SM[209.0147]VPVQVQLDVPVVK	P18754	RCC1_HUMAN	RCC1	Regulator of chromosome condensation	0	16491.2
SPLVM[209.0147]DVLNIQGVQR	Q14204	DYHC1_HUMAN	DYNC1H1	Cytoplasmic dynein 1 heavy chain 1	0	10061.6
SQNVM[209.0147]AAASIANIVK	P17987	TCPA_HUMAN	TCP1	T-complex protein 1 subunit alpha	0	37301
SRGFGFVTYATVEEVDAAM[209.0147]NAR	P09651	ROA1_HUMAN	HNRNPA1	Heterogeneous nuclear ribonucleoprotein A1	0	32704.5
SRNTDEM[209.0147]VELR	P61978	HNRPK_HUMAN	HNRNPK	Heterogeneous nuclear ribonucleoprotein K	0	18809.7
SYFSSFTDDIISQPM[209.0147]LK	O94826	TOM70_HUMAN	TOMM70	Mitochondrial import receptor subunit TOM70	0	9699.86
TDC[57.0215]VM[15.9949]FFGPVVPDGYGVC[57.0215]YNPM[209.0147]EAHINFSLSAYNSC[57.0215]AETNAAR	P43155	CACP_HUMAN	CRAT	Carnitine O-acetyltransferase	0	18006.3
TDITYPAGFM[209.0147]DVISIDK	P62701	RS4X_HUMAN	RPS4X	Small ribosomal subunit protein eS4, X isoform	0	18778
TETVEEPM[209.0147]EEEEAAK	P14625	ENPL_HUMAN	HSP90B1	Endoplasmin	0	24203.3
TIAM[209.0147]DGTEGLVR	P06576	ATPB_HUMAN	ATP5F1B	ATP synthase subunit beta, mitochondrial	0	49959.8
TIGTGLVTNTLAM[209.0147]TEEEK	P49411	EFTU_HUMAN	TUFM	Elongation factor Tu, mitochondrial	0	35138.8
TLM[209.0147]NLGGLAVAR	P37802	TAGL2_HUMAN	TAGLN2	Transgelin-2	0	62448.3
TLNDELEIIEGM[209.0147]K	P10809	CH60_HUMAN	HSPD1	60 kDa heat shock protein, mitochondrial	0	118804
TLNDELEIIEGM[209.0147]KFDR	P10809	CH60_HUMAN	HSPD1	60 kDa heat shock protein, mitochondrial	0	36807.6
TQNPM[209.0147]VTGTSVLGVK	P28070	PSB4_HUMAN	PSMB4	Proteasome subunit beta type-4	0	34556.2
TSKPDEAETNM[209.0147]LTAEM[209.0147]DNFVC[57.0215]DTVEM[15.9949]STEEGIIDANK	Q5UIP0	RIF1_HUMAN	RIF1	Telomere-associated protein RIF1	0	4691.63
TTGIVM[209.0147]DSGDGVTHTVPIYEGYALPHAILR	P63261	ACTG_HUMAN	ACTG1	Actin, cytoplasmic 2	0	369537
TYYM[209.0147]SGGLQPVPIVFR	P11177	ODPB_HUMAN	PDHB	Pyruvate dehydrogenase E1 component subunit beta, mitochondrial	0	39743.7
VADGLPLAASM[209.0147]QEDEQSGR	O75396	SC22B_HUMAN	SEC22B	Vesicle-trafficking protein SEC22b	0	23896.1
VAM[209.0147]FLTDSNNIK	Q15046	SYK_HUMAN	KARS1	Lysine--tRNA ligase	0	147951
VASSPVM[209.0147]VSNPATR	P51610	HCFC1_HUMAN	HCFC1	Host cell factor 1	0	18811
VEAKEESEESDEDM[209.0147]GFGLFD	P05388	RLA0_HUMAN	RPLP0	Large ribosomal subunit protein uL10	0	10870.6
VETGILRPGM[209.0147]VVTFAPVNITTEVK	Q05639	EF1A2_HUMAN	EEF1A2	Elongation factor 1-alpha 2	0	18794.6
VFDAIM[209.0147]NFK	P13639	EF2_HUMAN	EEF2	Elongation factor 2	0	25659.7
VIISAPSADAPM[209.0147]FVMGVNHEK	P04406	G3P_HUMAN	GAPDH	Glyceraldehyde-3-phosphate dehydrogenase	0	52523.2
VLDFEHFLPM[209.0147]LQTVAK	P60660	MYL6_HUMAN	MYL6	Myosin light polypeptide 6	0	36839.2
VLQDM[209.0147]GLPTGAEGR	Q12906	ILF3_HUMAN	ILF3	Interleukin enhancer-binding factor 3	0	30751.7
VLYSNM[209.0147]LGEENTYLWR	Q00325	S25A3_HUMAN	SLC25A3	Solute carrier family 25 member 3	0	24873
VM[209.0147]LGETNPADSK	P22392	NDKB_HUMAN	NME2	Nucleoside diphosphate kinase B	0	61436.1
VM[209.0147]LGETNPADSKPGTIR	P22392	NDKB_HUMAN	NME2	Nucleoside diphosphate kinase B	0	15658.2
VM[209.0147]VQPINLIFR	P62304	RUXE_HUMAN	SNRPE	Small nuclear ribonucleoprotein E	0	38008.6
VNGRPLEM[209.0147]IEPR	P62249	RS16_HUMAN	RPS16	Small ribosomal subunit protein uS9	0	42923.8
VNIAFNYDM[209.0147]PEDSDTYLHR	Q13838	DX39B_HUMAN	DDX39B	Spliceosome RNA helicase DDX39B	0	33159.2
VRM[209.0147]NVLADALK	P62244	RS15A_HUMAN	RPS15A	Small ribosomal subunit protein uS8	0	10985.6
VRTDITYPAGFM[209.0147]DVISIDK	P62701	RS4X_HUMAN	RPS4X	Small ribosomal subunit protein eS4, X isoform	0	21166
VSQM[209.0147]LILTPFQGQGHGAQLLETVHR	O14929	HAT1_HUMAN	HAT1	Histone acetyltransferase type B catalytic subunit	0	8353.79
VVLPIEAPIRM[209.0147]M[15.9949]ITSQDVLHSWAVPTLGLK	P00403	COX2_HUMAN	MT-CO2	Cytochrome c oxidase subunit 2	0	8328.71
VVSQYSSLLSPM[209.0147]SVNAVM[15.9949]K	P50991	TCPD_HUMAN	CCT4	T-complex protein 1 subunit delta	0	13332.9
VVTYGM[209.0147]ANLLTGPK	Q99536	VAT1_HUMAN	VAT1	Synaptic vesicle membrane protein VAT-1 homolog	0	22130.3
VYINYYDM[209.0147]NAANVGWNNSTFA	P14174	MIF_HUMAN	MIF	Macrophage migration inhibitory factor	0	174561
WGDAGAEYVVESTGVFTTM[209.0147]EK	P04406	G3P_HUMAN	GAPDH	Glyceraldehyde-3-phosphate dehydrogenase	0	62566.8
YDAFGEDSSSAM[209.0147]GVENR	Q9Y2X3	NOP58_HUMAN	NOP58	Nucleolar protein 58	0	18630.5
YHTSQSGDEM[209.0147]TSLSEYVSR	P08238	HS90B_HUMAN	HSP90AB1	Heat shock protein HSP 90-beta	0	74395.9
YM[209.0147]HSGPVVAMVWEGLNVVK	P15531	NDKA_HUMAN	NME1	Nucleoside diphosphate kinase A	0	36489.3
YRC[57.0215]ELLYEGPPDDEAAM[209.0147]GIK	P13639	EF2_HUMAN	EEF2	Elongation factor 2	0	28039
YRDQIPSPGLM[209.0147]VFPK	P54709	AT1B3_HUMAN	ATP1B3	Sodium/potassium-transporting ATPase subunit beta-3	0	24059.2
YYTSASGDEM[209.0147]VSLK	P07900	HS90A_HUMAN	HSP90AA1	Heat shock protein HSP 90-alpha	0	80756.5
n[42.0106]ADKPDM[209.0147]GEIASFDK	P63313	TYB10_HUMAN	TMSB10	Thymosin beta-10	0	35107.5
n[42.0106]SYGRPPPDVEGM[209.0147]TSLK	Q01130	SRSF2_HUMAN	SRSF2	Serine/arginine-rich splicing factor 2	0	81957.6

## Sheet: Sulfoxide Across (0.5-2mM)
Peptide Sequence	Modified Sequence	Prev AA	Next AA	Start	End	Peptide Length	Charges	Assigned Modifications	Protein	Protein ID	Entry Name	Gene	Protein Description	Mapped Genes	Mapped Proteins	05mM_H2O2_S2_A10_1_1982 Spectral Count	1mM_H2O2_S2_A8_1_1983 Spectral Count	2mM_H2O2_S2_A7_1_1984 Spectral Count	Ctrl_H2O2_S2_A9_1_1981 Spectral Count	05mM_H2O2_S2_A10_1_1982 Intensity	1mM_H2O2_S2_A8_1_1983 Intensity	2mM_H2O2_S2_A7_1_1984 Intensity	Ctrl_H2O2_S2_A9_1_1981 Intensity
AFVHWYVGEGMEEGEFSEAR	AFVHWYVGEGM[209.0147]EEGEFSEAR	R	E	403	422	20	3	11M(209.0147)	sp|Q9BQE3|TBA1C_HUMAN	Q9BQE3	TBA1C_HUMAN	TUBA1C	Tubulin alpha-1C chain	TUBA1A, TUBA1B, TUBA3C, TUBA3D, TUBA4A, TUBA8	sp|P0DPH7|TBA3C_HUMAN, sp|P0DPH8|TBA3D_HUMAN, sp|P68363|TBA1B_HUMAN, sp|P68366|TBA4A_HUMAN, sp|Q71U36|TBA1A_HUMAN, sp|Q9NY65|TBA8_HUMAN	0	0	0	3	0	0	0	45419.7
AIGVLTSGGDAQGMNAAVR	AIGVLTSGGDAQGM[209.0147]NAAVR	K	A	17	35	19	2	14M(209.0147)	sp|P17858|PFKAL_HUMAN	P17858	PFKAL_HUMAN	PFKL	ATP-dependent 6-phosphofructokinase, liver type	PFKP	sp|Q01813|PFKAP_HUMAN	0	0	0	1	0	0	0	16839.5
AMTGVEQWPYR	AM[209.0147]TGVEQWPYR	K	A	428	438	11	2	2M(209.0147)	sp|P49368|TCPG_HUMAN	P49368	TCPG_HUMAN	CCT3	T-complex protein 1 subunit gamma	NA	NA	0	0	0	2	0	0	0	27846.3
AQAALQAVNSVQSGNLALAASAAAVDAGMAMAGQSPVLR	AQAALQAVNSVQSGNLALAASAAAVDAGM[209.0147]AM[15.9949]AGQSPVLR	R	I	147	185	39	3	29M(209.0147),31M(15.9949)	sp|P26599|PTBP1_HUMAN	P26599	PTBP1_HUMAN	PTBP1	Polypyrimidine tract-binding protein 1	NA	NA	0	0	0	1	0	0	0	4415.31
AVCMLSNTTAIAEAWAR	AVC[57.0215]M[209.0147]LSNTTAIAEAWAR	R	L	374	390	17	2	3C(57.0215),4M(209.0147)	sp|Q9NY65|TBA8_HUMAN	Q9NY65	TBA8_HUMAN	TUBA8	Tubulin alpha-8 chain	TUBA1A, TUBA1B, TUBA3C, TUBA3D, TUBA3E, TUBA4A	sp|P0DPH7|TBA3C_HUMAN, sp|P0DPH8|TBA3D_HUMAN, sp|P68363|TBA1B_HUMAN, sp|P68366|TBA4A_HUMAN, sp|Q6PEY2|TBA3E_HUMAN, sp|Q71U36|TBA1A_HUMAN	0	0	0	4	0	0	0	27296.6
DLTDYLMK	DLTDYLM[209.0147]K	R	I	184	191	8	2	7M(209.0147)	sp|P63261|ACTG_HUMAN	P63261	ACTG_HUMAN	ACTG1	Actin, cytoplasmic 2	ACTA1, ACTA2, ACTB, ACTBL2, ACTC1, ACTG2	sp|P60709|ACTB_HUMAN, sp|P62736|ACTA_HUMAN, sp|P63267|ACTH_HUMAN, sp|P68032|ACTC_HUMAN, sp|P68133|ACTS_HUMAN, sp|Q562R1|ACTBL_HUMAN	0	0	0	1	0	0	0	61965
EDLTEIRDMLLANK	EDLTEIRDM[209.0147]LLANK	K	V	93	106	14	3	9M(209.0147)	sp|P05388|RLA0_HUMAN	P05388	RLA0_HUMAN	RPLP0	Large ribosomal subunit protein uL10	RPLP0P6	sp|Q8NHW5|RLA0L_HUMAN	0	0	0	1	0	0	0	26265.2
EEVLQELNMFPQLDDEATR	EEVLQELNM[209.0147]FPQLDDEATR	K	K	103	121	19	3	9M(209.0147)	sp|Q9NVN8|GNL3L_HUMAN	Q9NVN8	GNL3L_HUMAN	GNL3L	Guanine nucleotide-binding protein-like 3-like protein	NA	NA	0	0	0	1	0	0	0	18350.1
EHPWEVMPDLYFYRDPEEIEK	EHPWEVM[209.0147]PDLYFYRDPEEIEK	R	E	192	212	21	4	7M(209.0147)	sp|P08865|RSSA_HUMAN	P08865	RSSA_HUMAN	RPSA	Small ribosomal subunit protein uS2	RPSA2	sp|A0A8I5KQE6|RPSA2_HUMAN	0	0	0	1	0	0	0	21770.8
EMLQQSK	EM[209.0147]LQQSK	R	I	393	399	7	2	2M(209.0147)	sp|P08238|HS90B_HUMAN	P08238	HS90B_HUMAN	HSP90AB1	Heat shock protein HSP 90-beta	HSP90AA1, HSP90AB3P	sp|P07900|HS90A_HUMAN, sp|Q58FF7|H90B3_HUMAN	0	0	0	1	0	0	0	52135.2
EPLPPIQQHIWNMLNPPAEVTTK	EPLPPIQQHIWNM[209.0147]LNPPAEVTTK	R	S	503	525	23	3	13M(209.0147)	sp|P13010|XRCC5_HUMAN	P13010	XRCC5_HUMAN	XRCC5	X-ray repair cross-complementing protein 5	NA	NA	0	0	0	2	0	0	0	29317.7
ERLEQQVPVNQVFGQDEMIDVIGVTK	ERLEQQVPVNQVFGQDEM[209.0147]IDVIGVTK	R	G	199	224	26	3	18M(209.0147)	sp|P39023|RL3_HUMAN	P39023	RL3_HUMAN	RPL3	Large ribosomal subunit protein uL3	NA	NA	0	0	0	3	0	0	0	17928.7
ESTGAQVQVAGDMLPNSTER	ESTGAQVQVAGDM[209.0147]LPNSTER	R	A	125	144	20	23	13M(209.0147)	sp|Q15365|PCBP1_HUMAN	Q15365	PCBP1_HUMAN	PCBP1	Poly(rC)-binding protein 1	PCBP2, PCBP3	sp|P57721|PCBP3_HUMAN, sp|Q15366|PCBP2_HUMAN	0	0	0	6	0	0	0	41838.5
EYRQMVETELK	EYRQM[209.0147]VETELK	R	L	84	94	11	3	5M(209.0147)	sp|P62258|1433E_HUMAN	P62258	1433E_HUMAN	YWHAE	14-3-3 protein epsilon	NA	NA	0	0	0	1	0	0	0	23535.8
FMQASEDLLK	FM[209.0147]QASEDLLK	K	E	40	49	10	2	2M(209.0147)	sp|P15531|NDKA_HUMAN	P15531	NDKA_HUMAN	NME1	Nucleoside diphosphate kinase A	NA	NA	0	0	0	2	0	0	0	33802.7
FSHEEIAMATVTALR	FSHEEIAM[209.0147]ATVTALR	K	R	244	258	15	3	8M(209.0147)	sp|P04075|ALDOA_HUMAN	P04075	ALDOA_HUMAN	ALDOA	Fructose-bisphosphate aldolase A	NA	NA	0	0	0	1	0	0	0	47132
FVDGLMIHSGDPVNYYVDTAVR	FVDGLM[209.0147]IHSGDPVNYYVDTAVR	K	H	152	173	22	3	6M(209.0147)	sp|P23396|RS3_HUMAN	P23396	RS3_HUMAN	RPS3	Small ribosomal subunit protein uS3	NA	NA	0	0	0	1	0	0	0	19271.9
GASQAGMTGYGMPR	GASQAGM[15.9949]TGYGM[209.0147]PR	R	Q	183	196	14	2	12M(209.0147),7M(15.9949)	sp|P37802|TAGL2_HUMAN	P37802	TAGL2_HUMAN	TAGLN2	Transgelin-2	TAGLN3	sp|Q9UI15|TAGL3_HUMAN	0	0	0	1	0	0	0	13110.2
GDFFPPERPQQLPHGLGGIGMGLGPGGQPIDANHLNK	GDFFPPERPQQLPHGLGGIGM[209.0147]GLGPGGQPIDANHLNK	K	G	286	322	37	5	21M(209.0147)	sp|P52272|HNRPM_HUMAN	P52272	HNRPM_HUMAN	HNRNPM	Heterogeneous nuclear ribonucleoprotein M	NA	NA	0	0	0	1	0	0	0	31671.1
GFGFVTYATVEEVDAAMNAR	GFGFVTYATVEEVDAAM[209.0147]NAR	R	P	56	75	20	23	17M(209.0147)	sp|P09651|ROA1_HUMAN	P09651	ROA1_HUMAN	HNRNPA1	Heterogeneous nuclear ribonucleoprotein A1	HNRNPA1L3	sp|A0A2R8Y4L2|RA1L3_HUMAN	0	0	0	6	0	0	0	63363.7
GFQQILAGEYDHLPEQAFYMVGPIEEAVAK	GFQQILAGEYDHLPEQAFYM[209.0147]VGPIEEAVAK	K	A	490	519	30	4	20M(209.0147)	sp|P06576|ATPB_HUMAN	P06576	ATPB_HUMAN	ATP5F1B	ATP synthase subunit beta, mitochondrial	NA	NA	0	0	0	1	0	0	0	29252.1
GIEILTDMSRPVELSDR	GIEILTDM[209.0147]SRPVELSDR	K	E	144	160	17	3	8M(209.0147)	sp|P50991|TCPD_HUMAN	P50991	TCPD_HUMAN	CCT4	T-complex protein 1 subunit delta	NA	NA	0	0	0	2	0	0	0	20032.8
GLTMLDHEQVTPEDPGAQFLIR	GLTM[209.0147]LDHEQVTPEDPGAQFLIR	K	T	62	83	22	3	4M(209.0147)	sp|Q9UBE0|SAE1_HUMAN	Q9UBE0	SAE1_HUMAN	SAE1	SUMO-activating enzyme subunit 1	NA	NA	0	0	0	1	0	0	0	8970.47
GVMLAVDAVIAELK	GVM[209.0147]LAVDAVIAELK	R	K	143	156	14	3	3M(209.0147)	sp|P10809|CH60_HUMAN	P10809	CH60_HUMAN	HSPD1	60 kDa heat shock protein, mitochondrial	NA	NA	0	0	0	1	0	0	0	6612.83
GWEEGVAQMSVGQR	GWEEGVAQM[209.0147]SVGQR	R	A	59	72	14	2	9M(209.0147)	sp|P62942|FKB1A_HUMAN	P62942	FKB1A_HUMAN	FKBP1A	Peptidyl-prolyl cis-trans isomerase FKBP1A	NA	NA	0	0	0	1	0	0	0	25265.4
HLMLPDFDLLEDIESK	HLM[209.0147]LPDFDLLEDIESK	R	I	82	97	16	3	3M(209.0147)	sp|P13010|XRCC5_HUMAN	P13010	XRCC5_HUMAN	XRCC5	X-ray repair cross-complementing protein 5	NA	NA	0	0	0	2	0	0	0	14300.1
IIASSPEMNLPTVSALR	IIASSPEM[209.0147]NLPTVSALR	K	K	30	46	17	2	8M(209.0147)	sp|Q96C36|P5CR2_HUMAN	Q96C36	P5CR2_HUMAN	PYCR2	Pyrroline-5-carboxylate reductase 2	NA	NA	0	0	0	2	0	0	0	29380.2
IIGLDQVAGMSETALPGAFK	IIGLDQVAGM[209.0147]SETALPGAFK	R	T	618	637	20	2	10M(209.0147)	sp|P35579|MYH9_HUMAN	P35579	MYH9_HUMAN	MYH9	Myosin-9	NA	NA	0	0	0	2	0	0	0	9810.26
ILYMTDEVNDPSLTIK	ILYM[209.0147]TDEVNDPSLTIK	R	S	83	98	16	2	4M(209.0147)	sp|P00403|COX2_HUMAN	P00403	COX2_HUMAN	MT-CO2	Cytochrome c oxidase subunit 2	NA	NA	0	0	0	3	0	0	0	42693.8
IMNTFSVMPSPK	IM[15.9949]NTFSVM[209.0147]PSPK	R	V	163	174	12	2	2M(15.9949),8M(209.0147)	sp|Q9BUF5|TBB6_HUMAN	Q9BUF5	TBB6_HUMAN	TUBB6	Tubulin beta-6 chain	TUBB2A, TUBB2B	sp|Q13885|TBB2A_HUMAN, sp|Q9BVA1|TBB2B_HUMAN	0	0	0	1	0	0	0	19053
IMNTFSVVPSPK	IM[209.0147]NTFSVVPSPK	R	V	163	174	12	2	2M(209.0147)	sp|P07437|TBB5_HUMAN	P07437	TBB5_HUMAN	TUBB	Tubulin beta chain	TUBB3, TUBB4A, TUBB4B	sp|P04350|TBB4A_HUMAN, sp|P68371|TBB4B_HUMAN, sp|Q13509|TBB3_HUMAN	0	0	0	1	0	0	0	93838.8
IMNVIGEPIDER	IM[209.0147]NVIGEPIDER	R	G	144	155	12	2	2M(209.0147)	sp|P06576|ATPB_HUMAN	P06576	ATPB_HUMAN	ATP5F1B	ATP synthase subunit beta, mitochondrial	NA	NA	0	0	0	2	0	0	0	51991.6
IPDQLVILDMK	IPDQLVILDM[209.0147]K	R	H	117	127	11	2	10M(209.0147)	sp|P49755|TMEDA_HUMAN	P49755	TMEDA_HUMAN	TMED10	Transmembrane emp24 domain-containing protein 10	NA	NA	0	0	0	1	0	0	0	17803.5
IPNIYAIGDVVAGPMLAHK	IPNIYAIGDVVAGPM[209.0147]LAHK	K	A	347	365	19	3	15M(209.0147)	sp|P09622|DLDH_HUMAN	P09622	DLDH_HUMAN	DLD	Dihydrolipoyl dehydrogenase, mitochondrial	NA	NA	0	0	0	3	0	0	0	22898.5
IPSAVGYQPTLATDMGTMQER	IPSAVGYQPTLATDM[15.9949]GTM[209.0147]QER	R	I	325	345	21	2	15M(15.9949),18M(209.0147)	sp|P06576|ATPB_HUMAN	P06576	ATPB_HUMAN	ATP5F1B	ATP synthase subunit beta, mitochondrial	NA	NA	0	0	0	1	0	0	0	19164.6
KTHLYTLILNPDNSFEILVDQSVVNSGNLLNDMTPPVNPSR	KTHLYTLILNPDNSFEILVDQSVVNSGNLLNDM[209.0147]TPPVNPSR	K	E	234	274	41	4	33M(209.0147)	sp|P27824|CALX_HUMAN	P27824	CALX_HUMAN	CANX	Calnexin	NA	NA	0	0	0	1	0	0	0	4142.44
LEEDINSSMTNSTAASRPPVTLR	LEEDINSSM[209.0147]TNSTAASRPPVTLR	K	L	79	101	23	3	9M(209.0147)	sp|Q15365|PCBP1_HUMAN	Q15365	PCBP1_HUMAN	PCBP1	Poly(rC)-binding protein 1	NA	NA	0	0	0	1	0	0	0	28954.6
LEEDISSSMTNSTAASRPPVTLR	LEEDISSSM[209.0147]TNSTAASRPPVTLR	K	L	79	101	23	3	9M(209.0147)	sp|Q15366|PCBP2_HUMAN	Q15366	PCBP2_HUMAN	PCBP2	Poly(rC)-binding protein 2	NA	NA	0	0	0	1	0	0	0	40874.4
LFPLIQAMHPTLAGK	LFPLIQAM[209.0147]HPTLAGK	R	I	566	580	15	3	8M(209.0147)	sp|P11940|PABP1_HUMAN	P11940	PABP1_HUMAN	PABPC1	Polyadenylate-binding protein 1	PABPC3	sp|Q9H361|PABP3_HUMAN	0	0	0	1	0	0	0	28114.1
LGADAVGMSTVPEVIVAR	LGADAVGM[209.0147]STVPEVIVAR	K	H	212	229	18	2	8M(209.0147)	sp|P00491|PNPH_HUMAN	P00491	PNPH_HUMAN	PNP	Purine nucleoside phosphorylase	NA	NA	0	0	0	1	0	0	0	34662.3
LGEMWNNTAADDK	LGEM[209.0147]WNNTAADDK	K	Q	129	141	13	2	4M(209.0147)	sp|P09429|HMGB1_HUMAN	P09429	HMGB1_HUMAN	HMGB1	High mobility group protein B1	HMGB1P1	sp|B2RPK0|HGB1A_HUMAN	0	0	0	2	0	0	0	22743.4
LMMDPLSGQNR	LM[15.9949]M[209.0147]DPLSGQNR	R	G	196	206	11	2	2M(15.9949),3M(209.0147)	sp|O43390|HNRPR_HUMAN	O43390	HNRPR_HUMAN	HNRNPR	Heterogeneous nuclear ribonucleoprotein R	NA	NA	0	0	0	1	0	0	0	26274.6
LMELHGEGSSSGK	LM[209.0147]ELHGEGSSSGK	K	A	228	240	13	3	2M(209.0147)	sp|P61247|RS3A_HUMAN	P61247	RS3A_HUMAN	RPS3A	Small ribosomal subunit protein eS1	NA	NA	0	0	0	1	0	0	0	14514.8
LNEAQPSTIATSMR	LNEAQPSTIATSM[209.0147]R	K	D	224	237	14	2	13M(209.0147)	sp|P56537|IF6_HUMAN	P56537	IF6_HUMAN	EIF6	Eukaryotic translation initiation factor 6	NA	NA	0	0	0	1	0	0	0	11608.5
LQMEAPHIIVGTPGR	LQM[209.0147]EAPHIIVGTPGR	K	V	147	161	15	3	3M(209.0147)	sp|P60842|IF4A1_HUMAN	P60842	IF4A1_HUMAN	EIF4A1	Eukaryotic initiation factor 4A-I	NA	NA	0	0	0	1	0	0	0	26367.1
LQQVLQMESHIQSTSDR	LQQVLQM[209.0147]ESHIQSTSDR	R	I	558	574	17	3	7M(209.0147)	sp|Q14974|IMB1_HUMAN	Q14974	IMB1_HUMAN	KPNB1	Importin subunit beta-1	NA	NA	0	0	0	1	0	0	0	16812.5
LSSEMNTSTVNSAR	LSSEM[209.0147]NTSTVNSAR	R	E	277	290	14	2	5M(209.0147)	sp|P20700|LMNB1_HUMAN	P20700	LMNB1_HUMAN	LMNB1	Lamin-B1	NA	NA	0	0	0	4	0	0	0	23678.3
LVSGMQHPGSAGGVYETTQHFIDIK	LVSGM[209.0147]QHPGSAGGVYETTQHFIDIK	R	E	416	440	25	4	5M(209.0147)	sp|P49257|LMAN1_HUMAN	P49257	LMAN1_HUMAN	LMAN1	Protein ERGIC-53	NA	NA	0	0	0	1	0	0	0	20023.9
MESEGGADDSAEEGDLLDDDDNEDRGDDQLELIK	M[209.0147]ESEGGADDSAEEGDLLDDDDNEDRGDDQLELIK	K	D	251	284	34	3	1M(209.0147)	sp|P07910|HNRPC_HUMAN	P07910	HNRPC_HUMAN	HNRNPC	Heterogeneous nuclear ribonucleoproteins C1/C2	NA	NA	0	0	0	2	0	0	0	31656.8
MILIQDGSQNTNVDK	M[209.0147]ILIQDGSQNTNVDK	K	P	267	281	15	2	1M(209.0147)	sp|Q92945|FUBP2_HUMAN	Q92945	FUBP2_HUMAN	KHSRP	Far upstream element-binding protein 2	NA	NA	0	0	0	1	0	0	0	23195.8
MLPTIIADNAGYDSADLVAQLR	M[209.0147]LPTIIADNAGYDSADLVAQLR	R	A	445	466	22	3	1M(209.0147)	sp|P78371|TCPB_HUMAN	P78371	TCPB_HUMAN	CCT2	T-complex protein 1 subunit beta	NA	NA	0	0	0	1	0	0	0	18738
MQVDQEEPHVEEQQQQTPAENK	M[209.0147]QVDQEEPHVEEQQQQTPAENK	K	A	522	543	22	3	1M(209.0147)	sp|P34932|HSP74_HUMAN	P34932	HSP74_HUMAN	HSPA4	Heat shock 70 kDa protein 4	NA	NA	0	0	0	1	0	0	0	17470.9
MTDQEAIQDLWQWR	M[209.0147]TDQEAIQDLWQWR	R	K	278	291	14	23	1M(209.0147)	sp|P06748|NPM_HUMAN	P06748	NPM_HUMAN	NPM1	Nucleophosmin	NA	NA	0	0	0	2	0	0	0	70234.2
NDLSPTTVMSEGAR	NDLSPTTVM[209.0147]SEGAR	R	N	79	92	14	2	9M(209.0147)	sp|P30043|BLVRB_HUMAN	P30043	BLVRB_HUMAN	BLVRB	Flavin reductase (NADPH)	NA	NA	0	0	0	1	0	0	0	12413.7
NDSVVAGGGAIEMELSK	NDSVVAGGGAIEM[209.0147]ELSK	K	Y	402	418	17	2	13M(209.0147)	sp|Q99832|TCPH_HUMAN	Q99832	TCPH_HUMAN	CCT7	T-complex protein 1 subunit eta	NA	NA	0	0	0	1	0	0	0	25549.8
PGMVVTFAPVNVTTEVK	PGM[209.0147]VVTFAPVNVTTEVK	K	S	274	290	17	2	3M(209.0147)	sp|P68104|EF1A1_HUMAN	P68104	EF1A1_HUMAN	EEF1A1	Elongation factor 1-alpha 1	EEF1A1P5	sp|Q5VTE0|EF1A3_HUMAN	0	0	0	2	0	0	0	72423.8
PIKPMQFLGDEETVR	PIKPM[209.0147]QFLGDEETVR	K	K	226	240	15	3	5M(209.0147)	sp|P18669|PGAM1_HUMAN	P18669	PGAM1_HUMAN	PGAM1	Phosphoglycerate mutase 1	NA	NA	0	0	0	6	0	0	0	57687.9
PVSPLLTAAGMAR	PVSPLLTAAGM[209.0147]AR	K	D	230	242	13	2	11M(209.0147)	sp|P12532|KCRU_HUMAN	P12532	KCRU_HUMAN	CKMT1A	Creatine kinase U-type, mitochondrial	NA	NA	0	0	0	1	0	0	0	30048.6
QDHPSSMGVYGQESGGFSGPGENR	QDHPSSM[209.0147]GVYGQESGGFSGPGENR	R	S	269	292	24	3	7M(209.0147)	sp|Q01844|EWS_HUMAN	Q01844	EWS_HUMAN	EWSR1	RNA-binding protein EWS	NA	NA	0	0	0	2	0	0	0	23876
QDLPNAMAISEMTDK	QDLPNAM[209.0147]AISEM[15.9949]TDK	K	L	128	142	15	2	12M(15.9949),7M(209.0147)	sp|P18085|ARF4_HUMAN	P18085	ARF4_HUMAN	ARF4	ADP-ribosylation factor 4	NA	NA	0	0	0	1	0	0	0	13087.8
QGQYSPMAIEEQVAVIYAGVR	QGQYSPM[209.0147]AIEEQVAVIYAGVR	K	G	473	493	21	3	7M(209.0147)	sp|P25705|ATPA_HUMAN	P25705	ATPA_HUMAN	ATP5F1A	ATP synthase subunit alpha, mitochondrial	NA	NA	0	0	0	1	0	0	0	12939.8
QMEQISQFLQAAER	QM[209.0147]EQISQFLQAAER	K	Y	89	102	14	23	2M(209.0147)	sp|P37802|TAGL2_HUMAN	P37802	TAGL2_HUMAN	TAGLN2	Transgelin-2	NA	NA	0	0	0	4	0	0	0	48120.8
QTNPSAMEVEEDDPVPEIR	QTNPSAM[209.0147]EVEEDDPVPEIR	R	R	714	732	19	2	7M(209.0147)	sp|P55072|TERA_HUMAN	P55072	TERA_HUMAN	VCP	Transitional endoplasmic reticulum ATPase	NA	NA	0	0	0	1	0	0	0	18601.2
QYNGVPLDGRPMNIQLVTSQIDAQR	QYNGVPLDGRPM[209.0147]NIQLVTSQIDAQR	K	R	165	189	25	3	12M(209.0147)	sp|Q86V81|THOC4_HUMAN	Q86V81	THOC4_HUMAN	ALYREF	THO complex subunit 4	NA	NA	0	0	0	6	0	0	0	52414.7
RAFVHWYVGEGMEEGEFSEAR	RAFVHWYVGEGM[209.0147]EEGEFSEAR	K	E	402	422	21	4	12M(209.0147)	sp|Q9BQE3|TBA1C_HUMAN	Q9BQE3	TBA1C_HUMAN	TUBA1C	Tubulin alpha-1C chain	TUBA1A, TUBA1B, TUBA3C, TUBA3D, TUBA4A, TUBA8	sp|P0DPH7|TBA3C_HUMAN, sp|P0DPH8|TBA3D_HUMAN, sp|P68363|TBA1B_HUMAN, sp|P68366|TBA4A_HUMAN, sp|Q71U36|TBA1A_HUMAN, sp|Q9NY65|TBA8_HUMAN	0	0	0	1	0	0	0	41554
SAYDSTMETMNYAQIR	SAYDSTM[209.0147]ETMNYAQIR	R	T	577	592	16	2	7M(209.0147)	sp|P53396|ACLY_HUMAN	P53396	ACLY_HUMAN	ACLY	ATP-citrate synthase	NA	NA	0	0	0	1	0	0	0	14427.9
SEDFSLPAYMDR	SEDFSLPAYM[209.0147]DR	K	R	30	41	12	2	10M(209.0147)	sp|P13073|COX41_HUMAN	P13073	COX41_HUMAN	COX4I1	Cytochrome c oxidase subunit 4 isoform 1, mitochondrial	NA	NA	0	0	0	1	0	0	0	22485.1
SGDAAIVDMVPGKPMCVESFSDYPPLGR	SGDAAIVDMVPGKPM[209.0147]C[57.0215]VESFSDYPPLGR	K	F	396	423	28	3	15M(209.0147),16C(57.0215)	sp|P68104|EF1A1_HUMAN	P68104	EF1A1_HUMAN	EEF1A1	Elongation factor 1-alpha 1	EEF1A1P5	sp|Q5VTE0|EF1A3_HUMAN	0	0	0	1	0	0	0	14269.7
SLHDAIMIVR	SLHDAIM[209.0147]IVR	R	R	388	397	10	3	7M(209.0147)	sp|Q99832|TCPH_HUMAN	Q99832	TCPH_HUMAN	CCT7	T-complex protein 1 subunit eta	NA	NA	0	0	0	1	0	0	0	16068.6
SMQGFPFYDK	SM[209.0147]QGFPFYDK	R	P	71	80	10	2	2M(209.0147)	sp|P09012|SNRPA_HUMAN	P09012	SNRPA_HUMAN	SNRPA	U1 small nuclear ribonucleoprotein A	NA	NA	0	0	0	1	0	0	0	29677.1
SPLVMDVLNIQGVQR	SPLVM[209.0147]DVLNIQGVQR	K	S	1585	1599	15	3	5M(209.0147)	sp|Q14204|DYHC1_HUMAN	Q14204	DYHC1_HUMAN	DYNC1H1	Cytoplasmic dynein 1 heavy chain 1	NA	NA	0	0	0	2	0	0	0	10061.6
SRGFGFVTYATVEEVDAAMNAR	SRGFGFVTYATVEEVDAAM[209.0147]NAR	R	P	54	75	22	3	19M(209.0147)	sp|P09651|ROA1_HUMAN	P09651	ROA1_HUMAN	HNRNPA1	Heterogeneous nuclear ribonucleoprotein A1	HNRNPA1L3	sp|A0A2R8Y4L2|RA1L3_HUMAN	0	0	0	2	0	0	0	32704.5
TDCVMFFGPVVPDGYGVCYNPMEAHINFSLSAYNSCAETNAAR	TDC[57.0215]VM[15.9949]FFGPVVPDGYGVC[57.0215]YNPM[209.0147]EAHINFSLSAYNSC[57.0215]AETNAAR	K	L	560	602	43	5	18C(57.0215),22M(209.0147),36C(57.0215),3C(57.0215),5M(15.9949)	sp|P43155|CACP_HUMAN	P43155	CACP_HUMAN	CRAT	Carnitine O-acetyltransferase	NA	NA	0	0	0	1	0	0	0	18006.3
TSKPDEAETNMLTAEMDNFVCDTVEMSTEEGIIDANK	TSKPDEAETNM[209.0147]LTAEM[209.0147]DNFVC[57.0215]DTVEM[15.9949]STEEGIIDANK	K	T	2048	2084	37	5	11M(209.0147),16M(209.0147),21C(57.0215),26M(15.9949)	sp|Q5UIP0|RIF1_HUMAN	Q5UIP0	RIF1_HUMAN	RIF1	Telomere-associated protein RIF1	NA	NA	0	0	0	1	0	0	0	4691.63
TYYMSGGLQPVPIVFR	TYYM[209.0147]SGGLQPVPIVFR	K	G	130	145	16	2	4M(209.0147)	sp|P11177|ODPB_HUMAN	P11177	ODPB_HUMAN	PDHB	Pyruvate dehydrogenase E1 component subunit beta, mitochondrial	NA	NA	0	0	0	2	0	0	0	39743.7
VADGLPLAASMQEDEQSGR	VADGLPLAASM[209.0147]QEDEQSGR	R	D	10	28	19	2	11M(209.0147)	sp|O75396|SC22B_HUMAN	O75396	SC22B_HUMAN	SEC22B	Vesicle-trafficking protein SEC22b	NA	NA	0	0	0	1	0	0	0	23896.1
VFDAIMNFK	VFDAIM[209.0147]NFK	K	K	300	308	9	2	6M(209.0147)	sp|P13639|EF2_HUMAN	P13639	EF2_HUMAN	EEF2	Elongation factor 2	NA	NA	0	0	0	1	0	0	0	25659.7
VLYSNMLGEENTYLWR	VLYSNM[209.0147]LGEENTYLWR	K	T	146	161	16	2	6M(209.0147)	sp|Q00325|S25A3_HUMAN	Q00325	S25A3_HUMAN	SLC25A3	Solute carrier family 25 member 3	NA	NA	0	0	0	2	0	0	0	24873
VMLGETNPADSK	VM[209.0147]LGETNPADSK	R	P	89	100	12	2	2M(209.0147)	sp|P22392|NDKB_HUMAN	P22392	NDKB_HUMAN	NME2	Nucleoside diphosphate kinase B	NME1, NME2P1	sp|O60361|NDK8_HUMAN, sp|P15531|NDKA_HUMAN	0	0	0	2	0	0	0	61436.1
VMLGETNPADSKPGTIR	VM[209.0147]LGETNPADSKPGTIR	R	G	89	105	17	3	2M(209.0147)	sp|P22392|NDKB_HUMAN	P22392	NDKB_HUMAN	NME2	Nucleoside diphosphate kinase B	NME1, NME2P1	sp|O60361|NDK8_HUMAN, sp|P15531|NDKA_HUMAN	0	0	0	1	0	0	0	15658.2
VMVQPINLIFR	VM[209.0147]VQPINLIFR	K	Y	13	23	11	2	2M(209.0147)	sp|P62304|RUXE_HUMAN	P62304	RUXE_HUMAN	SNRPE	Small nuclear ribonucleoprotein E	NA	NA	0	0	0	1	0	0	0	38008.6
VSQMLILTPFQGQGHGAQLLETVHR	VSQM[209.0147]LILTPFQGQGHGAQLLETVHR	R	Y	238	262	25	4	4M(209.0147)	sp|O14929|HAT1_HUMAN	O14929	HAT1_HUMAN	HAT1	Histone acetyltransferase type B catalytic subunit	NA	NA	0	0	0	2	0	0	0	8353.79
VVLPIEAPIRMMITSQDVLHSWAVPTLGLK	VVLPIEAPIRM[209.0147]M[15.9949]ITSQDVLHSWAVPTLGLK	R	T	142	171	30	4	11M(209.0147),12M(15.9949)	sp|P00403|COX2_HUMAN	P00403	COX2_HUMAN	MT-CO2	Cytochrome c oxidase subunit 2	NA	NA	0	0	0	1	0	0	0	8328.71
YDAFGEDSSSAMGVENR	YDAFGEDSSSAM[209.0147]GVENR	R	A	372	388	17	2	12M(209.0147)	sp|Q9Y2X3|NOP58_HUMAN	Q9Y2X3	NOP58_HUMAN	NOP58	Nucleolar protein 58	NA	NA	0	0	0	1	0	0	0	18630.5
YHTSQSGDEMTSLSEYVSR	YHTSQSGDEM[209.0147]TSLSEYVSR	R	M	457	475	19	3	10M(209.0147)	sp|P08238|HS90B_HUMAN	P08238	HS90B_HUMAN	HSP90AB1	Heat shock protein HSP 90-beta	NA	NA	0	0	0	1	0	0	0	74395.9
YMHSGPVVAMVWEGLNVVK	YM[209.0147]HSGPVVAMVWEGLNVVK	K	T	67	85	19	3	2M(209.0147)	sp|P15531|NDKA_HUMAN	P15531	NDKA_HUMAN	NME1	Nucleoside diphosphate kinase A	NA	NA	0	0	0	1	0	0	0	36489.3
