# Supplementary material for: Copper(I)-nitrene platform for chemoproteomic profiling of methionine
Source: Nat Commun. 2024 May 18;15:4243. doi: 10.1038/s41467-024-48403-0 (PMC11102537; doi:10.1038/s41467-024-48403-0)
Supplement: Supplementary file 7 — Supplementary Data 4 [file 41467_2024_48403_MOESM7_ESM.xlsx]

## Sheet: 100 uM peptides
Modified Sequence	Protein ID	Gene	Protein Description	incell_B0_100uM_Slot2_13_1_1766 Intensity
AEAESM[209.0147]YQIK	P05787	KRT8	Keratin, type II cytoskeletal 8	100379
AFVHWYVGEGM[209.0147]EEGEFSEAR	Q9BQE3	TUBA1C	Tubulin alpha-1C chain	32923.9
AILVDLEPGTM[209.0147]DSVR	P07437	TUBB	Tubulin beta chain	171449
ATESGAQSAPLPM[209.0147]EGVDISPK	Q02790	FKBP4	Peptidyl-prolyl cis-trans isomerase FKBP4	46275.2
AVVHGILM[209.0147]GVPVPFPIPEPDGC[57.0215]K	P61916	NPC2	NPC intracellular cholesterol transporter 2	32612.1
DLYANTVLSGGTTM[209.0147]YPGIADR	P63261	ACTG1	Actin, cytoplasmic 2	192447
DSTLIM[209.0147]QLLR	P62258	YWHAE	14-3-3 protein epsilon	33958.8
EITALAPSTM[209.0147]K	P63261	ACTG1	Actin, cytoplasmic 2	89374.8
ELQSQISDTSVVLSM[209.0147]DNSR	P05787	KRT8	Keratin, type II cytoskeletal 8	427749
EVDEQM[209.0147]LNVQNK	P07437	TUBB	Tubulin beta chain	56731.2
FLSQPFQVAEVFTGHM[209.0147]GK	P06576	ATP5F1B	ATP synthase subunit beta, mitochondrial	24042.6
GGMGSGGLATGIAGGLAGM[209.0147]GGIQNEK	P05783	KRT18	Keratin, type I cytoskeletal 18	74759
GGM[209.0147]GSGGLATGIAGGLAGMGGIQNEK	P05783	KRT18	Keratin, type I cytoskeletal 18	33092
GINTLVTYDM[209.0147]VPEPK	P20674	COX5A	Cytochrome c oxidase subunit 5A, mitochondrial	54490.9
GLLSDSM[209.0147]TDVPVDTGVAAR	O43399	TPD52L2	Tumor protein D54	18484.7
IM[209.0147]FVDPSLTVR	O95994	AGR2	Anterior gradient protein 2 homolog	47634.7
IM[209.0147]NTFSVVPSPK	P07437	TUBB	Tubulin beta chain	50912.4
IM[209.0147]NVIGEPIDER	P06576	ATP5F1B	ATP synthase subunit beta, mitochondrial	33825.8
IPSAVGYQPTLATDM[209.0147]GTMQER	P06576	ATP5F1B	ATP synthase subunit beta, mitochondrial	36324.1
LAVNM[209.0147]VPFPR	P07437	TUBB	Tubulin beta chain	52529.4
LESGM[209.0147]QNMSIHTK	P05787	KRT8	Keratin, type II cytoskeletal 8	118354
NQVAM[209.0147]NPTNTVFDAK	P11142	HSPA8	Heat shock cognate 71 kDa protein	131847
PGM[209.0147]VVTFAPVNVTTEVK	P68104	EEF1A1	Elongation factor 1-alpha 1	64618.6
QDLPNAM[209.0147]NAAEITDK	P84077	ARF1	ADP-ribosylation factor 1	28385.6
SQYEVM[209.0147]AEQNR	P08727	KRT19	Keratin, type I cytoskeletal 19	49276.8
TDLEM[209.0147]QIEGLK	P08727	KRT19	Keratin, type I cytoskeletal 19	174794
TETVEEPM[209.0147]EEEEAAK	P14625	HSP90B1	Endoplasmin	33870.8
TLTIVDTGIGM[209.0147]TK	P07900	HSP90AA1	Heat shock protein HSP 90-alpha	59124.3
TTGIVM[209.0147]DSGDGVTHTVPIYEGYALPHAILR	P63261	ACTG1	Actin, cytoplasmic 2	34940.7
VALVYGQM[209.0147]NEPPGAR	P06576	ATP5F1B	ATP synthase subunit beta, mitochondrial	69645.4
VM[209.0147]LGETNPADSK	P22392	NME2	Nucleoside diphosphate kinase B	60710.1
YHTSQSGDEM[209.0147]TSLSEYVSR	P08238	HSP90AB1	Heat shock protein HSP 90-beta	19386.5
YYTSASGDEM[209.0147]VSLK	P07900	HSP90AA1	Heat shock protein HSP 90-alpha	34540.4
TOTAL UNIQUE PROTEINS = 20

## Sheet: 250 uM peptides
Modified Sequence	Protein ID	Gene	Protein Description	incell_B0_250uM_Slot2_16_1_1769 Intensity
AAVDAGFVPNDM[209.0147]QVGQTGK	P13804	ETFA	Electron transfer flavoprotein subunit alpha, mitochondrial	49954.7
AEAESM[209.0147]YQIK	P05787	KRT8	Keratin, type II cytoskeletal 8	297641
AILVDLEPGTM[209.0147]DSVR	P07437	TUBB	Tubulin beta chain	188327
AVLVDLEPGTM[209.0147]DSVR	P68371	TUBB4B	Tubulin beta-4B chain	306606
DAGTIAGLNVM[209.0147]R	P11021	HSPA5	Endoplasmic reticulum chaperone BiP	74745.8
DLYANTVLSGGTTM[209.0147]YPGIADR	P63261	ACTG1	Actin, cytoplasmic 2	49710.9
DPDAQPGGELM[209.0147]LGGTDSK	P07339	CTSD	Cathepsin D	110248
DSTLIM[209.0147]QLLR	P62258	YWHAE	14-3-3 protein epsilon	52356.7
EDM[209.0147]AALEK	Q9BQE3	TUBA1C	Tubulin alpha-1C chain	77233.8
EITALAPSTM[209.0147]K	P63261	ACTG1	Actin, cytoplasmic 2	894541
ELQSQISDTSVVLSM[209.0147]DNSR	P05787	KRT8	Keratin, type II cytoskeletal 8	279785
EVDEQM[209.0147]LNVQNK	P07437	TUBB	Tubulin beta chain	212338
FDDAVVQSDM[209.0147]K	P11142	HSPA8	Heat shock cognate 71 kDa protein	75861.8
FGDPVVQSDM[209.0147]K	P0DMV8	HSPA1A	Heat shock 70 kDa protein 1A	78112.6
GGKPEPPAM[209.0147]PQPVPTA	P23396	RPS3	Small ribosomal subunit protein uS3	186877
GGM[15.9949]GSGGLATGIAGGLAGM[209.0147]GGIQNEK	P05783	KRT18	Keratin, type I cytoskeletal 18	44599
GGM[209.0147]GSGGLATGIAGGLAGM[15.9949]GGIQNEK	P05783	KRT18	Keratin, type I cytoskeletal 18	54372.6
GLLSDSM[209.0147]TDVPVDTGVAAR	O43399	TPD52L2	Tumor protein D54	26819.9
ILLTEPPM[209.0147]NPTK	P61160	ACTR2	Actin-related protein 2	47569
IM[209.0147]FVDPSLTVR	O95994	AGR2	Anterior gradient protein 2 homolog	53805.9
IM[209.0147]NTFSVVPSPK	P07437	TUBB	Tubulin beta chain	231193
IM[209.0147]NVIGEPIDER	P06576	ATP5F1B	ATP synthase subunit beta, mitochondrial	124671
IPDQLVILDM[209.0147]K	P49755	TMED10	Transmembrane emp24 domain-containing protein 10	48359.8
IPSAVGYQPTLATDM[209.0147]GTMQER	P06576	ATP5F1B	ATP synthase subunit beta, mitochondrial	53438
ISM[209.0147]PDFDLHLK	Q09666	AHNAK	Neuroblast differentiation-associated protein AHNAK	57868.3
ISM[209.0147]PDIDLNLK	Q09666	AHNAK	Neuroblast differentiation-associated protein AHNAK	33359.4
ISM[209.0147]PDVDLHLK	Q09666	AHNAK	Neuroblast differentiation-associated protein AHNAK	84855.6
LATQLTGPVM[209.0147]PVR	P26373	RPL13	Large ribosomal subunit protein eL13	89665.7
LAVNM[209.0147]VPFPR	P07437	TUBB	Tubulin beta chain	243281
LESGM[209.0147]QNMSIHTK	P05787	KRT8	Keratin, type II cytoskeletal 8	96738.9
LMM[209.0147]ILAM[15.9949]NEK	P55061	TMBIM6	Bax inhibitor 1	19890.2
LM[15.9949]IEM[209.0147]DGTENK	P06733	ENO1	Alpha-enolase	70701.9
LM[209.0147]IEM[15.9949]DGTENK	P06733	ENO1	Alpha-enolase	53264.7
LPAAGVGDM[209.0147]VM[15.9949]ATVK	P62829	RPL23	Large ribosomal subunit protein uL14	52732
M[209.0147]ISDAIPELK	P40926	MDH2	Malate dehydrogenase, mitochondrial	44481.2
M[209.0147]SNIM[15.9949]QSIANSLPPHMSPVK	Q7Z589	EMSY	BRCA2-interacting transcriptional repressor EMSY	609169
NQVAM[209.0147]NPTNTVFDAK	P11142	HSPA8	Heat shock cognate 71 kDa protein	403673
NVIGLQM[209.0147]GTNR	P37802	TAGLN2	Transgelin-2	122201
QDLPNAM[209.0147]NAAEITDK	P84077	ARF1	ADP-ribosylation factor 1	57114
RFDDAVVQSDM[209.0147]K	P11142	HSPA8	Heat shock cognate 71 kDa protein	93569
SDIGEVILVGGM[209.0147]TR	P38646	HSPA9	Stress-70 protein, mitochondrial	47338.3
SGDAAIVDM[209.0147]VPGK	P68104	EEF1A1	Elongation factor 1-alpha 1	300778
SGDAAIVEM[209.0147]VPGK	Q05639	EEF1A2	Elongation factor 1-alpha 2	65300.6
SLDM[209.0147]DSIIAEVK	P05787	KRT8	Keratin, type II cytoskeletal 8	162741
SLLVNPEGPTLM[209.0147]R	P49327	FASN	Fatty acid synthase	85526.6
SQYEVM[209.0147]AEQNR	P08727	KRT19	Keratin, type I cytoskeletal 19	139131
TDLEM[209.0147]QIEGLK	P08727	KRT19	Keratin, type I cytoskeletal 19	580558
TETVEEPM[209.0147]EEEEAAK	P14625	HSP90B1	Endoplasmin	85761.2
TFAPEEISAM[209.0147]VLTK	P11021	HSPA5	Endoplasmic reticulum chaperone BiP	39340.3
TGQM[209.0147]SVVITPGVGVFEVDR	O75140	DEPDC5	GATOR1 complex protein DEPDC5	120785
TGTAEM[209.0147]SSILEER	P25705	ATP5F1A	ATP synthase subunit alpha, mitochondrial	57950.8
TIAM[209.0147]DGTEGLVR	P06576	ATP5F1B	ATP synthase subunit beta, mitochondrial	119389
TLM[209.0147]M[209.0147]FVTVSGSPTEK	Q14696	MESD	LRP chaperone MESD	90173.3
TLM[209.0147]NLGGLAVAR	P37802	TAGLN2	Transgelin-2	67833.9
TLTIVDTGIGM[209.0147]TK	P07900	HSP90AA1	Heat shock protein HSP 90-alpha	221608
TVTAM[209.0147]DVVYALK	P62805	H4C1	Histone H4	60236.9
VALVEQDAPM[209.0147]APGR	P06401	PGR	Progesterone receptor	60732.3
VALVYGQM[209.0147]NEPPGAR	P06576	ATP5F1B	ATP synthase subunit beta, mitochondrial	143972
VM[209.0147]LGETNPADSK	P22392	NME2	Nucleoside diphosphate kinase B	226947
YHTSQSGDEM[209.0147]TSLSEYVSR	P08238	HSP90AB1	Heat shock protein HSP 90-beta	59533.8
YPIEHGIITNWDDM[209.0147]EK	P68032	ACTC1	Actin, alpha cardiac muscle 1	111324
YYTSASGDEM[209.0147]VSLK	P07900	HSP90AA1	Heat shock protein HSP 90-alpha	156269
TOTAL UNIQUE PROTEINS = 42

## Sheet: 500 uM peptides
Modified Sequence	Protein ID	Gene	Protein Description	incell_B0_500uM_Slot2_17_1_1770 Intensity
AALM[209.0147]ESQGQQQEER	Q14980	NUMA1	Nuclear mitotic apparatus protein 1	14167
AASDIAM[209.0147]TELPPTHPIR	P62258	YWHAE	14-3-3 protein epsilon	94825.9
AAVDAGFVPNDM[209.0147]QVGQTGK	P13804	ETFA	Electron transfer flavoprotein subunit alpha, mitochondrial	79176
ADDPSSYM[209.0147]EVVQAANTSGNWEELVK	Q00610	CLTC	Clathrin heavy chain 1	10542.6
ADEDPIM[209.0147]GFHQM[15.9949]FLLK	P61970	NUTF2	Nuclear transport factor 2	19914.3
ADRDESSPYAAM[209.0147]LAAQDVAQR	P62263	RPS14	Small ribosomal subunit protein uS11	50366.7
AEAESM[209.0147]YQIK	P05787	KRT8	Keratin, type II cytoskeletal 8	324101
AEPTAAAVPPPAAPIPTQM[209.0147]PPVPSPSQPPSGK	P36957	DLST	Dihydrolipoyllysine-residue succinyltransferase component of 2-oxoglutarate dehydrogenase complex, mitochondrial	30384.9
AFAM[209.0147]IIDK	Q15365	PCBP1	Poly(rC)-binding protein 1	53417.6
AFPM[209.0147]PGFDEH	P34897	SHMT2	Serine hydroxymethyltransferase, mitochondrial	60713.1
AFVHWYVGEGM[209.0147]EEGEFSEAR	Q9BQE3	TUBA1C	Tubulin alpha-1C chain	60723.2
AFYPEEISSM[209.0147]VLTK	P0DMV8	HSPA1A	Heat shock 70 kDa protein 1A	41579
AGAGSATLSM[209.0147]AYAGAR	P40926	MDH2	Malate dehydrogenase, mitochondrial	157324
AGATLDLLVENM[209.0147]GR	P16278	GLB1	Beta-galactosidase	12112
AGGSASAM[209.0147]LQPLLDNQVGFK	P20618	PSMB1	Proteasome subunit beta type-1	18496.4
AIGAVPLIQGEYM[209.0147]IPC[57.0215]EK	P07339	CTSD	Cathepsin D	196488
AIGVLTSGGDAQGM[209.0147]NAAVR	Q01813	PFKP	ATP-dependent 6-phosphofructokinase, platelet type	40807.5
AILVDLEPGTM[209.0147]DSVR	P07437	TUBB	Tubulin beta chain	1.12852e+06
AITGASLADIM[209.0147]AK	P83731	RPL24	Large ribosomal subunit protein eL24	57196.5
AKFEELNM[209.0147]DLFR	P11021	HSPA5	Endoplasmic reticulum chaperone BiP	267533
ALDIAENEM[209.0147]PGLM[15.9949]R	P23526	AHCY	Adenosylhomocysteinase	49906.3
ALDTLEDDM[209.0147]TISVEK	P37268	FDFT1	Squalene synthase	25979.6
ALDTM[209.0147]NFDVIK	P11940	PABPC1	Polyadenylate-binding protein 1	145304
ALM[209.0147]GSPQLVAAVVR	P14923	JUP	Junction plakoglobin	136673
ALM[209.0147]LQGVDLLADAVAVTM[15.9949]GPK	P10809	HSPD1	60 kDa heat shock protein, mitochondrial	10780.8
ALTVPELTQQM[209.0147]FDAK	P68371	TUBB4B	Tubulin beta-4B chain	133639
AM[15.9949]GIM[209.0147]NSFVNDIFER	O60814	H2BC12	Histone H2B type 1-K	114822
AM[209.0147]EVDERPTEQYSDIGGLDK	P17980	PSMC3	26S proteasome regulatory subunit 6A	18453.1
AM[209.0147]GIMNSFVNDIFER	O60814	H2BC12	Histone H2B type 1-K	35384.7
AM[209.0147]GIM[15.9949]NSFVNDIFER	O60814	H2BC12	Histone H2B type 1-K	88193.4
AM[209.0147]QDAEVSK	P38646	HSPA9	Stress-70 protein, mitochondrial	101582
APNISM[209.0147]PDVDLNLK	Q09666	AHNAK	Neuroblast differentiation-associated protein AHNAK	68207.3
ASEWVQQVSGLM[209.0147]DGK	P49588	AARS1	Alanine--tRNA ligase, cytoplasmic	28247
ATESGAQSAPLPM[209.0147]EGVDISPK	Q02790	FKBP4	Peptidyl-prolyl cis-trans isomerase FKBP4	240630
ATPLSSTVTLSM[209.0147]SADVPLVVEYK	P12004	PCNA	Proliferating cell nuclear antigen	24598.7
AVC[57.0215]M[209.0147]LSNTTAIAEAWAR	P68366	TUBA4A	Tubulin alpha-4A chain	31523.1
AVDIPHM[209.0147]DIEALK	P62906	RPL10A	Large ribosomal subunit protein uL1	44629.8
AVEYLLM[209.0147]GIPGDR	P54727	RAD23B	UV excision repair protein RAD23 homolog B	56490.8
AVLVDLEPGTM[209.0147]DSVR	P68371	TUBB4B	Tubulin beta-4B chain	832794
AVTPPM[209.0147]PLLTPATPGGLPPAAAVAAAAATAK	Q9UHX1	PUF60	Poly(U)-binding-splicing factor PUF60	22873.3
DAGTIAGLNVM[209.0147]R	P11021	HSPA5	Endoplasmic reticulum chaperone BiP	90841.6
DAINQGM[209.0147]DEELERDEK	P11177	PDHB	Pyruvate dehydrogenase E1 component subunit beta, mitochondrial	26133
DELHIVEAEAM[209.0147]NYEGSPIK	P06748	NPM1	Nucleophosmin	108756
DENSVELTM[209.0147]AEGPYK	Q14697	GANAB	Neutral alpha-glucosidase AB	22194.1
DFM[209.0147]IQGGDFTR	P23284	PPIB	Peptidyl-prolyl cis-trans isomerase B	22232.8
DGDSVM[209.0147]VLPTIPEEEAK	P30041	PRDX6	Peroxiredoxin-6	116358
DHASIQM[209.0147]NVAEVDK	P63220	RPS21	Small ribosomal subunit protein eS21	63986.4
DLISHDEM[209.0147]FSDIYK	P13693	TPT1	Translationally-controlled tumor protein	25935.8
DLTDYLM[209.0147]K	P63261	ACTG1	Actin, cytoplasmic 2	215784
DLTIPESSTVKGM[209.0147]MAGPM[15.9949]AAFK	Q49A26	GLYR1	Cytokine-like nuclear factor N-PAC	40165.5
DLYANTVLSGGTTM[209.0147]YPGIADR	P63261	ACTG1	Actin, cytoplasmic 2	1.13098e+06
DM[209.0147]LEAGILDTYLGK	P50990	CCT8	T-complex protein 1 subunit theta	13874.4
DNLTLWTSDM[209.0147]QGDGEEQNK	P62258	YWHAE	14-3-3 protein epsilon	29692.2
DNSTM[15.9949]GYM[209.0147]AAK	P07900	HSP90AA1	Heat shock protein HSP 90-alpha	33107.4
DNSTM[15.9949]GYM[209.0147]M[15.9949]AK	P08238	HSP90AB1	Heat shock protein HSP 90-beta	53538.2
DPDAQPGGELM[209.0147]LGGTDSK	P07339	CTSD	Cathepsin D	231811
DSIVAELDREM[209.0147]SR	O14579	COPE	Coatomer subunit epsilon	17408.2
DSLLQDGEFSM[209.0147]DLR	P07737	PFN1	Profilin-1	114169
DSTLIM[209.0147]QLLR	P62258	YWHAE	14-3-3 protein epsilon	182497
EAATLEVERPLPM[209.0147]EVEK	P51858	HDGF	Hepatoma-derived growth factor	28492.2
EAGVEM[209.0147]GDEDDLSTPNEK	P14868	DARS1	Aspartate--tRNA ligase, cytoplasmic	30794
EAYM[209.0147]GNVLQGGEGQAPTR	P24752	ACAT1	Acetyl-CoA acetyltransferase, mitochondrial	114724
EDGVTPYM[209.0147]IFFK	P13693	TPT1	Translationally-controlled tumor protein	18063.3
EDLTEIRDM[209.0147]LLANK	P05388	RPLP0	Large ribosomal subunit protein uL10	32668.1
EFEPLLNWM[209.0147]K	P14625	HSP90B1	Endoplasmin	41410.9
EGC[57.0215]EAIVDTGTSLM[209.0147]VGPVDEVR	P07339	CTSD	Cathepsin D	88478
EGMNIVEAM[209.0147]ER	P62937	PPIA	Peptidyl-prolyl cis-trans isomerase A	49096.9
EGM[15.9949]NIVEAM[209.0147]ER	P62937	PPIA	Peptidyl-prolyl cis-trans isomerase A	109363
EGM[209.0147]NIVEAMER	P62937	PPIA	Peptidyl-prolyl cis-trans isomerase A	163829
EGNDLYHEM[209.0147]IESGVINLK	P06576	ATP5F1B	ATP synthase subunit beta, mitochondrial	40452.2
EGNGTVM[209.0147]GAELR	P60660	MYL6	Myosin light polypeptide 6	30753.6
EGTGTEM[15.9949]PM[209.0147]IGDR	Q02790	FKBP4	Peptidyl-prolyl cis-trans isomerase FKBP4	55812
EHAPSIIFM[209.0147]DEIDSIGSSR	P62195	PSMC5	26S proteasome regulatory subunit 8	8548.92
EIFEQPESVVNTM[209.0147]R	Q06210	GFPT1	Glutamine--fructose-6-phosphate aminotransferase [isomerizing] 1	20852.2
EIGNIISDAM[209.0147]KK	P10809	HSPD1	60 kDa heat shock protein, mitochondrial	73739.4
EITALAPSTM[209.0147]K	P63261	ACTG1	Actin, cytoplasmic 2	740094
ELAILLGM[209.0147]LDPAEK	P30041	PRDX6	Peroxiredoxin-6	24623
ELAM[209.0147]PGEDLK	P49411	TUFM	Elongation factor Tu, mitochondrial	53031.5
ELQSM[209.0147]ADQEQVSPAAIK	P32322	PYCR1	Pyrroline-5-carboxylate reductase 1, mitochondrial	28571.2
ELQSQISDTSVVLSM[209.0147]DNSR	P05787	KRT8	Keratin, type II cytoskeletal 8	2.34334e+06
EM[209.0147]FEDTVEER	Q16576	RBBP7	Histone-binding protein RBBP7	28211.3
EM[209.0147]LQQSK	P07900	HSP90AA1	Heat shock protein HSP 90-alpha	44623.7
ERVEAVNM[209.0147]AEGIIHDTETK	P38646	HSPA9	Stress-70 protein, mitochondrial	36956.2
ESTGAQVQVAGDM[209.0147]LPNSTER	Q15365	PCBP1	Poly(rC)-binding protein 1	108831
ESVNAAFEM[209.0147]TLTEGSK	P30084	ECHS1	Enoyl-CoA hydratase, mitochondrial	55976.3
ESWEM[209.0147]NSEEK	Q02790	FKBP4	Peptidyl-prolyl cis-trans isomerase FKBP4	27155.4
ETADTDTADQVM[209.0147]ASFK	P12814	ACTN1	Alpha-actinin-1	38051
ETM[209.0147]QSLNDR	P05783	KRT18	Keratin, type I cytoskeletal 18	86371
EVAGHTEQLQM[209.0147]SR	P08727	KRT19	Keratin, type I cytoskeletal 19	814913
EVDEQM[209.0147]LNVQNK	P07437	TUBB	Tubulin beta chain	319453
EVIPVNVPEAQEEM[209.0147]K	P07814	EPRS1	Bifunctional glutamate/proline--tRNA ligase	59490.2
EVLLFPAM[209.0147]KPEDK	Q15046	KARS1	Lysine--tRNA ligase	35329.6
EYQELM[209.0147]NVK	P05787	KRT8	Keratin, type II cytoskeletal 8	75204.3
FAGLHFFNPVPVM[209.0147]K	Q16836	HADH	Hydroxyacyl-coenzyme A dehydrogenase, mitochondrial	25109.2
FDDAVVQSDM[209.0147]K	P11142	HSPA8	Heat shock cognate 71 kDa protein	94093.7
FDGILGM[209.0147]AYPR	P07339	CTSD	Cathepsin D	208476
FDLSQNHPLGM[209.0147]AIFLK	P49327	FASN	Fatty acid synthase	24295.9
FEELNM[209.0147]DLFR	P11021	HSPA5	Endoplasmic reticulum chaperone BiP	36873.6
FGDPVVQSDM[209.0147]K	P0DMV8	HSPA1A	Heat shock 70 kDa protein 1A	56113.8
FGIQAQM[209.0147]VTTDFQK	P49720	PSMB3	Proteasome subunit beta type-3	24707
FGQAATM[209.0147]EGIGAIGGTPPAFNR	Q15233	NONO	Non-POU domain-containing octamer-binding protein	251158
FIVDGWHEM[209.0147]DAENPLHQPSPSLNK	Q16836	HADH	Hydroxyacyl-coenzyme A dehydrogenase, mitochondrial	28291
FLILPDM[209.0147]LK	P62318	SNRPD3	Small nuclear ribonucleoprotein Sm D3	26009.9
FLSQPFQVAEVFTGHM[209.0147]GK	P06576	ATP5F1B	ATP synthase subunit beta, mitochondrial	337558
FM[209.0147]QASEDLLK	P15531	NME1	Nucleoside diphosphate kinase A	34649.4
FQM[209.0147]AYSNLLR	P37108	SRP14	Signal recognition particle 14 kDa protein	32607.7
FSHEEIAM[209.0147]ATVTALR	P04075	ALDOA	Fructose-bisphosphate aldolase A	152655
FVFSLVDAM[209.0147]NGK	P40926	MDH2	Malate dehydrogenase, mitochondrial	28112.2
FVM[209.0147]QEEFSR	P30101	PDIA3	Protein disulfide-isomerase A3	41137.9
GAEEM[15.9949]ETVIPVDVM[209.0147]R	Q99497	PARK7	Parkinson disease protein 7	78680.7
GAEEM[209.0147]ETVIPVDVMR	Q99497	PARK7	Parkinson disease protein 7	34257.3
GASQAGM[15.9949]TGYGM[209.0147]PR	P37802	TAGLN2	Transgelin-2	67498.9
GASQAGM[209.0147]TGYGM[15.9949]PR	P37802	TAGLN2	Transgelin-2	54348
GFQQILAGEYDHLPEQAFYM[209.0147]VGPIEEAVAK	P06576	ATP5F1B	ATP synthase subunit beta, mitochondrial	17078.8
GGDLM[209.0147]AYDR	P61978	HNRNPK	Heterogeneous nuclear ribonucleoprotein K	31132.8
GGIVGM[209.0147]TLPIAR	Q99714	HSD17B10	3-hydroxyacyl-CoA dehydrogenase type-2	53178.2
GGKPEPPAM[209.0147]PQPVPTA	P23396	RPS3	Small ribosomal subunit protein uS3	249090
GGLGGGYGGASGM[209.0147]GGITAVTVNQSLLSPLVLEVDPNIQAVR	P05787	KRT8	Keratin, type II cytoskeletal 8	25948.2
GGMGSGGLATGIAGGLAGM[209.0147]GGIQNEK	P05783	KRT18	Keratin, type I cytoskeletal 18	193764
GGM[15.9949]GSGGLATGIAGGLAGM[209.0147]GGIQNEK	P05783	KRT18	Keratin, type I cytoskeletal 18	208567
GGM[209.0147]GSGGLATGIAGGLAGMGGIQNEK	P05783	KRT18	Keratin, type I cytoskeletal 18	61092.4
GGM[209.0147]GSGGLATGIAGGLAGM[15.9949]GGIQNEK	P05783	KRT18	Keratin, type I cytoskeletal 18	832245
GHFVTQVAMGKAHTC[57.0215]VLM[209.0147]KNGEVWTFGVNNK	O75592	MYCBP2	E3 ubiquitin-protein ligase MYCBP2	80817.5
GIC[57.0215]IM[209.0147]GSC[57.0215]AC[57.0215]NSGYK	Q9P273	TENM3	Teneurin-3	62566.7
GIEILTDM[209.0147]SRPVELSDR	P50991	CCT4	T-complex protein 1 subunit delta	31235.2
GIGM[15.9949]GNIGPAGM[209.0147]GM[15.9949]EGIGFGINK	P52272	HNRNPM	Heterogeneous nuclear ribonucleoprotein M	92840.6
GIGM[209.0147]GNIGPAGM[15.9949]GM[15.9949]EGIGFGINK	P52272	HNRNPM	Heterogeneous nuclear ribonucleoprotein M	53817.3
GINTLVTYDM[209.0147]VPEPK	P20674	COX5A	Cytochrome c oxidase subunit 5A, mitochondrial	166112
GLEEPEM[209.0147]DPK	Q1KMD3	HNRNPUL2	Heterogeneous nuclear ribonucleoprotein U-like protein 2	25799
GLLSDSM[209.0147]TDVPVDTGVAAR	O43399	TPD52L2	Tumor protein D54	86246.5
GLVVDM[209.0147]DGFEEERK	P49588	AARS1	Alanine--tRNA ligase, cytoplasmic	23413.1
GM[209.0147]SLNLEPDNVGVVVFGNDK	P25705	ATP5F1A	ATP synthase subunit alpha, mitochondrial	62040.3
GPGVDLPSVNLSM[209.0147]PK	Q09666	AHNAK	Neuroblast differentiation-associated protein AHNAK	60745.2
GPTVGGGLPGIGVQGLEGNLQM[209.0147]PGIK	Q09666	AHNAK	Neuroblast differentiation-associated protein AHNAK	23373.8
GSNM[209.0147]DFREPTEEER	Q15056	EIF4H	Eukaryotic translation initiation factor 4H	49743.9
GVAINM[209.0147]VTEEDKR	P60842	EIF4A1	Eukaryotic initiation factor 4A-I	35392.9
GVDIVM[209.0147]DPLGGSDTAK	Q99536	VAT1	Synaptic vesicle membrane protein VAT-1 homolog	78486.8
GVEEEEEDGEM[209.0147]RE	P62306	SNRPF	Small nuclear ribonucleoprotein F	56963.7
GVM[209.0147]LAVDAVIAELK	P10809	HSPD1	60 kDa heat shock protein, mitochondrial	12862.2
IEVIEIM[209.0147]TDR	P09651	HNRNPA1	Heterogeneous nuclear ribonucleoprotein A1	46470.1
IGEHTPSALAIM[209.0147]ENANVLAR	P04075	ALDOA	Fructose-bisphosphate aldolase A	147821
IGNTGGM[209.0147]LDNILASK	P53396	ACLY	ATP-citrate synthase	50443.6
IGYNPDTVAFVPISGWNGDNM[209.0147]LEPSANM[15.9949]PWFK	P68104	EEF1A1	Elongation factor 1-alpha 1	12246.1
IIASSPEM[209.0147]NLPTVSALR	Q96C36	PYCR2	Pyrroline-5-carboxylate reductase 2	39049.3
IIGLDQVAGM[209.0147]SETALPGAFK	P35579	MYH9	Myosin-9	11891.1
IIPGFM[209.0147]C[57.0215]QGGDFTR	P62937	PPIA	Peptidyl-prolyl cis-trans isomerase A	75368.7
ILDQGEDFPASEM[209.0147]TR	P30040	ERP29	Endoplasmic reticulum resident protein 29	104288
ILIANTGM[209.0147]DTDK	P78371	CCT2	T-complex protein 1 subunit beta	172011
ILLTEPPM[209.0147]NPTK	P61160	ACTR2	Actin-related protein 2	31908.7
ILYM[209.0147]TDEVNDPSLTIK	P00403	MT-CO2	Cytochrome c oxidase subunit 2	159654
IM[209.0147]ATPEQVGK	P12956	XRCC6	X-ray repair cross-complementing protein 6	26426.5
IM[209.0147]DPNIVGSEHYDVAR	P06576	ATP5F1B	ATP synthase subunit beta, mitochondrial	178862
IM[209.0147]EGPAFNFLDAPAVR	P11177	PDHB	Pyruvate dehydrogenase E1 component subunit beta, mitochondrial	92550.7
IM[209.0147]FVDPSLTVR	O95994	AGR2	Anterior gradient protein 2 homolog	298854
IM[209.0147]NTFSVVPSPK	P07437	TUBB	Tubulin beta chain	236354
IM[209.0147]NVIGEPIDER	P06576	ATP5F1B	ATP synthase subunit beta, mitochondrial	278121
IPAM[209.0147]TIAK	P10809	HSPD1	60 kDa heat shock protein, mitochondrial	199486
IPDQLVILDM[209.0147]K	P49755	TMED10	Transmembrane emp24 domain-containing protein 10	76918.7
IPGSPPESM[209.0147]GR	P50395	GDI2	Rab GDP dissociation inhibitor beta	123651
IPM[209.0147]PDFDLHLK	Q09666	AHNAK	Neuroblast differentiation-associated protein AHNAK	35869.8
IPNIYAIGDVVAGPM[209.0147]LAHK	P09622	DLD	Dihydrolipoyl dehydrogenase, mitochondrial	25704.2
IPSAVGYQPTLATDM[15.9949]GTM[209.0147]QER	P06576	ATP5F1B	ATP synthase subunit beta, mitochondrial	346748
IPSAVGYQPTLATDM[209.0147]GTMQER	P06576	ATP5F1B	ATP synthase subunit beta, mitochondrial	144892
IPSAVGYQPTLATDM[209.0147]GTM[15.9949]QER	P06576	ATP5F1B	ATP synthase subunit beta, mitochondrial	368547
IQDVGLVPM[15.9949]GGVM[209.0147]SGAVPAAAAQEAVEEDIPIAK	P52815	MRPL12	Large ribosomal subunit protein bL12m	40418.6
IQDVGLVPM[209.0147]GGVM[15.9949]SGAVPAAAAQEAVEEDIPIAK	P52815	MRPL12	Large ribosomal subunit protein bL12m	36585.1
IRDEM[209.0147]VATEQER	P16615	ATP2A2	Sarcoplasmic/endoplasmic reticulum calcium ATPase 2	22023.5
IREEYPDRIM[209.0147]NTFSVVPSPK	P07437	TUBB	Tubulin beta chain	49253.9
IRVDIIENQVM[209.0147]DFR	P21266	GSTM3	Glutathione S-transferase Mu 3	49603.9
ISIEM[209.0147]HGTLEDQLSHLR	P12814	ACTN1	Alpha-actinin-1	51428.8
ISM[209.0147]PDFDLHLK	Q09666	AHNAK	Neuroblast differentiation-associated protein AHNAK	199790
ISM[209.0147]PDIDLNLK	Q09666	AHNAK	Neuroblast differentiation-associated protein AHNAK	80019.9
ISM[209.0147]PDLDLHLK	Q09666	AHNAK	Neuroblast differentiation-associated protein AHNAK	24231.2
ISM[209.0147]PDVDLHLK	Q09666	AHNAK	Neuroblast differentiation-associated protein AHNAK	229211
ISVNNVLPVFDNLM[209.0147]QQK	P07339	CTSD	Cathepsin D	309642
ITM[209.0147]QNLNDR	P08727	KRT19	Keratin, type I cytoskeletal 19	290247
IYFM[209.0147]AGSSR	P14625	HSP90B1	Endoplasmin	102466
KDLYANTVLSGGTTM[209.0147]YPGIADR	P63261	ACTG1	Actin, cytoplasmic 2	940.809
KPEDWDEEM[209.0147]DGEWEPPVIQNPEYK	P27797	CALR	Calreticulin	68238.6
KQGGLGPM[209.0147]NIPLVSDPK	Q06830	PRDX1	Peroxiredoxin-1	67605
KYTLPPGVDPTQVSSSLSPEGTLTVEAPM[209.0147]PK	P04792	HSPB1	Heat shock protein beta-1	199087
LAEM[209.0147]PADSGYPAYLGAR	P38606	ATP6V1A	V-type proton ATPase catalytic subunit A	56849.5
LALDM[209.0147]EIHAYR	P02545	LMNA	Prelamin-A/C	73493.2
LALDM[209.0147]EISAYR	P20700	LMNB1	Lamin-B1	20004.9
LAMQEFM[209.0147]ILPVGAANFR	P06733	ENO1	Alpha-enolase	13528.2
LAM[15.9949]QEFM[209.0147]ILPVGAANFR	P06733	ENO1	Alpha-enolase	104156
LAM[209.0147]QEFMILPVGAANFR	P06733	ENO1	Alpha-enolase	39412.7
LAM[209.0147]QEFM[15.9949]ILPVGAANFR	P06733	ENO1	Alpha-enolase	192941
LATQLTGPVM[209.0147]PVR	P26373	RPL13	Large ribosomal subunit protein eL13	115289
LAVNM[209.0147]VPFPR	P07437	TUBB	Tubulin beta chain	460826
LDLAGRDLTDYLM[209.0147]K	P63261	ACTG1	Actin, cytoplasmic 2	30878.6
LDLIAQQM[209.0147]M[15.9949]PEVR	P36543	ATP6V1E1	V-type proton ATPase subunit E 1	69301.7
LDQPM[209.0147]TEIVSR	P22314	UBA1	Ubiquitin-like modifier-activating enzyme 1	53233
LDSLQDIGM[209.0147]DHQALLK	P80303	NUCB2	Nucleobindin-2	25651
LDYVSM[209.0147]MC[57.0215]NEQAYSLAVEK	O75306	NDUFS2	NADH dehydrogenase [ubiquinone] iron-sulfur protein 2, mitochondrial	4622.69
LEAFVRM[209.0147]VGGR	Q9NUP1	BLOC1S4	Biogenesis of lysosome-related organelles complex 1 subunit 4	105423
LEEDINSSM[209.0147]TNSTAASRPPVTLR	Q15365	PCBP1	Poly(rC)-binding protein 1	69991.6
LEEDISSSM[209.0147]TNSTAASRPPVTLR	Q15366	PCBP2	Poly(rC)-binding protein 2	83636.8
LELFLPEEYPM[209.0147]AAPK	P61088	UBE2N	Ubiquitin-conjugating enzyme E2 N	101369
LEQQVPVNQVFGQDEM[209.0147]IDVIGVTK	P39023	RPL3	Large ribosomal subunit protein uL3	9796.88
LESGMQNM[209.0147]SIHTK	P05787	KRT8	Keratin, type II cytoskeletal 8	30158.9
LESGM[15.9949]QNM[209.0147]SIHTK	P05787	KRT8	Keratin, type II cytoskeletal 8	856134
LESGM[209.0147]QNMSIHTK	P05787	KRT8	Keratin, type II cytoskeletal 8	487572
LESGM[209.0147]QNM[15.9949]SIHTK	P05787	KRT8	Keratin, type II cytoskeletal 8	491155
LESGM[209.0147]QNM[209.0147]SIHTK	P05787	KRT8	Keratin, type II cytoskeletal 8	126907
LETM[209.0147]PLYLEDDIRPDIK	O00767	SCD	Stearoyl-CoA desaturase	28869
LFPLIQAM[209.0147]HPTLAGK	P11940	PABPC1	Polyadenylate-binding protein 1	49212.3
LGADAVGM[209.0147]STVPEVIVAR	P00491	PNP	Purine nucleoside phosphorylase	33806.1
LGEM[209.0147]WNNTAADDK	P09429	HMGB1	High mobility group protein B1	35163.6
LGLPDENKGDM[209.0147]HYDAEIILK	Q96S66	CLCC1	Chloride channel CLIC-like protein 1	83179.6
LGQM[209.0147]VLSGVDTVLGK	O60664	PLIN3	Perilipin-3	20546.5
LHFFM[209.0147]PGFAPLTSR	P07437	TUBB	Tubulin beta chain	35652.7
LIDDM[209.0147]VAQVLK	P48735	IDH2	Isocitrate dehydrogenase [NADP], mitochondrial	39683.7
LILPVGPAGGNQM[209.0147]LEQYDK	P22061	PCMT1	Protein-L-isoaspartate(D-aspartate) O-methyltransferase	81669.1
LITLEEEM[209.0147]TK	P07237	P4HB	Protein disulfide-isomerase	223959
LKGEM[15.9949]M[209.0147]DLQHGSLFLR	P00338	LDHA	L-lactate dehydrogenase A chain	34078.9
LKGEM[209.0147]M[15.9949]DLQHGSLFLR	P00338	LDHA	L-lactate dehydrogenase A chain	45469.6
LKQM[209.0147]FGNADM[15.9949]NTFPTFK	P18859	ATP5PF	ATP synthase-coupling factor 6, mitochondrial	45086.6
LLDFGSLSNLQVTQPTVGM[209.0147]NFK	P08708	RPS17	Small ribosomal subunit protein eS17	36586.6
LLDTVDDM[209.0147]LANDIAR	Q9H4M9	EHD1	EH domain-containing protein 1	24899.4
LLEDGEDFNLGDALDSSNSM[209.0147]QTIQK	P05783	KRT18	Keratin, type I cytoskeletal 18	127442
LLSNTVM[209.0147]PR	P35221	CTNNA1	Catenin alpha-1	24059.8
LMIEM[209.0147]DGTENK	P06733	ENO1	Alpha-enolase	19279
LM[15.9949]IEM[209.0147]DGTENK	P06733	ENO1	Alpha-enolase	215914
LM[209.0147]C[57.0215]PQEIVDYIADK	O14561	NDUFAB1	Acyl carrier protein, mitochondrial	30738.9
LM[209.0147]IEM[15.9949]DGTENK	P06733	ENO1	Alpha-enolase	104528
LNLEAINYM[209.0147]AADGDFK	P09382	LGALS1	Galectin-1	51189.6
LNSNTQVVLLSATM[209.0147]PSDVLEVTK	P60842	EIF4A1	Eukaryotic initiation factor 4A-I	25585.1
LPAAGVGDM[15.9949]VM[209.0147]ATVK	P62829	RPL23	Large ribosomal subunit protein uL14	40019.5
LPAAGVGDM[209.0147]VM[15.9949]ATVK	P62829	RPL23	Large ribosomal subunit protein uL14	54426.9
LQAALDDEEAGGRPAM[209.0147]EPGNGSLDLGGDSAGR	Q00839	HNRNPU	Heterogeneous nuclear ribonucleoprotein U	158944
LQM[209.0147]EAPHIIVGTPGR	P60842	EIF4A1	Eukaryotic initiation factor 4A-I	53784.8
LQM[209.0147]EQQQQLQQR	Q9NS69	TOMM22	Mitochondrial import receptor subunit TOM22 homolog	19444.7
LQPHEFQGGTFTISNLGM[209.0147]FGIK	P10515	DLAT	Dihydrolipoyllysine-residue acetyltransferase component of pyruvate dehydrogenase complex, mitochondrial	15824.3
LQQGYNAM[209.0147]GFSQGGQFLR	P50897	PPT1	Palmitoyl-protein thioesterase 1	22907.7
LQQVLQM[209.0147]ESHIQSTSDR	Q14974	KPNB1	Importin subunit beta-1	21649.6
LSEM[209.0147]TEAEQQQLIDDHFLFDK	P12532	CKMT1A	Creatine kinase U-type, mitochondrial	21335.5
LSNRPAFM[209.0147]PSEGR	P12814	ACTN1	Alpha-actinin-1	44336.6
LSSEM[209.0147]NTSTVNSAR	P20700	LMNB1	Lamin-B1	31681.6
LTPITYPQGLAM[209.0147]AK	P63000	RAC1	Ras-related C3 botulinum toxin substrate 1	58972.2
LVAGEM[209.0147]GQNEPDQGGQR	Q99714	HSD17B10	3-hydroxyacyl-CoA dehydrogenase type-2	47235.6
LVDPERDM[209.0147]SLR	Q14444	CAPRIN1	Caprin-1	56319.6
LVPNM[209.0147]TPEVVGEQVTSYLTK	Q96KP4	CNDP2	Cytosolic non-specific dipeptidase	16139.5
LVQSPNSYFM[209.0147]DVK	Q71UM5	RPS27L	Ribosomal protein eS27-like	46379.1
LVSDEM[209.0147]VVELIEK	P54819	AK2	Adenylate kinase 2, mitochondrial	41555.3
LYAYEPADTALLLDNM[209.0147]K	O95994	AGR2	Anterior gradient protein 2 homolog	23767
LYAYEPADTALLLDNM[209.0147]KK	O95994	AGR2	Anterior gradient protein 2 homolog	46196.6
LYQSAGGM[15.9949]PGGM[209.0147]PGGFPGGGAPPSGGASSGPTIEEVD	P11142	HSPA8	Heat shock cognate 71 kDa protein	87177.3
LYQSAGGM[209.0147]PGGM[15.9949]PGGFPGGGAPPSGGASSGPTIEEVD	P11142	HSPA8	Heat shock cognate 71 kDa protein	87580
MFVLDEADEM[209.0147]LSR	P60842	EIF4A1	Eukaryotic initiation factor 4A-I	60090.5
M[15.9949]GAVFM[209.0147]DAPVSGGVGAAR	P31937	HIBADH	3-hydroxyisobutyrate dehydrogenase, mitochondrial	24759
M[15.9949]GGGGAM[15.9949]NM[209.0147]GDPYGSGGQK	P23246	SFPQ	Splicing factor, proline- and glutamine-rich	22138.9
M[15.9949]GPLGLDHM[209.0147]ASSIER	P52272	HNRNPM	Heterogeneous nuclear ribonucleoprotein M	26304.6
M[15.9949]LDM[209.0147]GFEPQIR	P17844	DDX5	Probable ATP-dependent RNA helicase DDX5	38532.3
M[15.9949]VPAGM[209.0147]GAGLER	P52272	HNRNPM	Heterogeneous nuclear ribonucleoprotein M	52105.7
M[209.0147]ASNIFGTPEENQASWAK	Q9UK76	JPT1	Jupiter microtubule associated homolog 1	41199.9
M[209.0147]DATANDVPSPYEVR	P30101	PDIA3	Protein disulfide-isomerase A3	103698
M[209.0147]DSTANEVEAVK	P07237	P4HB	Protein disulfide-isomerase	37914
M[209.0147]GPAM[15.9949]GPALGAGIER	P52272	HNRNPM	Heterogeneous nuclear ribonucleoprotein M	67461.6
M[209.0147]IAGQVLDINLAAEPK	P07910	HNRNPC	Heterogeneous nuclear ribonucleoproteins C1/C2	130804
M[209.0147]ISDAIPELK	P40926	MDH2	Malate dehydrogenase, mitochondrial	63526.7
M[209.0147]KDTDSEEEIR	P0DP23	CALM1	Calmodulin-1	26347.4
M[209.0147]REIVHLQAGQC[57.0215]GNQIGAK	P07437	TUBB	Tubulin beta chain	18275
M[209.0147]STVSELR	Q99661	KIF2C	Kinesin-like protein KIF2C	15422.4
M[209.0147]SVEADINGLR	P08727	KRT19	Keratin, type I cytoskeletal 19	34990.4
M[209.0147]TDQEAIQDLWQWR	P06748	NPM1	Nucleophosmin	43880.9
M[209.0147]VVPGLDGAQIPR	P49327	FASN	Fatty acid synthase	28215.3
NDLSPTTVM[209.0147]SEGAR	P30043	BLVRB	Flavin reductase (NADPH)	67944.9
NFATSLYSM[209.0147]IK	P08758	ANXA5	Annexin A5	18971.3
NIADLM[209.0147]TQAGVEELESENK	O75506	HSBP1	Heat shock factor-binding protein 1	18539.3
NLLHVTDTGVGM[209.0147]TR	P14625	HSP90B1	Endoplasmin	37559.7
NM[209.0147]DPLNDNIATLLHQSSDK	P35579	MYH9	Myosin-9	27562.6
NM[209.0147]GGPYGGGNYGPGGSGGSGGYGGR	P22626	HNRNPA2B1	Heterogeneous nuclear ribonucleoproteins A2/B1	151954
NM[209.0147]QNVEHVPLSLDR	P20618	PSMB1	Proteasome subunit beta type-1	38443.4
NNIAM[209.0147]ALEVTYR	P24539	ATP5PB	ATP synthase F(0) complex subunit B1, mitochondrial	41647.5
NPQQHLNAQPQVTM[209.0147]QQPAVHVQGQEPLTASM[15.9949]LASAPPQEQK	P11940	PABPC1	Polyadenylate-binding protein 1	22245
NPVTIFSLATNEM[209.0147]WR	Q04837	SSBP1	Single-stranded DNA-binding protein, mitochondrial	21763.9
NQVAM[209.0147]NPTNTVFDAK	P11142	HSPA8	Heat shock cognate 71 kDa protein	917596
NSLESYAFNM[209.0147]K	P11142	HSPA8	Heat shock cognate 71 kDa protein	56338.7
NTDEM[209.0147]VELR	P61978	HNRNPK	Heterogeneous nuclear ribonucleoprotein K	20577.4
NVDLLSDM[209.0147]VQEHDEPILK	P55209	NAP1L1	Nucleosome assembly protein 1-like 1	47460.3
NVIGLQM[209.0147]GTNR	P37802	TAGLN2	Transgelin-2	187205
NVLLDPQLVPGGGASEM[209.0147]AVAHALTEK	P49368	CCT3	T-complex protein 1 subunit gamma	40654.3
NVQAEEM[209.0147]VEFSSGLK	P25705	ATP5F1A	ATP synthase subunit alpha, mitochondrial	73825.1
PGM[209.0147]VVTFAPVNVTTEVK	P68104	EEF1A1	Elongation factor 1-alpha 1	289577
PGVPM[209.0147]EIVLNK	Q9Y4L1	HYOU1	Hypoxia up-regulated protein 1	48588.6
PHLM[209.0147]SQELPEDWDK	P07237	P4HB	Protein disulfide-isomerase	31476.9
PIKPM[209.0147]QFLGDEETVR	P18669	PGAM1	Phosphoglycerate mutase 1	77363.9
PLM[209.0147]GVIYVPLTDK	P22061	PCMT1	Protein-L-isoaspartate(D-aspartate) O-methyltransferase	49902.5
PLVIQAM[209.0147]PTLIELMK	Q14974	KPNB1	Importin subunit beta-1	18167.3
PM[209.0147]FIVNTNVPR	P14174	MIF	Macrophage migration inhibitory factor	260020
PM[209.0147]QFLGDEETVR	P18669	PGAM1	Phosphoglycerate mutase 1	53204.2
PVSPLLTAAGM[209.0147]AR	P12532	CKMT1A	Creatine kinase U-type, mitochondrial	50932.5
PVTVEPM[209.0147]DQLDDEEGLPEK	Q15233	NONO	Non-POU domain-containing octamer-binding protein	49340.3
PVVEM[209.0147]DGDEMTR	P48735	IDH2	Isocitrate dehydrogenase [NADP], mitochondrial	25823.2
QAHTM[209.0147]DPQLR	P49327	FASN	Fatty acid synthase	24535.8
QASQGM[209.0147]VGQLAAR	Q9Y230	RUVBL2	RuvB-like 2	30715.4
QATVGDINTERPGM[209.0147]LDFTGK	P07108	DBI	Acyl-CoA-binding protein	108006
QDLPNAM[209.0147]AISEMTDK	P18085	ARF4	ADP-ribosylation factor 4	42538.7
QDLPNAM[209.0147]AISEM[15.9949]TDK	P18085	ARF4	ADP-ribosylation factor 4	30594.3
QDLPNAM[209.0147]NAAEITDK	P84077	ARF1	ADP-ribosylation factor 1	241791
QEM[209.0147]QEVQSSR	P22626	HNRNPA2B1	Heterogeneous nuclear ribonucleoproteins A2/B1	59505.5
QFM[209.0147]AETQFTSGEK	Q14444	CAPRIN1	Caprin-1	24762.5
QGGLGPM[209.0147]NIPLVSDPK	Q06830	PRDX1	Peroxiredoxin-1	125975
QILLGPNTGLSGGM[209.0147]PGALPSLPGK	Q9NS69	TOMM22	Mitochondrial import receptor subunit TOM22 homolog	30400.4
QM[15.9949]FGNADM[209.0147]NTFPTFK	P18859	ATP5PF	ATP synthase-coupling factor 6, mitochondrial	67886.7
QM[209.0147]EQISQFLQAAER	P37802	TAGLN2	Transgelin-2	70622.9
QM[209.0147]QVLHPAAR	P50991	CCT4	T-complex protein 1 subunit delta	15375.6
QPM[15.9949]NAASGAAM[209.0147]SLAGAEK	P08195	SLC3A2	Amino acid transporter heavy chain SLC3A2	22170.6
QPM[209.0147]NAASGAAM[15.9949]SLAGAEK	P08195	SLC3A2	Amino acid transporter heavy chain SLC3A2	24094.9
QREEYQPATPGLGM[209.0147]FVEVK	Q9BVK6	TMED9	Transmembrane emp24 domain-containing protein 9	58897.7
QTLM[209.0147]WSATWPK	P17844	DDX5	Probable ATP-dependent RNA helicase DDX5	32414.8
RAFVHWYVGEGM[209.0147]EEGEFSEAR	Q9BQE3	TUBA1C	Tubulin alpha-1C chain	37985.3
RFDDAVVQSDM[209.0147]K	P11142	HSPA8	Heat shock cognate 71 kDa protein	127093
RFDEILEASDGIM[209.0147]VAR	P14618	PKM	Pyruvate kinase PKM	79546.8
RPAEDM[209.0147]EEEQAFK	P61978	HNRNPK	Heterogeneous nuclear ribonucleoprotein K	36109.7
RPISADSAIM[209.0147]NPASK	Q00610	CLTC	Clathrin heavy chain 1	25165.3
SALASVIM[209.0147]GLSPILGK	P30153	PPP2R1A	Serine/threonine-protein phosphatase 2A 65 kDa regulatory subunit A alpha isoform	15445.9
SAYQEAM[209.0147]DISK	P31947	SFN	14-3-3 protein sigma	30120.8
SDIGEVILVGGM[209.0147]TR	P38646	HSPA9	Stress-70 protein, mitochondrial	134899
SDPGLLTNTM[209.0147]DVFVK	P78527	PRKDC	DNA-dependent protein kinase catalytic subunit	36908.2
SEDFSLPAYM[209.0147]DR	P13073	COX4I1	Cytochrome c oxidase subunit 4 isoform 1, mitochondrial	62273.8
SEIIPM[209.0147]FSNLASDEQDSVR	P30153	PPP2R1A	Serine/threonine-protein phosphatase 2A 65 kDa regulatory subunit A alpha isoform	37728.7
SEM[209.0147]EVQDAELK	Q9UQ80	PA2G4	Proliferation-associated protein 2G4	31274
SFM[209.0147]ALSQDIQK	Q14444	CAPRIN1	Caprin-1	35254.1
SFYPEEVSSM[209.0147]VLTK	P11142	HSPA8	Heat shock cognate 71 kDa protein	114970
SGDAAIVDM[209.0147]VPGK	P68104	EEF1A1	Elongation factor 1-alpha 1	310037
SGDAAIVEM[209.0147]VPGK	Q05639	EEF1A2	Elongation factor 1-alpha 2	49940.6
SGGM[209.0147]ERPFVLAR	Q14697	GANAB	Neutral alpha-glucosidase AB	42660.5
SGGM[209.0147]SNELNNIISR	P53396	ACLY	ATP-citrate synthase	24834.8
SGLGELILPENEPGSSIM[209.0147]PGK	P07954	FH	Fumarate hydratase, mitochondrial	41705
SINPDEAVAYGAAVQAAILM[209.0147]GDK	P0DMV8	HSPA1A	Heat shock 70 kDa protein 1A	22023.3
SLAM[15.9949]EM[209.0147]VLTGDR	P30084	ECHS1	Enoyl-CoA hydratase, mitochondrial	24547.5
SLDM[209.0147]DSIIAEVK	P05787	KRT8	Keratin, type II cytoskeletal 8	1.01946e+06
SLLVNPEGPTLM[209.0147]R	P49327	FASN	Fatty acid synthase	192097
SM[209.0147]AASGNLGHTPFVDEL	P22695	UQCRC2	Cytochrome b-c1 complex subunit 2, mitochondrial	49328.1
SNEILTAIIQGM[209.0147]RK	Q14974	KPNB1	Importin subunit beta-1	29638.2
SNILTLM[15.9949]YQC[57.0215]M[209.0147]QDKM[209.0147]PEVR	Q92973	TNPO1	Transportin-1	566.197
SNMDNM[209.0147]FESYINNLR	P05787	KRT8	Keratin, type II cytoskeletal 8	31372.7
SNM[209.0147]DNMFESYINNLR	P05787	KRT8	Keratin, type II cytoskeletal 8	48388.5
SPFEVQVGPEAGM[209.0147]QK	O75369	FLNB	Filamin-B	61244
SPLVM[209.0147]DVLNIQGVQR	Q14204	DYNC1H1	Cytoplasmic dynein 1 heavy chain 1	16251.8
SPQISM[209.0147]SDIDLNLK	Q09666	AHNAK	Neuroblast differentiation-associated protein AHNAK	28190.4
SQNVM[209.0147]AAASIANIVK	P17987	TCP1	T-complex protein 1 subunit alpha	50976.6
SQYEVM[209.0147]AEQNR	P08727	KRT19	Keratin, type I cytoskeletal 19	380023
SQYEVM[209.0147]AEQNRK	P08727	KRT19	Keratin, type I cytoskeletal 19	251746
SRAEAESM[209.0147]YQIK	P05787	KRT8	Keratin, type II cytoskeletal 8	90010.2
SRM[209.0147]GVVPPGTQVEQLLYAK	Q96NB2	SFXN2	Sideroflexin-2	26357.9
SWVNQM[209.0147]ESQTGEASK	P46940	IQGAP1	Ras GTPase-activating-like protein IQGAP1	30952.8
SYDVPPPPM[209.0147]EPDHPFYSNISK	P18669	PGAM1	Phosphoglycerate mutase 1	92796
TAPVQAPPAPVIVTETPEPAM[209.0147]TSGVYRPPGAR	Q9UKY7	CDV3	Protein CDV3 homolog	28943.3
TDLEM[209.0147]QIEGLK	P08727	KRT19	Keratin, type I cytoskeletal 19	1640972
TDPSILGGM[209.0147]IVR	P48047	ATP5PO	ATP synthase subunit O, mitochondrial	38327.3
TDTGEPM[209.0147]GR	P07900	HSP90AA1	Heat shock protein HSP 90-alpha	450758
TETVEEPM[209.0147]EEEEAAK	P14625	HSP90B1	Endoplasmin	151596
TFAPEEISAM[209.0147]VLTK	P11021	HSPA5	Endoplasmic reticulum chaperone BiP	133881
TGTAEM[209.0147]SSILEER	P25705	ATP5F1A	ATP synthase subunit alpha, mitochondrial	85727.3
TIAM[209.0147]DGTEGLVR	P06576	ATP5F1B	ATP synthase subunit beta, mitochondrial	208578
TIGTGLVTNTLAM[209.0147]TEEEK	P49411	TUFM	Elongation factor Tu, mitochondrial	88551.1
TILGTM[209.0147]PAFEVSLQALQK	P04114	APOB	Apolipoprotein B-100	11618.6
TIQGLEIELQSQLSM[209.0147]K	P08727	KRT19	Keratin, type I cytoskeletal 19	82068.9
TKPSDEEM[209.0147]LFIYGHYK	P07108	DBI	Acyl-CoA-binding protein	72856.9
TLM[209.0147]NLGGLAVAR	P37802	TAGLN2	Transgelin-2	208490
TLNDELEIIEGM[209.0147]K	P10809	HSPD1	60 kDa heat shock protein, mitochondrial	152674
TLTIVDTGIGM[209.0147]TK	P07900	HSP90AA1	Heat shock protein HSP 90-alpha	516701
TLVLLM[209.0147]GK	P07737	PFN1	Profilin-1	71222.1
TM[209.0147]QGSEVVNVLK	Q8WUM4	PDCD6IP	Programmed cell death 6-interacting protein	26617.3
TQNPM[209.0147]VTGTSVLGVK	P28070	PSMB4	Proteasome subunit beta type-4	68815.6
TREGNDLYHEM[209.0147]IESGVINLK	P06576	ATP5F1B	ATP synthase subunit beta, mitochondrial	28464.7
TTGIVM[209.0147]DSGDGVTHTVPIYEGYALPHAILR	P63261	ACTG1	Actin, cytoplasmic 2	1.08557e+06
TVLIM[209.0147]ELINNVAK	P06576	ATP5F1B	ATP synthase subunit beta, mitochondrial	52291.4
TVTAM[209.0147]DVVYALK	P62805	H4C1	Histone H4	176998
TVWDWELM[209.0147]NDIK	P14625	HSP90B1	Endoplasmin	88841.1
TYYM[209.0147]SGGLQPVPIVFR	P11177	PDHB	Pyruvate dehydrogenase E1 component subunit beta, mitochondrial	44205.8
VADGLPLAASM[209.0147]QEDEQSGR	O75396	SEC22B	Vesicle-trafficking protein SEC22b	29857.1
VAGM[209.0147]DVELTVEER	P62258	YWHAE	14-3-3 protein epsilon	121868
VALVYGQM[209.0147]NEPPGAR	P06576	ATP5F1B	ATP synthase subunit beta, mitochondrial	289316
VAPAPAAVVPPTGPGM[209.0147]APVPTGVFTDIPISNIR	P10515	DLAT	Dihydrolipoyllysine-residue acetyltransferase component of pyruvate dehydrogenase complex, mitochondrial	10989.2
VDVSAPDVEM[209.0147]QGPDWNLK	Q09666	AHNAK	Neuroblast differentiation-associated protein AHNAK	30367.1
VEAPSLDVHM[209.0147]DSPDINIEGPDVK	Q09666	AHNAK	Neuroblast differentiation-associated protein AHNAK	28337.2
VELDNM[209.0147]PLR	Q15233	NONO	Non-POU domain-containing octamer-binding protein	46041.7
VETGILRPGM[209.0147]VVTFAPVNITTEVK	Q05639	EEF1A2	Elongation factor 1-alpha 2	87912.8
VETGVLKPGM[209.0147]VVTFAPVNVTTEVK	P68104	EEF1A1	Elongation factor 1-alpha 1	306240
VFAQNEEIQEM[209.0147]AQNK	Q8TD06	AGR3	Anterior gradient protein 3	60668.3
VFDAIM[209.0147]NFK	P13639	EEF2	Elongation factor 2	57888.5
VFITDDFHDM[209.0147]MPK	P14625	HSP90B1	Endoplasmin	50944.1
VFITDDFHDM[209.0147]M[15.9949]PK	P14625	HSP90B1	Endoplasmin	91761.3
VHVSEEGTEPEAM[209.0147]LQVLGPK	P06396	GSN	Gelsolin	55504
VIHDNFGIVEGLM[209.0147]TTVHAITATQK	P04406	GAPDH	Glyceraldehyde-3-phosphate dehydrogenase	20591.1
VIISAPSADAPM[15.9949]FVM[209.0147]GVNHEK	P04406	GAPDH	Glyceraldehyde-3-phosphate dehydrogenase	41549.2
VIISAPSADAPM[209.0147]FVM[15.9949]GVNHEK	P04406	GAPDH	Glyceraldehyde-3-phosphate dehydrogenase	41515.6
VITIM[209.0147]QNPR	P62269	RPS18	Small ribosomal subunit protein uS13	26502.3
VLAEPVPLPADPM[209.0147]ELK	Q15526	SURF1	Surfeit locus protein 1	24826.6
VLDFEHFLPM[209.0147]LQTVAK	P60660	MYL6	Myosin light polypeptide 6	42994.4
VLGVNVM[209.0147]LR	P29373	CRABP2	Cellular retinoic acid-binding protein 2	67007.2
VLIVSEDPELPYM[209.0147]RPPLSK	O95831	AIFM1	Apoptosis-inducing factor 1, mitochondrial	42169.5
VLNNM[209.0147]EIGTSLFDEEGAK	P00558	PGK1	Phosphoglycerate kinase 1	173620
VLQGDLVM[209.0147]NVYR	P49327	FASN	Fatty acid synthase	98266.4
VLVEPDAGAGVAVM[209.0147]K	P42126	ECI1	Enoyl-CoA delta isomerase 1, mitochondrial	84375.2
VLYSNM[209.0147]LGEENTYLWR	Q00325	SLC25A3	Solute carrier family 25 member 3	50838.1
VM[209.0147]LGETNPADSK	P22392	NME2	Nucleoside diphosphate kinase B	289537
VM[209.0147]TIAPGLFGTPLLTSLPEK	Q99714	HSD17B10	3-hydroxyacyl-CoA dehydrogenase type-2	10408.3
VM[209.0147]VQPINLIFR	P62304	SNRPE	Small nuclear ribonucleoprotein E	40397.6
VPDGM[209.0147]VGFIIGR	Q96AE4	FUBP1	Far upstream element-binding protein 1	27252.2
VPFDAATLHTSTAM[209.0147]AAQHGM[15.9949]DDDGTGQK	P06396	GSN	Gelsolin	55317.4
VPLPSLSPTM[209.0147]QAGTIAR	P10515	DLAT	Dihydrolipoyllysine-residue acetyltransferase component of pyruvate dehydrogenase complex, mitochondrial	43255
VPTTLM[209.0147]PVNTVALK	Q7Z434	MAVS	Mitochondrial antiviral-signaling protein	35963.2
VQAM[209.0147]QISSEK	Q9UKY7	CDV3	Protein CDV3 homolog	48435.4
VQNM[209.0147]ALYADVGGK	P51571	SSR4	Translocon-associated protein subunit delta	32484.6
VTNGAFTGEISPGM[209.0147]IK	P60174	TPI1	Triosephosphate isomerase	71831.9
VVIGM[209.0147]DVAASEFFR	P06733	ENO1	Alpha-enolase	550320
VVNVSSIM[209.0147]SVR	P16152	CBR1	Carbonyl reductase [NADPH] 1	26743.5
VVPLVQM[209.0147]GETDANVAK	Q96EY8	MMAB	Corrinoid adenosyltransferase MMAB	62913.1
VVTYGM[209.0147]ANLLTGPK	Q99536	VAT1	Synaptic vesicle membrane protein VAT-1 homolog	46423.8
WTSQDSLLGM[209.0147]EFSGR	P49327	FASN	Fatty acid synthase	60701.6
YDDM[209.0147]AAAM[15.9949]K	P31946	YWHAB	14-3-3 protein beta/alpha	120772
YHTSQSGDEM[209.0147]TSLSEYVSR	P08238	HSP90AB1	Heat shock protein HSP 90-beta	160471
YM[209.0147]HSGPVVAMVWEGLNVVK	P15531	NME1	Nucleoside diphosphate kinase A	39817.5
YNILGTNTIM[209.0147]DK	Q00839	HNRNPU	Heterogeneous nuclear ribonucleoprotein U	103898
YPIEHGIITNWDDM[209.0147]EK	P68032	ACTC1	Actin, alpha cardiac muscle 1	1.0456e+06
YPM[209.0147]AVGLNK	Q9Y3U8	RPL36	Large ribosomal subunit protein eL36	34207.9
YRC[57.0215]ELLYEGPPDDEAAM[209.0147]GIK	P13639	EEF2	Elongation factor 2	41875.8
YRDQIPSPGLM[209.0147]VFPK	P54709	ATP1B3	Sodium/potassium-transporting ATPase subunit beta-3	37970.4
YVAVM[209.0147]PPHIGDQPLTGAYTVTLDGR	P30043	BLVRB	Flavin reductase (NADPH)	21262.8
YYTSASGDEM[209.0147]VSLK	P07900	HSP90AA1	Heat shock protein HSP 90-alpha	309417
n[42.0106]ADKPDM[209.0147]GEIASFDK	P63313	TMSB10	Thymosin beta-10	97580
n[42.0106]SDKPDM[209.0147]AEIEK	P62328	TMSB4X	Thymosin beta-4	709682
n[42.0106]SGALDVLQM[209.0147]KEEDVLK	P08865	RPSA	Small ribosomal subunit protein uS2	45761.6
TOTAL UNIQUE PROTEINS = 229

## Sheet: 1 mM peptides
Modified Sequence	Protein ID	Gene	Protein Description	incell_B0_1000uM_Slot2_18_1_1771 Intensity
AAAGELQEDSGLM[209.0147]ALAK	Q9BUP0	EFHD1	EF-hand domain-containing protein D1	53193
AALM[209.0147]ESQGQQQEER	Q14980	NUMA1	Nuclear mitotic apparatus protein 1	32696.9
AAVDAGFVPNDM[209.0147]QVGQTGK	P13804	ETFA	Electron transfer flavoprotein subunit alpha, mitochondrial	126298
ADDPSSYM[209.0147]EVVQAANTSGNWEELVK	Q00610	CLTC	Clathrin heavy chain 1	25913.3
ADEDPIM[15.9949]GFHQM[209.0147]FLLK	P61970	NUTF2	Nuclear transport factor 2	41426.6
ADEDPIM[209.0147]GFHQM[15.9949]FLLK	P61970	NUTF2	Nuclear transport factor 2	43508.8
AEAESM[209.0147]YQIK	P05787	KRT8	Keratin, type II cytoskeletal 8	293824
AEGSDVANAVLDGADC[57.0215]IM[209.0147]LSGETAK	P14618	PKM	Pyruvate kinase PKM	9959.76
AELDDTPM[209.0147]R	P23246	SFPQ	Splicing factor, proline- and glutamine-rich	61001.1
AFDSGIIPM[209.0147]EFVNK	P53396	ACLY	ATP-citrate synthase	61804.2
AFM[15.9949]EALQAGADISM[209.0147]IGQFGVGFYSAYLVAEK	P07900	HSP90AA1	Heat shock protein HSP 90-alpha	25874.2
AFPM[209.0147]PGFDEH	P34897	SHMT2	Serine hydroxymethyltransferase, mitochondrial	45120
AFVHWYVGEGM[15.9949]EEGEFSEAREDM[209.0147]AALEK	Q9BQE3	TUBA1C	Tubulin alpha-1C chain	37217.9
AFYPEEISSM[209.0147]VLTK	P0DMV8	HSPA1A	Heat shock 70 kDa protein 1A	116794
AGAGSATLSM[209.0147]AYAGAR	P40926	MDH2	Malate dehydrogenase, mitochondrial	85951.3
AGDM[15.9949]ENAENILTVM[209.0147]R	P42704	LRPPRC	Leucine-rich PPR motif-containing protein, mitochondrial	45007.3
AGDM[209.0147]ENAENILTVM[15.9949]R	P42704	LRPPRC	Leucine-rich PPR motif-containing protein, mitochondrial	45513.3
AGGSASAM[209.0147]LQPLLDNQVGFK	P20618	PSMB1	Proteasome subunit beta type-1	24528.8
AGM[209.0147]SAEQAQGLLEK	Q9Y2Q3	GSTK1	Glutathione S-transferase kappa 1	27348.1
AIEM[209.0147]LGGELGSK	P07954	FH	Fumarate hydratase, mitochondrial	56840
AIGAVPLIQGEYM[209.0147]IPC[57.0215]EK	P07339	CTSD	Cathepsin D	47305.4
AIGVLTSGGDAQGM[209.0147]NAAVR	Q01813	PFKP	ATP-dependent 6-phosphofructokinase, platelet type	44134.4
AILVDLEPGTM[209.0147]DSVR	P07437	TUBB	Tubulin beta chain	792252
AIM[209.0147]AQLPQEQK	P35221	CTNNA1	Catenin alpha-1	29960.7
AIM[209.0147]TYVSSFYHAFSGAQK	O43707	ACTN4	Alpha-actinin-4	22304
AITGASLADIM[209.0147]AK	P83731	RPL24	Large ribosomal subunit protein eL24	89645.5
AKFEELNM[209.0147]DLFR	P11021	HSPA5	Endoplasmic reticulum chaperone BiP	1.15412e+06
ALDIAENEM[15.9949]PGLM[209.0147]R	P23526	AHCY	Adenosylhomocysteinase	71238.2
ALDIAENEM[209.0147]PGLM[15.9949]R	P23526	AHCY	Adenosylhomocysteinase	71612.6
ALDTM[209.0147]NFDVIK	P11940	PABPC1	Polyadenylate-binding protein 1	139835
ALM[15.9949]LQGVDLLADAVAVTM[209.0147]GPK	P10809	HSPD1	60 kDa heat shock protein, mitochondrial	21940.6
ALM[209.0147]GSPQLVAAVVR	P14923	JUP	Junction plakoglobin	120316
ALM[209.0147]LQGVDLLADAVAVTM[15.9949]GPK	P10809	HSPD1	60 kDa heat shock protein, mitochondrial	55593.9
ALQDEWDAVM[209.0147]LHSFTLR	Q9UMS4	PRPF19	Pre-mRNA-processing factor 19	22148.3
ALTLPGSSENEYIM[209.0147]K	P55060	CSE1L	Exportin-2	44079.8
ALTVPELTQQM[209.0147]FDAK	P68371	TUBB4B	Tubulin beta-4B chain	49839.7
AM[15.9949]ADPEVQQIM[209.0147]SDPAM[15.9949]R	P31948	STIP1	Stress-induced-phosphoprotein 1	23094.3
AM[15.9949]TTGAIAAM[209.0147]LSTILYSR	P20618	PSMB1	Proteasome subunit beta type-1	33170.3
AM[209.0147]EAVAAQGK	P18669	PGAM1	Phosphoglycerate mutase 1	37675.4
AM[209.0147]GIMNSFVNDIFER	O60814	H2BC12	Histone H2B type 1-K	19747.1
AM[209.0147]GIM[15.9949]NSFVNDIFER	O60814	H2BC12	Histone H2B type 1-K	739343
AM[209.0147]NGESLDGR	P98179	RBM3	RNA-binding protein 3	38376.7
AM[209.0147]YLPDTLSPADQLK	O95202	LETM1	Mitochondrial proton/calcium exchanger protein	39679.7
ANIVHLM[209.0147]LSSPEQIQK	P55060	CSE1L	Exportin-2	28628.7
APNISM[209.0147]PDVDLNLK	Q09666	AHNAK	Neuroblast differentiation-associated protein AHNAK	51183.5
AQEIAM[209.0147]QNR	Q9HCC0	MCCC2	Methylcrotonoyl-CoA carboxylase beta chain, mitochondrial	56427.3
ATESGAQSAPLPM[209.0147]EGVDISPK	Q02790	FKBP4	Peptidyl-prolyl cis-trans isomerase FKBP4	179991
ATNVVM[209.0147]NYSEIESK	Q14677	CLINT1	Clathrin interactor 1	38767.4
ATPLSSTVTLSM[209.0147]SADVPLVVEYK	P12004	PCNA	Proliferating cell nuclear antigen	53349.6
ATSNVFAM[209.0147]FDQSQIQEFK	O14950	MYL12B	Myosin regulatory light chain 12B	94104.7
AVC[57.0215]M[209.0147]LSNTTAIAEAWAR	P68366	TUBA4A	Tubulin alpha-4A chain	28723.6
AVLVDLEPGTM[209.0147]DSVR	P68371	TUBB4B	Tubulin beta-4B chain	634851
AVTPPM[209.0147]PLLTPATPGGLPPAAAVAAAAATAK	Q9UHX1	PUF60	Poly(U)-binding-splicing factor PUF60	59737.8
DAEDAM[15.9949]DAM[209.0147]DGAVLDGR	Q01130	SRSF2	Serine/arginine-rich splicing factor 2	59081.7
DAGM[209.0147]QLQGYR	P00505	GOT2	Aspartate aminotransferase, mitochondrial	32911.6
DAGTIAGLNVM[209.0147]R	P11021	HSPA5	Endoplasmic reticulum chaperone BiP	244242
DAINQGM[209.0147]DEELERDEK	P11177	PDHB	Pyruvate dehydrogenase E1 component subunit beta, mitochondrial	31588
DASLM[209.0147]VTNDGATILK	P78371	CCT2	T-complex protein 1 subunit beta	47721.5
DDDSNFHM[209.0147]DFIVAASNLR	P22314	UBA1	Ubiquitin-like modifier-activating enzyme 1	47490.4
DELHIVEAEAM[209.0147]NYEGSPIK	P06748	NPM1	Nucleophosmin	252812
DFIDSLGLLHEQNM[209.0147]AK	Q7L2H7	EIF3M	Eukaryotic translation initiation factor 3 subunit M	40814.5
DFM[209.0147]IQGGDFTR	P23284	PPIB	Peptidyl-prolyl cis-trans isomerase B	94971.4
DFTVSAM[209.0147]HGDM[15.9949]DQK	P60842	EIF4A1	Eukaryotic initiation factor 4A-I	84197.2
DGDSVM[209.0147]VLPTIPEEEAK	P30041	PRDX6	Peroxiredoxin-6	126304
DGDVTVTNDGATILSM[209.0147]M[15.9949]DVDHQIAK	P48643	CCT5	T-complex protein 1 subunit epsilon	36193.5
DGM[209.0147]DNQGGYGSVGR	P31942	HNRNPH3	Heterogeneous nuclear ribonucleoprotein H3	32254.9
DGNVLLHEM[209.0147]QIQHPTASLIAK	P40227	CCT6A	T-complex protein 1 subunit zeta	28426
DGRM[209.0147]LFDYLADK	P60228	EIF3E	Eukaryotic translation initiation factor 3 subunit E	13991.5
DHASIQM[209.0147]NVAEVDK	P63220	RPS21	Small ribosomal subunit protein eS21	31934.7
DIELVM[209.0147]SQANVSR	E9PAV3	NACA	Nascent polypeptide-associated complex subunit alpha, muscle-specific form	59932
DIVVQETM[209.0147]EDIDK	O43852	CALU	Calumenin	41840.1
DKLESEM[209.0147]EDAYHEHQANLLR	P23246	SFPQ	Splicing factor, proline- and glutamine-rich	36069.3
DLISHDEM[209.0147]FSDIYK	P13693	TPT1	Translationally-controlled tumor protein	43619.9
DLTDYLM[209.0147]K	P63261	ACTG1	Actin, cytoplasmic 2	95108.5
DLYANTVLSGGTTM[15.9949]YPGIADRM[209.0147]QK	P63261	ACTG1	Actin, cytoplasmic 2	22718
DLYANTVLSGGTTM[209.0147]YPGIADR	P63261	ACTG1	Actin, cytoplasmic 2	1.64667e+06
DM[209.0147]AQLPETEIAPAK	P27816	MAP4	Microtubule-associated protein 4	26868.1
DM[209.0147]LEAGILDTYLGK	P50990	CCT8	T-complex protein 1 subunit theta	24366.5
DNSTM[209.0147]GYM[15.9949]AAK	P07900	HSP90AA1	Heat shock protein HSP 90-alpha	71163.8
DNSTM[209.0147]GYM[15.9949]M[15.9949]AK	P08238	HSP90AB1	Heat shock protein HSP 90-beta	109644
DPDAQPGGELM[209.0147]LGGTDSK	P07339	CTSD	Cathepsin D	119626
DSLDPSFTHAM[209.0147]QLLTAEIEK	Q07666	KHDRBS1	KH domain-containing, RNA-binding, signal transduction-associated protein 1	32763.8
DSLLQDGEFSM[209.0147]DLR	P07737	PFN1	Profilin-1	97300.9
DSPYM[209.0147]AFIHPATGGYNPDLVR	O75369	FLNB	Filamin-B	25850.8
DSTLIM[209.0147]QLLR	P62258	YWHAE	14-3-3 protein epsilon	590730
DVDEAYM[209.0147]NK	P05787	KRT8	Keratin, type II cytoskeletal 8	253130
DVSELTGFPEM[209.0147]LGGR	P31939	ATIC	Bifunctional purine biosynthesis protein ATIC	130288
EAATLEVERPLPM[209.0147]EVEK	P51858	HDGF	Hepatoma-derived growth factor	71108.1
EADIDGDGQVNYEEFVQM[15.9949]M[209.0147]TAK	P0DP23	CALM1	Calmodulin-1	56755.2
EADIDGDGQVNYEEFVQM[209.0147]M[15.9949]TAK	P0DP23	CALM1	Calmodulin-1	129174
EAFNM[209.0147]IDQNRDGFIDK	O14950	MYL12B	Myosin regulatory light chain 12B	27922.9
EAGVEM[209.0147]GDEDDLSTPNEK	P14868	DARS1	Aspartate--tRNA ligase, cytoplasmic	36374.2
EAINLLEPM[209.0147]TNDPVNYVR	Q99460	PSMD1	26S proteasome non-ATPase regulatory subunit 1	14282.6
EAM[209.0147]RIGAEVYHNLK	P06733	ENO1	Alpha-enolase	110714
EASM[209.0147]VITESPAALQLR	P27105	STOM	Stomatin	42050
EAVAM[209.0147]ESYAK	P78371	CCT2	T-complex protein 1 subunit beta	36019.1
EAYM[209.0147]GNVLQGGEGQAPTR	P24752	ACAT1	Acetyl-CoA acetyltransferase, mitochondrial	122434
EDLHDM[209.0147]LASLGK	O14950	MYL12B	Myosin regulatory light chain 12B	64107.7
EDLTEIRDM[209.0147]LLANK	P05388	RPLP0	Large ribosomal subunit protein uL10	23033.4
EFEPLLNWM[209.0147]K	P14625	HSP90B1	Endoplasmin	137944
EGGGNNLYGEEM[209.0147]VQALK	P48637	GSS	Glutathione synthetase	35501.3
EGM[15.9949]NIVEAM[209.0147]ER	P62937	PPIA	Peptidyl-prolyl cis-trans isomerase A	203207
EGM[209.0147]NIVEAM[15.9949]ER	P62937	PPIA	Peptidyl-prolyl cis-trans isomerase A	404765
EGNDLYHEM[209.0147]IESGVINLK	P06576	ATP5F1B	ATP synthase subunit beta, mitochondrial	93936.2
EGTGTEM[15.9949]PM[209.0147]IGDR	Q02790	FKBP4	Peptidyl-prolyl cis-trans isomerase FKBP4	44793.5
EIGNIISDAM[209.0147]KK	P10809	HSPD1	60 kDa heat shock protein, mitochondrial	156772
EILDGLAYIHEKGM[209.0147]IHR	Q9P2K8	EIF2AK4	eIF-2-alpha kinase GCN2	39157.5
EITALAPSTM[209.0147]K	P63261	ACTG1	Actin, cytoplasmic 2	704140
EKPSYDTETDPSEGLM[209.0147]NVLK	Q9HB71	CACYBP	Calcyclin-binding protein	33571.3
ELAILLGM[209.0147]LDPAEK	P30041	PRDX6	Peroxiredoxin-6	19386.1
ELAM[209.0147]PGEDLK	P49411	TUFM	Elongation factor Tu, mitochondrial	56894.5
ELEDATETADAM[209.0147]NR	P35579	MYH9	Myosin-9	32632.7
ELNVM[209.0147]FIETSAK	P20340	RAB6A	Ras-related protein Rab-6A	38446.8
ELQSQISDTSVVLSM[209.0147]DNSR	P05787	KRT8	Keratin, type II cytoskeletal 8	1.84542e+06
ELTNDGELILTM[209.0147]TADDVVC[57.0215]TR	P29373	CRABP2	Cellular retinoic acid-binding protein 2	16320.9
EM[209.0147]FEDTVEER	Q16576	RBBP7	Histone-binding protein RBBP7	27662.9
EM[209.0147]NDAAM[15.9949]FYTNR	Q01518	CAP1	Adenylyl cyclase-associated protein 1	36069.1
ERVEAVNM[15.9949]AEGIIHDTETKM[209.0147]EEFK	P38646	HSPA9	Stress-70 protein, mitochondrial	23276.9
ERVEAVNM[209.0147]AEGIIHDTETK	P38646	HSPA9	Stress-70 protein, mitochondrial	82734.8
ESTGAQVQVAGDM[209.0147]LPNSTER	Q15365	PCBP1	Poly(rC)-binding protein 1	95541.4
ESVNAAFEM[209.0147]TLTEGSK	P30084	ECHS1	Enoyl-CoA hydratase, mitochondrial	60148.8
ETADTDTADQVM[209.0147]ASFK	P12814	ACTN1	Alpha-actinin-1	89345.8
ETM[209.0147]QSLNDR	P05783	KRT18	Keratin, type I cytoskeletal 18	274868
EVAGHTEQLQM[209.0147]SR	P08727	KRT19	Keratin, type I cytoskeletal 19	81435.3
EVDEQM[209.0147]LNVQNK	P07437	TUBB	Tubulin beta chain	232644
EVIPVNVPEAQEEM[209.0147]K	P07814	EPRS1	Bifunctional glutamate/proline--tRNA ligase	44699.1
EYQELM[209.0147]NVK	P05787	KRT8	Keratin, type II cytoskeletal 8	134872
FAGLHFFNPVPVM[209.0147]K	Q16836	HADH	Hydroxyacyl-coenzyme A dehydrogenase, mitochondrial	25015.1
FAM[15.9949]KEM[209.0147]GTPDVR	P62899	RPL31	Large ribosomal subunit protein eL31	67482.2
FAQPGSFEYEYAM[209.0147]R	Q15233	NONO	Non-POU domain-containing octamer-binding protein	31297.7
FDDAVVQSDM[209.0147]K	P11142	HSPA8	Heat shock cognate 71 kDa protein	135748
FDEILEASDGIM[209.0147]VAR	P14618	PKM	Pyruvate kinase PKM	52255.8
FDGILGM[209.0147]AYPR	P07339	CTSD	Cathepsin D	89741.6
FDVPGDENAEM[209.0147]DAR	P46940	IQGAP1	Ras GTPase-activating-like protein IQGAP1	39183.6
FEGGVVIAADM[209.0147]LGSYGSLAR	P28070	PSMB4	Proteasome subunit beta type-4	27031.8
FGDPVVQSDM[209.0147]K	P0DMV8	HSPA1A	Heat shock 70 kDa protein 1A	95112.4
FGGGNPELLTQM[209.0147]VSK	P40939	HADHA	Trifunctional enzyme subunit alpha, mitochondrial	56716
FGIQAQM[209.0147]VTTDFQK	P49720	PSMB3	Proteasome subunit beta type-3	50941.2
FGQAATM[209.0147]EGIGAIGGTPPAFNR	Q15233	NONO	Non-POU domain-containing octamer-binding protein	102789
FIM[15.9949]LNLM[209.0147]HETTDK	Q8TD06	AGR3	Anterior gradient protein 3	36971.9
FIM[209.0147]LNLM[15.9949]HETTDK	Q8TD06	AGR3	Anterior gradient protein 3	40471.2
FINM[209.0147]NGLMEDPMK	O75376	NCOR1	Nuclear receptor corepressor 1	15015.1
FLAAGTHLGGTNLDFQM[209.0147]EQYIYK	P08865	RPSA	Small ribosomal subunit protein uS2	19779.7
FLSQPFQVAEVFTGHM[209.0147]GK	P06576	ATP5F1B	ATP synthase subunit beta, mitochondrial	488110
FM[15.9949]NPFNM[209.0147]PNLYQK	P31948	STIP1	Stress-induced-phosphoprotein 1	36496.4
FM[209.0147]NPFNM[15.9949]PNLYQK	P31948	STIP1	Stress-induced-phosphoprotein 1	34425.7
FM[209.0147]QASEDLLK	P15531	NME1	Nucleoside diphosphate kinase A	92157.8
FQM[209.0147]AYSNLLR	P37108	SRP14	Signal recognition particle 14 kDa protein	33312.8
FQTM[209.0147]SDQIIGR	O75506	HSBP1	Heat shock factor-binding protein 1	47510.4
FSHEEIAM[209.0147]ATVTALR	P04075	ALDOA	Fructose-bisphosphate aldolase A	123288
FSHEEIAM[209.0147]ATVTALRR	P04075	ALDOA	Fructose-bisphosphate aldolase A	88207.7
FSVGGM[209.0147]TDVAEIK	P36776	LONP1	Lon protease homolog, mitochondrial	21786.8
FVFSLVDAM[209.0147]NGK	P40926	MDH2	Malate dehydrogenase, mitochondrial	31644.5
FVM[209.0147]QEEFSR	P30101	PDIA3	Protein disulfide-isomerase A3	58837.8
FYEQM[209.0147]NGPVAGASR	P29692	EEF1D	Elongation factor 1-delta	44345.5
GADDAM[209.0147]ESSKPGPVQVVLVQK	Q6DD88	ATL3	Atlastin-3	36306.1
GAEEM[15.9949]ETVIPVDVM[209.0147]R	Q99497	PARK7	Parkinson disease protein 7	133017
GAEEM[15.9949]ETVIPVDVM[209.0147]RR	Q99497	PARK7	Parkinson disease protein 7	35528.4
GAM[15.9949]PPAPVPAGTPAPPGPATM[209.0147]M[15.9949]PDGTLGLTPPTTER	Q15233	NONO	Non-POU domain-containing octamer-binding protein	46240
GASQAGM[15.9949]TGYGM[209.0147]PR	P37802	TAGLN2	Transgelin-2	35204.6
GDYPLEAVRM[209.0147]QHLIAR	P14618	PKM	Pyruvate kinase PKM	63834.2
GEENLM[209.0147]DAQVK	P50990	CCT8	T-complex protein 1 subunit theta	40075.9
GEM[209.0147]M[15.9949]DLQHGSLFLR	P00338	LDHA	L-lactate dehydrogenase A chain	46386.6
GFQQILAGEYDHLPEQAFYM[209.0147]VGPIEEAVAK	P06576	ATP5F1B	ATP synthase subunit beta, mitochondrial	26934.4
GGIVGM[209.0147]TLPIAR	Q99714	HSD17B10	3-hydroxyacyl-CoA dehydrogenase type-2	46943.1
GGKPEPPAM[209.0147]PQPVPTA	P23396	RPS3	Small ribosomal subunit protein uS3	199282
GGLGGGYGGASGM[209.0147]GGITAVTVNQSLLSPLVLEVDPNIQAVR	P05787	KRT8	Keratin, type II cytoskeletal 8	40034.4
GGM[15.9949]GSGGLATGIAGGLAGM[209.0147]GGIQNEK	P05783	KRT18	Keratin, type I cytoskeletal 18	348807
GGM[209.0147]GSGGLATGIAGGLAGM[15.9949]GGIQNEK	P05783	KRT18	Keratin, type I cytoskeletal 18	725531
GHVFEESQVAGTPM[209.0147]FVVK	P13639	EEF2	Elongation factor 2	26710.2
GIGM[15.9949]GNIGPAGM[209.0147]GM[15.9949]EGIGFGINK	P52272	HNRNPM	Heterogeneous nuclear ribonucleoprotein M	83795.7
GIGM[209.0147]GNIGPAGM[15.9949]GM[15.9949]EGIGFGINK	P52272	HNRNPM	Heterogeneous nuclear ribonucleoprotein M	106522
GINTLVTYDM[209.0147]VPEPK	P20674	COX5A	Cytochrome c oxidase subunit 5A, mitochondrial	251299
GISQEQM[209.0147]NEFR	P12814	ACTN1	Alpha-actinin-1	53611.1
GLKDGTILC[57.0215]TLM[209.0147]NKLQPGSVPK	Q99439	CNN2	Calponin-2	28360.9
GLLSDSM[209.0147]TDVPVDTGVAAR	O43399	TPD52L2	Tumor protein D54	55588
GM[209.0147]SLNLEPDNVGVVVFGNDK	P25705	ATP5F1A	ATP synthase subunit alpha, mitochondrial	146433
GPGVDLPSVNLSM[209.0147]PK	Q09666	AHNAK	Neuroblast differentiation-associated protein AHNAK	57736.7
GPTVGGGLPGIGVQGLEGNLQM[209.0147]PGIK	Q09666	AHNAK	Neuroblast differentiation-associated protein AHNAK	37733.5
GSNM[209.0147]DFREPTEEER	Q15056	EIF4H	Eukaryotic translation initiation factor 4H	52445.6
GSTDNLM[209.0147]DDIER	P50990	CCT8	T-complex protein 1 subunit theta	43999.2
GVAINM[209.0147]VTEEDKR	P60842	EIF4A1	Eukaryotic initiation factor 4A-I	35771.6
GVAPLWM[209.0147]R	Q00325	SLC25A3	Solute carrier family 25 member 3	53949.9
GVDIVM[209.0147]DPLGGSDTAK	Q99536	VAT1	Synaptic vesicle membrane protein VAT-1 homolog	65211.2
GVEEEEEDGEM[209.0147]RE	P62306	SNRPF	Small nuclear ribonucleoprotein F	99394.4
GVIDM[209.0147]GNSLIER	Q13813	SPTAN1	Spectrin alpha chain, non-erythrocytic 1	15134.1
GVIQVYDLGQDGQGM[209.0147]SR	O75694	NUP155	Nuclear pore complex protein Nup155	34024.4
GVM[209.0147]LAVDAVIAELK	P10809	HSPD1	60 kDa heat shock protein, mitochondrial	8474.31
GVM[209.0147]LAVDAVIAELKK	P10809	HSPD1	60 kDa heat shock protein, mitochondrial	91367
GVNAIVYM[209.0147]IDAADREK	Q9NVJ2	ARL8B	ADP-ribosylation factor-like protein 8B	21531
GVVDSEDLPLNISREM[209.0147]LQQSK	P07900	HSP90AA1	Heat shock protein HSP 90-alpha	196347
IAQDLEM[209.0147]YGINYFEIK	P15311	EZR	Ezrin	113077
IAQDLEM[209.0147]YGVNYFEIK	P35241	RDX	Radixin	36344
IDINM[209.0147]SGFNETDDLK	P13797	PLS3	Plastin-3	30139.7
IEGEM[209.0147]QVPDVDIR	Q09666	AHNAK	Neuroblast differentiation-associated protein AHNAK	35899
IETIEVM[209.0147]EDR	P51991	HNRNPA3	Heterogeneous nuclear ribonucleoprotein A3	42467.7
IEVIEIM[209.0147]TDR	P09651	HNRNPA1	Heterogeneous nuclear ribonucleoprotein A1	63835.3
IGEHTPSALAIM[209.0147]ENANVLAR	P04075	ALDOA	Fructose-bisphosphate aldolase A	298222
IGNTGGM[209.0147]LDNILASK	P53396	ACLY	ATP-citrate synthase	64325.5
IIASSPEM[209.0147]NLPTVSALR	Q96C36	PYCR2	Pyrroline-5-carboxylate reductase 2	36002.8
IIGATDSSGELM[209.0147]FLM[15.9949]K	Q13185	CBX3	Chromobox protein homolog 3	59926.7
IIGLDQVAGM[209.0147]SETALPGAFK	P35579	MYH9	Myosin-9	22210.4
IKWGDAGAEYVVESTGVFTTM[209.0147]EK	P04406	GAPDH	Glyceraldehyde-3-phosphate dehydrogenase	112244
ILDQGEDFPASEM[209.0147]TR	P30040	ERP29	Endoplasmic reticulum resident protein 29	307402
ILIANTGM[209.0147]DTDK	P78371	CCT2	T-complex protein 1 subunit beta	95183.6
ILLANFLAQTEALM[209.0147]RGK	P06744	GPI	Glucose-6-phosphate isomerase	20900.2
ILM[209.0147]DKPEM[15.9949]NVVLK	P55786	NPEPPS	Puromycin-sensitive aminopeptidase	46462.7
ILM[209.0147]VGLDAAGK	P84077	ARF1	ADP-ribosylation factor 1	75179.9
ILPEYLSNWTM[209.0147]EK	O95831	AIFM1	Apoptosis-inducing factor 1, mitochondrial	30036
ILVATNLFGRGM[209.0147]DIER	Q13838	DDX39B	Spliceosome RNA helicase DDX39B	60902.8
ILYM[209.0147]TDEVNDPSLTIK	P00403	MT-CO2	Cytochrome c oxidase subunit 2	155400
IM[15.9949]QSSSEVGYDAM[15.9949]AGDFVNM[209.0147]VEK	P10809	HSPD1	60 kDa heat shock protein, mitochondrial	54370.6
IM[209.0147]ATPEQVGK	P12956	XRCC6	X-ray repair cross-complementing protein 6	45472.3
IM[209.0147]DPNIVGSEHYDVAR	P06576	ATP5F1B	ATP synthase subunit beta, mitochondrial	197189
IM[209.0147]EGPAFNFLDAPAVR	P11177	PDHB	Pyruvate dehydrogenase E1 component subunit beta, mitochondrial	227406
IM[209.0147]FVDPSLTVR	O95994	AGR2	Anterior gradient protein 2 homolog	911371
IM[209.0147]NTFSVVPSPK	P07437	TUBB	Tubulin beta chain	53737.2
IM[209.0147]NVIGEPIDER	P06576	ATP5F1B	ATP synthase subunit beta, mitochondrial	456481
IM[209.0147]NVIGEPIDERGPIK	P06576	ATP5F1B	ATP synthase subunit beta, mitochondrial	218726
IM[209.0147]QSSSEVGYDAM[15.9949]AGDFVNM[15.9949]VEK	P10809	HSPD1	60 kDa heat shock protein, mitochondrial	46696.4
IM[209.0147]VANIEEVLQR	O75396	SEC22B	Vesicle-trafficking protein SEC22b	86136.3
IPDQLVILDM[209.0147]K	P49755	TMED10	Transmembrane emp24 domain-containing protein 10	51766.3
IPM[209.0147]PDFDLHLK	Q09666	AHNAK	Neuroblast differentiation-associated protein AHNAK	28394.8
IPNIYAIGDVVAGPM[209.0147]LAHK	P09622	DLD	Dihydrolipoyl dehydrogenase, mitochondrial	16918.4
IPSAVGYQPTLATDM[15.9949]GTM[209.0147]QER	P06576	ATP5F1B	ATP synthase subunit beta, mitochondrial	151173
IPSAVGYQPTLATDM[209.0147]GTM[15.9949]QER	P06576	ATP5F1B	ATP synthase subunit beta, mitochondrial	152907
IQDVGLVPM[209.0147]GGVM[15.9949]SGAVPAAAAQEAVEEDIPIAK	P52815	MRPL12	Large ribosomal subunit protein bL12m	109355
IQLINNM[209.0147]LDK	P00558	PGK1	Phosphoglycerate kinase 1	92917.3
IREEYPDRIM[209.0147]NTFSVVPSPK	P07437	TUBB	Tubulin beta chain	142077
IREYFGGFGEVESIELPM[209.0147]DNK	Q14103	HNRNPD	Heterogeneous nuclear ribonucleoprotein D0	30382.4
IRFLILPDM[209.0147]LK	P62318	SNRPD3	Small nuclear ribonucleoprotein Sm D3	36925.1
IRVDIIENQVM[209.0147]DFR	P21266	GSTM3	Glutathione S-transferase Mu 3	84388.5
ISATSIFFESM[209.0147]PYK	P34897	SHMT2	Serine hydroxymethyltransferase, mitochondrial	36170.8
ISIEM[209.0147]HGTLEDQLSHLR	P12814	ACTN1	Alpha-actinin-1	54974.4
ISM[209.0147]PDFDLHLK	Q09666	AHNAK	Neuroblast differentiation-associated protein AHNAK	119074
ISM[209.0147]PDIDLNLK	Q09666	AHNAK	Neuroblast differentiation-associated protein AHNAK	76013.1
ISM[209.0147]PDVDLHLK	Q09666	AHNAK	Neuroblast differentiation-associated protein AHNAK	96600.2
ISQM[209.0147]PVILTPLHFDRDPLQK	P49915	GMPS	GMP synthase [glutamine-hydrolyzing]	26270.4
ISVM[209.0147]GGEQAANVLATITK	Q9HCC0	MCCC2	Methylcrotonoyl-CoA carboxylase beta chain, mitochondrial	96925.6
ISVNNVLPVFDNLM[209.0147]QQK	P07339	CTSD	Cathepsin D	405921
ISVREPM[209.0147]QTGIK	P25705	ATP5F1A	ATP synthase subunit alpha, mitochondrial	52614.9
ITLDNAYM[209.0147]EK	P14618	PKM	Pyruvate kinase PKM	75778.3
ITM[209.0147]QNLNDR	P08727	KRT19	Keratin, type I cytoskeletal 19	550183
IVM[209.0147]FTIDIGEAPK	Q15363	TMED2	Transmembrane emp24 domain-containing protein 2	32346.6
IVSQLLTLM[209.0147]DGLK	P55072	VCP	Transitional endoplasmic reticulum ATPase	46293.8
KGEPVSAEDLGVSGALTVLM[209.0147]K	P11586	MTHFD1	C-1-tetrahydrofolate synthase, cytoplasmic	19131.3
KPEDWDEEM[209.0147]DGEWEPPVIQNPEYK	P27797	CALR	Calreticulin	53384.5
KQGGLGPM[209.0147]NIPLVSDPK	Q06830	PRDX1	Peroxiredoxin-1	44849.9
KYTLPPGVDPTQVSSSLSPEGTLTVEAPM[209.0147]PK	P04792	HSPB1	Heat shock protein beta-1	295794
LADEQLSSVIQDM[209.0147]AVR	Q8NFV4	ABHD11	Protein ABHD11	33384.1
LALDM[209.0147]EIHAYR	P02545	LMNA	Prelamin-A/C	64428.8
LALDM[209.0147]EISAYRK	P20700	LMNB1	Lamin-B1	25155.7
LALQQDLTSM[209.0147]APGLVIQAVR	O94905	ERLIN2	Erlin-2	24327.8
LAM[15.9949]QEFM[209.0147]ILPVGAANFR	P06733	ENO1	Alpha-enolase	660830
LAM[209.0147]QEFM[15.9949]ILPVGAANFR	P06733	ENO1	Alpha-enolase	574540
LATQLTGPVM[209.0147]PVR	P26373	RPL13	Large ribosomal subunit protein eL13	133363
LAVNM[15.9949]VPFPRLHFFM[209.0147]PGFAPLTSR	P07437	TUBB	Tubulin beta chain	24023
LAVNM[209.0147]VPFPR	P07437	TUBB	Tubulin beta chain	200475
LAVNM[209.0147]VPFPRLHFFM[15.9949]PGFAPLTSR	P07437	TUBB	Tubulin beta chain	24908.7
LDLAGRDLTDYLM[209.0147]K	P63261	ACTG1	Actin, cytoplasmic 2	679059
LDLIAQQM[15.9949]M[209.0147]PEVR	P36543	ATP6V1E1	V-type proton ATPase subunit E 1	117245
LDLIAQQM[209.0147]M[15.9949]PEVR	P36543	ATP6V1E1	V-type proton ATPase subunit E 1	24357.4
LDPGLIM[209.0147]EQVK	Q9Y5L4	TIMM13	Mitochondrial import inner membrane translocase subunit Tim13	42960.1
LDQPM[209.0147]TEIVSR	P22314	UBA1	Ubiquitin-like modifier-activating enzyme 1	64141.1
LEEM[15.9949]INELAVAM[209.0147]TAVK	Q15363	TMED2	Transmembrane emp24 domain-containing protein 2	62092.6
LELFLPEEYPM[209.0147]AAPK	P61088	UBE2N	Ubiquitin-conjugating enzyme E2 N	126946
LESGM[209.0147]QNMSIHTK	P05787	KRT8	Keratin, type II cytoskeletal 8	51333.6
LFEM[209.0147]VLGPAAYNVPLPK	Q16891	IMMT	MICOS complex subunit MIC60	55778.9
LFPLIQAM[209.0147]HPTLAGK	P11940	PABPC1	Polyadenylate-binding protein 1	90244
LGADAVGM[209.0147]STVPEVIVAR	P00491	PNP	Purine nucleoside phosphorylase	51801
LGGAGM[209.0147]ER	P52272	HNRNPM	Heterogeneous nuclear ribonucleoprotein M	87627.9
LGLM[209.0147]RDDTIYEDEDVK	P14927	UQCRB	Cytochrome b-c1 complex subunit 7	37310.7
LGQM[209.0147]VLSGVDTVLGK	O60664	PLIN3	Perilipin-3	78079.3
LGQSDPAPLQHQM[209.0147]DIYQK	P29401	TKT	Transketolase	37875
LHFFM[209.0147]PGFAPLTSR	P07437	TUBB	Tubulin beta chain	81460.7
LHNM[209.0147]IVDLDNVVK	Q16891	IMMT	MICOS complex subunit MIC60	18151
LIDDM[209.0147]VAQVLK	P48735	IDH2	Isocitrate dehydrogenase [NADP], mitochondrial	87560.7
LILPVGPAGGNQM[209.0147]LEQYDK	P22061	PCMT1	Protein-L-isoaspartate(D-aspartate) O-methyltransferase	86444.1
LIPEM[15.9949]DQIFTEVEM[209.0147]TTLEK	Q9Y4L1	HYOU1	Hypoxia up-regulated protein 1	20635
LIPEM[209.0147]DQIFTEVEM[15.9949]TTLEK	Q9Y4L1	HYOU1	Hypoxia up-regulated protein 1	34658.6
LITLEEEM[209.0147]TK	P07237	P4HB	Protein disulfide-isomerase	213279
LKGEM[209.0147]M[15.9949]DLQHGSLFLR	P00338	LDHA	L-lactate dehydrogenase A chain	272002
LKLEAELGNM[209.0147]QGLVEDFK	P05787	KRT8	Keratin, type II cytoskeletal 8	32486.7
LKQM[209.0147]FGNADM[15.9949]NTFPTFK	P18859	ATP5PF	ATP synthase-coupling factor 6, mitochondrial	46050.9
LLDFGSLSNLQVTQPTVGM[209.0147]NFK	P08708	RPS17	Small ribosomal subunit protein eS17	118948
LLDM[209.0147]DGIIVEK	Q14152	EIF3A	Eukaryotic translation initiation factor 3 subunit A	56572.1
LLDTVDDM[209.0147]LANDIAR	Q9H4M9	EHD1	EH domain-containing protein 1	36330.5
LLEDGEDFNLGDALDSSNSM[209.0147]QTIQK	P05783	KRT18	Keratin, type I cytoskeletal 18	81410.8
LLEGEESRLESGM[15.9949]QNM[209.0147]SIHTK	P05787	KRT8	Keratin, type II cytoskeletal 8	277361
LLEGEESRLESGM[209.0147]QNM[15.9949]SIHTK	P05787	KRT8	Keratin, type II cytoskeletal 8	277361
LLEM[209.0147]NLM[15.9949]HAPQVADAILGNQM[15.9949]FTHYDR	Q00610	CLTC	Clathrin heavy chain 1	56529.8
LLGM[209.0147]GDIEGLIDK	P61011	SRP54	Signal recognition particle subunit SRP54	28379.4
LLM[209.0147]SEDYFTQAM[15.9949]EVK	P42704	LRPPRC	Leucine-rich PPR motif-containing protein, mitochondrial	42568.4
LLSNTVM[209.0147]PR	P35221	CTNNA1	Catenin alpha-1	44956.1
LM[15.9949]IEM[209.0147]DGTENK	P06733	ENO1	Alpha-enolase	344592
LM[209.0147]DVGLIAIR	P31948	STIP1	Stress-induced-phosphoprotein 1	35555.8
LM[209.0147]IEM[15.9949]DGTENK	P06733	ENO1	Alpha-enolase	177338
LM[209.0147]M[15.9949]DPLSGQNR	O43390	HNRNPR	Heterogeneous nuclear ribonucleoprotein R	36331.1
LM[209.0147]M[15.9949]DPLTGLNR	O60506	SYNCRIP	Heterogeneous nuclear ribonucleoprotein Q	63946
LNATNIELATVQPGQNFHM[209.0147]FTK	P28066	PSMA5	Proteasome subunit alpha type-5	32392.1
LNDM[209.0147]EPSK	Q9P0L0	VAPA	Vesicle-associated membrane protein-associated protein A	30849.2
LNSNTQVVLLSATM[209.0147]PSDVLEVTK	P60842	EIF4A1	Eukaryotic initiation factor 4A-I	64372.9
LPPLPVTPGM[209.0147]EGAGVVIAVGEGVSDR	Q99536	VAT1	Synaptic vesicle membrane protein VAT-1 homolog	21398.3
LQAALDDEEAGGRPAM[209.0147]EPGNGSLDLGGDSAGR	Q00839	HNRNPU	Heterogeneous nuclear ribonucleoprotein U	150906
LQAAVDGPM[209.0147]DK	P51572	BCAP31	B-cell receptor-associated protein 31	38455.1
LQM[209.0147]EQQQQLQQR	Q9NS69	TOMM22	Mitochondrial import receptor subunit TOM22 homolog	34792.6
LSDETLIDIM[209.0147]TR	P19367	HK1	Hexokinase-1	56085.9
LSEM[209.0147]TEAEQQQLIDDHFLFDK	P12532	CKMT1A	Creatine kinase U-type, mitochondrial	112828
LSFSM[209.0147]SLLSR	Q9HCE1	MOV10	Helicase MOV-10	10831.9
LTAYAM[209.0147]TIPFVR	P40939	HADHA	Trifunctional enzyme subunit alpha, mitochondrial	39882.5
LTPFM[209.0147]LGALVAM[15.9949]YEHK	P06744	GPI	Glucose-6-phosphate isomerase	19025.2
LVAGEM[209.0147]GQNEPDQGGQR	Q99714	HSD17B10	3-hydroxyacyl-CoA dehydrogenase type-2	158257
LVDPERDM[209.0147]SLR	Q14444	CAPRIN1	Caprin-1	66397.8
LVPNM[209.0147]TPEVVGEQVTSYLTK	Q96KP4	CNDP2	Cytosolic non-specific dipeptidase	36054.2
LVSDEM[209.0147]VVELIEK	P54819	AK2	Adenylate kinase 2, mitochondrial	58803
LVTM[209.0147]QIWDTAGQER	P51149	RAB7A	Ras-related protein Rab-7a	98213.9
LYAYEPADTALLLDNM[209.0147]K	O95994	AGR2	Anterior gradient protein 2 homolog	110497
LYAYEPADTALLLDNM[209.0147]KK	O95994	AGR2	Anterior gradient protein 2 homolog	298332
LYQSAGGM[15.9949]PGGM[209.0147]PGGFPGGGAPPSGGASSGPTIEEVD	P11142	HSPA8	Heat shock cognate 71 kDa protein	70789.1
LYQSAGGM[209.0147]PGGM[15.9949]PGGFPGGGAPPSGGASSGPTIEEVD	P11142	HSPA8	Heat shock cognate 71 kDa protein	68556.3
LYSPSQIGAFVLM[209.0147]K	P38646	HSPA9	Stress-70 protein, mitochondrial	69953.1
M[15.9949]DQVM[209.0147]QFVEPSR	P60059	SEC61G	Protein transport protein Sec61 subunit gamma	2930.28
M[15.9949]FVLDEADEM[209.0147]LSR	P60842	EIF4A1	Eukaryotic initiation factor 4A-I	78614.7
M[15.9949]GAGM[209.0147]GFGLER	P52272	HNRNPM	Heterogeneous nuclear ribonucleoprotein M	57033.4
M[15.9949]GAVFM[209.0147]DAPVSGGVGAAR	P31937	HIBADH	3-hydroxyisobutyrate dehydrogenase, mitochondrial	45583.7
M[15.9949]GPAM[209.0147]GPALGAGIER	P52272	HNRNPM	Heterogeneous nuclear ribonucleoprotein M	86083.8
M[15.9949]GPLGLDHM[209.0147]ASSIER	P52272	HNRNPM	Heterogeneous nuclear ribonucleoprotein M	62644.5
M[15.9949]GPVM[209.0147]DR	P52272	HNRNPM	Heterogeneous nuclear ribonucleoprotein M	41932.1
M[15.9949]KPLM[209.0147]GVIYVPLTDK	P22061	PCMT1	Protein-L-isoaspartate(D-aspartate) O-methyltransferase	23293.3
M[15.9949]LDM[209.0147]GFEPQIR	P17844	DDX5	Probable ATP-dependent RNA helicase DDX5	48773.4
M[15.9949]LLDPM[15.9949]GGIVM[209.0147]TNDGNAILR	P49368	CCT3	T-complex protein 1 subunit gamma	17007.8
M[15.9949]SM[15.9949]KEVDEQM[209.0147]LNVQNK	P07437	TUBB	Tubulin beta chain	38049.8
M[15.9949]VPAGM[209.0147]GAGLER	P52272	HNRNPM	Heterogeneous nuclear ribonucleoprotein M	81670.4
M[209.0147]APYQGPDAVPGALDYK	O43707	ACTN4	Alpha-actinin-4	50995.3
M[209.0147]DATANDVPSPYEVR	P30101	PDIA3	Protein disulfide-isomerase A3	113277
M[209.0147]ELQEIQLK	P06753	TPM3	Tropomyosin alpha-3 chain	30899.4
M[209.0147]GAGM[15.9949]GFGLER	P52272	HNRNPM	Heterogeneous nuclear ribonucleoprotein M	51402.5
M[209.0147]GPAM[15.9949]GPALGAGIER	P52272	HNRNPM	Heterogeneous nuclear ribonucleoprotein M	91223.9
M[209.0147]IAGQVLDINLAAEPK	P07910	HNRNPC	Heterogeneous nuclear ribonucleoproteins C1/C2	54434.5
M[209.0147]KDTDSEEEIREAFR	P0DP23	CALM1	Calmodulin-1	31121.3
M[209.0147]M[15.9949]DYLQGSGETPQTDVR	Q14697	GANAB	Neutral alpha-glucosidase AB	55863.2
M[209.0147]REIVHLQAGQC[57.0215]GNQIGAK	P07437	TUBB	Tubulin beta chain	22581.9
M[209.0147]RELLAR	P38646	HSPA9	Stress-70 protein, mitochondrial	32715.5
M[209.0147]SNYDTDLFVPYFEAIQK	P49588	AARS1	Alanine--tRNA ligase, cytoplasmic	23514
M[209.0147]SVEADINGLRR	P08727	KRT19	Keratin, type I cytoskeletal 19	44536.9
M[209.0147]SVQPTVSLGGFEITPPVVLR	P06748	NPM1	Nucleophosmin	127797
M[209.0147]TDQEAIQDLWQWR	P06748	NPM1	Nucleophosmin	108690
M[209.0147]TEQETLALLEVK	Q9BSE2	TMEM79	Transmembrane protein 79	257491
M[209.0147]TQIM[15.9949]FETFNTPAMYVAIQAVLSLYASGR	P63261	ACTG1	Actin, cytoplasmic 2	21755.8
M[209.0147]VFINNIALAQIK	P42704	LRPPRC	Leucine-rich PPR motif-containing protein, mitochondrial	45423.8
M[209.0147]VM[15.9949]IQDGPQNTGADK	Q96AE4	FUBP1	Far upstream element-binding protein 1	24716.9
M[209.0147]VVPGLDGAQIPR	P49327	FASN	Fatty acid synthase	63303.5
NALESYAFNM[209.0147]K	P0DMV8	HSPA1A	Heat shock 70 kDa protein 1A	24271.4
NAQM[209.0147]AQSPILLLGGAASTLLQNR	A1L0T0	ILVBL	2-hydroxyacyl-CoA lyase 2	4943.33
NASDM[209.0147]PETITSR	Q8TCT9	HM13	Minor histocompatibility antigen H13	53583.3
NAVTQFVSSM[209.0147]SASADVLALAK	P47985	UQCRFS1	Cytochrome b-c1 complex subunit Rieske, mitochondrial	19363.1
NDLSPTTVM[209.0147]SEGAR	P30043	BLVRB	Flavin reductase (NADPH)	91003.5
NFTTEQVTAM[209.0147]LLSK	P34932	HSPA4	Heat shock 70 kDa protein 4	37177.5
NGGLGHM[209.0147]NIALLSDLTK	P30048	PRDX3	Thioredoxin-dependent peroxide reductase, mitochondrial	50648
NIADLM[209.0147]TQAGVEELESENK	O75506	HSBP1	Heat shock factor-binding protein 1	29599.9
NINADEAAAM[209.0147]GAVYQAAALSK	Q9Y4L1	HYOU1	Hypoxia up-regulated protein 1	86568
NM[209.0147]DPLNDNIATLLHQSSDK	P35579	MYH9	Myosin-9	30423.7
NNIAM[209.0147]ALEVTYR	P24539	ATP5PB	ATP synthase F(0) complex subunit B1, mitochondrial	33815.4
NPVTIFSLATNEM[209.0147]WR	Q04837	SSBP1	Single-stranded DNA-binding protein, mitochondrial	38384.6
NQVAM[209.0147]NPTNTVFDAK	P11142	HSPA8	Heat shock cognate 71 kDa protein	1.20077e+06
NTDEM[209.0147]VELR	P61978	HNRNPK	Heterogeneous nuclear ribonucleoprotein K	44550.8
NVDLLSDM[209.0147]VQEHDEPILK	P55209	NAP1L1	Nucleosome assembly protein 1-like 1	52588
NVEAM[209.0147]NFADIER	P36957	DLST	Dihydrolipoyllysine-residue succinyltransferase component of 2-oxoglutarate dehydrogenase complex, mitochondrial	36930
NVIGLQM[209.0147]GTNR	P37802	TAGLN2	Transgelin-2	154980
NVLLDPQLVPGGGASEM[209.0147]AVAHALTEK	P49368	CCT3	T-complex protein 1 subunit gamma	84490.6
NVQAEEM[209.0147]VEFSSGLK	P25705	ATP5F1A	ATP synthase subunit alpha, mitochondrial	132641
PAPEIFENEVM[209.0147]ALLR	Q9NX18	SDHAF2	Succinate dehydrogenase assembly factor 2, mitochondrial	24001.1
PGM[209.0147]VVTFAPVNVTTEVK	P68104	EEF1A1	Elongation factor 1-alpha 1	37244.8
PM[209.0147]FIVNTNVPR	P14174	MIF	Macrophage migration inhibitory factor	393304
PSAALGYKERM[209.0147]SYILK	Q15052	ARHGEF6	Rho guanine nucleotide exchange factor 6	94865.9
PVRPGM[209.0147]GWTEDLPPMGGPSNFAQNTMPYPGGQGEAERFMTPR	Q86UU0	BCL9L	B-cell CLL/lymphoma 9-like protein	20986.5
PVSPLLTAAGM[209.0147]AR	P12532	CKMT1A	Creatine kinase U-type, mitochondrial	69193
QAHTM[209.0147]DPQLR	P49327	FASN	Fatty acid synthase	117801
QASQGM[209.0147]VGQLAAR	Q9Y230	RUVBL2	RuvB-like 2	52750.3
QATVGDINTERPGM[209.0147]LDFTGK	P07108	DBI	Acyl-CoA-binding protein	160239
QAVSM[209.0147]FLGAVEEAK	P49419	ALDH7A1	Alpha-aminoadipic semialdehyde dehydrogenase	12690.3
QDLPNAM[15.9949]AISEM[209.0147]TDK	P18085	ARF4	ADP-ribosylation factor 4	35377.7
QDLPNAM[209.0147]AISEM[15.9949]TDK	P18085	ARF4	ADP-ribosylation factor 4	80018
QDLPNAM[209.0147]NAAEITDK	P84077	ARF1	ADP-ribosylation factor 1	345799
QFAPIHAEAPEFM[15.9949]EM[209.0147]SVEQEILVTGIK	P06576	ATP5F1B	ATP synthase subunit beta, mitochondrial	154337
QFAPIHAEAPEFM[209.0147]EM[15.9949]SVEQEILVTGIK	P06576	ATP5F1B	ATP synthase subunit beta, mitochondrial	140475
QFIDSNPNQPLVILEM[209.0147]ESGASAK	P49588	AARS1	Alanine--tRNA ligase, cytoplasmic	22239.8
QFM[209.0147]AETQFTSGEK	Q14444	CAPRIN1	Caprin-1	52116.9
QGGLGPM[209.0147]NIPLVSDPK	Q06830	PRDX1	Peroxiredoxin-1	81057.2
QGQYSPM[209.0147]AIEEQVAVIYAGVR	P25705	ATP5F1A	ATP synthase subunit alpha, mitochondrial	36199.4
QLAGEDM[209.0147]EISVK	P07384	CAPN1	Calpain-1 catalytic subunit	35452.9
QLREYQELM[209.0147]NVK	P05787	KRT8	Keratin, type II cytoskeletal 8	512449
QLYEEEIRELQSQISDTSVVLSM[209.0147]DNSR	P05787	KRT8	Keratin, type II cytoskeletal 8	76388.7
QM[15.9949]FGNADM[209.0147]NTFPTFK	P18859	ATP5PF	ATP synthase-coupling factor 6, mitochondrial	45388.1
QM[209.0147]EQISQFLQAAER	P37802	TAGLN2	Transgelin-2	82514.6
QM[209.0147]QVLHPAAR	P50991	CCT4	T-complex protein 1 subunit delta	31187.4
QM[209.0147]SGAQIK	Q15365	PCBP1	Poly(rC)-binding protein 1	46249.8
QM[209.0147]SLLLR	P25705	ATP5F1A	ATP synthase subunit alpha, mitochondrial	67039.7
QPM[15.9949]NAASGAAM[209.0147]SLAGAEK	P08195	SLC3A2	Amino acid transporter heavy chain SLC3A2	31796.8
QREEYQPATPGLGM[209.0147]FVEVK	Q9BVK6	TMED9	Transmembrane emp24 domain-containing protein 9	20182.1
QREEYQPATPGLGM[209.0147]FVEVKDPEDK	Q9BVK6	TMED9	Transmembrane emp24 domain-containing protein 9	18671.9
QVAGTM[209.0147]KLELAQYR	P25705	ATP5F1A	ATP synthase subunit alpha, mitochondrial	107936
QVLGQM[209.0147]VIDEELLGDGHSYSPR	P28070	PSMB4	Proteasome subunit beta type-4	41079.4
QYNGVPLDGRPM[209.0147]NIQLVTSQIDAQR	Q86V81	ALYREF	THO complex subunit 4	41711.3
RAFVHWYVGEGM[15.9949]EEGEFSEAREDM[209.0147]AALEK	Q9BQE3	TUBA1C	Tubulin alpha-1C chain	32897.8
RAGGEESQFEM[209.0147]DI	Q13541	EIF4EBP1	Eukaryotic translation initiation factor 4E-binding protein 1	44926.5
RFDDAVVQSDM[209.0147]K	P11142	HSPA8	Heat shock cognate 71 kDa protein	154995
RFDEILEASDGIM[209.0147]VAR	P14618	PKM	Pyruvate kinase PKM	239906
RFM[209.0147]QTFVLAPEGSVANK	Q13283	G3BP1	Ras GTPase-activating protein-binding protein 1	30343.3
RGILTLKYPIEHGIITNWDDM[209.0147]EK	P68032	ACTC1	Actin, alpha cardiac muscle 1	72309.9
RGVM[209.0147]LAVDAVIAELK	P10809	HSPD1	60 kDa heat shock protein, mitochondrial	14423.2
RGVM[209.0147]LAVDAVIAELKK	P10809	HSPD1	60 kDa heat shock protein, mitochondrial	41313.8
RLEDLSESIVNDFAYM[209.0147]K	P49755	TMED10	Transmembrane emp24 domain-containing protein 10	34742.8
RVFITDDFHDM[15.9949]M[209.0147]PK	P14625	HSP90B1	Endoplasmin	60676.9
RVIISAPSADAPM[15.9949]FVM[209.0147]GVNHEK	P04406	GAPDH	Glyceraldehyde-3-phosphate dehydrogenase	56279.4
RVIISAPSADAPM[209.0147]FVM[15.9949]GVNHEK	P04406	GAPDH	Glyceraldehyde-3-phosphate dehydrogenase	277835
RVIISAPSADAPM[209.0147]FVM[209.0147]GVNHEK	P04406	GAPDH	Glyceraldehyde-3-phosphate dehydrogenase	20532.8
SAGLAFSLYQAM[209.0147]AK	P50454	SERPINH1	Serpin H1	33323.6
SALASVIM[209.0147]GLSPILGK	P30153	PPP2R1A	Serine/threonine-protein phosphatase 2A 65 kDa regulatory subunit A alpha isoform	22087.4
SAYQEAM[209.0147]DISK	P31947	SFN	14-3-3 protein sigma	45041.8
SDIGEVILVGGM[209.0147]TR	P38646	HSPA9	Stress-70 protein, mitochondrial	276131
SDPGLLTNTM[209.0147]DVFVK	P78527	PRKDC	DNA-dependent protein kinase catalytic subunit	27558.6
SEDFSLPAYM[209.0147]DR	P13073	COX4I1	Cytochrome c oxidase subunit 4 isoform 1, mitochondrial	36470.1
SEIIPM[209.0147]FSNLASDEQDSVR	P30153	PPP2R1A	Serine/threonine-protein phosphatase 2A 65 kDa regulatory subunit A alpha isoform	38725.3
SEM[209.0147]EVQDAELK	Q9UQ80	PA2G4	Proliferation-associated protein 2G4	44604.4
SFM[209.0147]ALSQDIQK	Q14444	CAPRIN1	Caprin-1	77230
SFYPEEVSSM[209.0147]VLTK	P11142	HSPA8	Heat shock cognate 71 kDa protein	623216
SGDAAIVDM[15.9949]VPGKPM[209.0147]C[57.0215]VESFSDYPPLGR	P68104	EEF1A1	Elongation factor 1-alpha 1	62296.7
SGDAAIVDM[209.0147]VPGK	P68104	EEF1A1	Elongation factor 1-alpha 1	38403.6
SGDAAIVDM[209.0147]VPGKPM[15.9949]C[57.0215]VESFSDYPPLGR	P68104	EEF1A1	Elongation factor 1-alpha 1	46350.4
SGGM[209.0147]ERPFVLAR	Q14697	GANAB	Neutral alpha-glucosidase AB	57548.4
SGGM[209.0147]SNELNNIISR	P53396	ACLY	ATP-citrate synthase	29214.2
SGLGELILPENEPGSSIM[209.0147]PGK	P07954	FH	Fumarate hydratase, mitochondrial	60612.4
SGTGIAAM[15.9949]SVM[15.9949]RPEQIM[209.0147]K	P27449	ATP6V0C	V-type proton ATPase 16 kDa proteolipid subunit c	62386
SGTGIAAM[209.0147]SVM[15.9949]RPEQIM[15.9949]K	P27449	ATP6V0C	V-type proton ATPase 16 kDa proteolipid subunit c	129951
SINPDEAVAYGAAVQAAILM[209.0147]GDK	P0DMV8	HSPA1A	Heat shock 70 kDa protein 1A	82653.5
SLDM[209.0147]DSIIAEVK	P05787	KRT8	Keratin, type II cytoskeletal 8	3291373
SLDVRQEELGAVVDKEM[209.0147]AATSAAIEDAVR	O75146	HIP1R	Huntingtin-interacting protein 1-related protein	28585.4
SLHDAIM[209.0147]IVR	Q99832	CCT7	T-complex protein 1 subunit eta	25294.5
SLLVNPEGPTLM[209.0147]R	P49327	FASN	Fatty acid synthase	133995
SLLVNPEGPTLM[209.0147]RLNSVQSSERPLFLVHPIEGSTTVFHSLASR	P49327	FASN	Fatty acid synthase	14300.3
SM[15.9949]FAGVPTM[209.0147]R	O15260	SURF4	Surfeit locus protein 4	52531.8
SM[209.0147]AASGNLGHTPFVDEL	P22695	UQCRC2	Cytochrome b-c1 complex subunit 2, mitochondrial	58771.7
SNEDQSM[209.0147]GNWQIK	P02545	LMNA	Prelamin-A/C	34952.4
SNEILTAIIQGM[209.0147]RK	Q14974	KPNB1	Importin subunit beta-1	45550.5
SNMDNM[209.0147]FESYINNLRR	P05787	KRT8	Keratin, type II cytoskeletal 8	162349
SNM[15.9949]DNM[209.0147]FESYINNLR	P05787	KRT8	Keratin, type II cytoskeletal 8	112887
SNM[15.9949]DNM[209.0147]FESYINNLRR	P05787	KRT8	Keratin, type II cytoskeletal 8	602744
SNM[209.0147]DNMFESYINNLRR	P05787	KRT8	Keratin, type II cytoskeletal 8	34751.9
SNM[209.0147]DNM[15.9949]FESYINNLR	P05787	KRT8	Keratin, type II cytoskeletal 8	145516
SNM[209.0147]DNM[15.9949]FESYINNLRR	P05787	KRT8	Keratin, type II cytoskeletal 8	379372
SNM[209.0147]GHPEPASGLAALAK	P49327	FASN	Fatty acid synthase	45594.4
SPFEVQVGPEAGM[209.0147]QK	O75369	FLNB	Filamin-B	49386
SPITGNDLSPPVSFNLM[209.0147]FK	P41250	GARS1	Glycine--tRNA ligase	20583.9
SPLVM[209.0147]DVLNIQGVQR	Q14204	DYNC1H1	Cytoplasmic dynein 1 heavy chain 1	19980.3
SQNVM[209.0147]AAASIANIVK	P17987	TCP1	T-complex protein 1 subunit alpha	96573.2
SQYEVM[209.0147]AEQNR	P08727	KRT19	Keratin, type I cytoskeletal 19	178494
SQYEVM[209.0147]AEQNRK	P08727	KRT19	Keratin, type I cytoskeletal 19	71502.9
SRAEAESM[209.0147]YQIK	P05787	KRT8	Keratin, type II cytoskeletal 8	350824
SRM[209.0147]GVVPPGTQVEQLLYAK	Q96NB2	SFXN2	Sideroflexin-2	19559.7
SRNTDEM[209.0147]VELR	P61978	HNRNPK	Heterogeneous nuclear ribonucleoprotein K	46287.4
STAGDTHLGGEDFDNRM[209.0147]VNHFIAEFK	P11142	HSPA8	Heat shock cognate 71 kDa protein	119382
STM[15.9949]DNPTTTQYASLM[209.0147]HSFILK	Q9NP97	DYNLRB1	Dynein light chain roadblock-type 1	25340.7
STM[209.0147]DNPTTTQYASLM[15.9949]HSFILK	Q9NP97	DYNLRB1	Dynein light chain roadblock-type 1	20334.2
STSFRGGM[209.0147]GSGGLATGIAGGLAGM[15.9949]GGIQNEK	P05783	KRT18	Keratin, type I cytoskeletal 18	80569.7
SWVNQM[209.0147]ESQTGEASK	P46940	IQGAP1	Ras GTPase-activating-like protein IQGAP1	31975.5
SYDVPPPPM[209.0147]EPDHPFYSNISK	P18669	PGAM1	Phosphoglycerate mutase 1	141308
SYSPYDM[209.0147]LESIRK	P07355	ANXA2	Annexin A2	44357.9
TAM[209.0147]KYNLGLDLR	P00367	GLUD1	Glutamate dehydrogenase 1, mitochondrial	27768.2
TAM[209.0147]LLALQRPELVER	Q8NFV4	ABHD11	Protein ABHD11	27417.3
TAM[209.0147]NVNEIFM[15.9949]AIAK	P51148	RAB5C	Ras-related protein Rab-5C	67533.3
TDITYPAGFM[209.0147]DVISIDK	P62701	RPS4X	Small ribosomal subunit protein eS4, X isoform	49825.2
TDLEM[209.0147]QIEGLK	P08727	KRT19	Keratin, type I cytoskeletal 19	2.46031e+06
TDPSILGGM[209.0147]IVR	P48047	ATP5PO	ATP synthase subunit O, mitochondrial	82518.9
TEELNREVAGHTEQLQM[209.0147]SR	P08727	KRT19	Keratin, type I cytoskeletal 19	155021
TEFLSFM[209.0147]NTELAAFTK	P31949	S100A11	Protein S100-A11	28192.3
TETVEEPM[209.0147]EEEEAAK	P14625	HSP90B1	Endoplasmin	179056
TFAPEEISAM[209.0147]VLTK	P11021	HSPA5	Endoplasmic reticulum chaperone BiP	697900
TFEM[209.0147]SDFIVDTR	O75369	FLNB	Filamin-B	31908.1
TGGM[15.9949]AFHSYFM[209.0147]EAIAPPLLQELKK	P49327	FASN	Fatty acid synthase	38790.7
TGGM[209.0147]AFHSYFM[15.9949]EAIAPPLLQELKK	P49327	FASN	Fatty acid synthase	27182.2
TGRVM[209.0147]LGETNPADSK	P22392	NME2	Nucleoside diphosphate kinase B	41035.4
TGRVM[209.0147]LGETNPADSKPGTIR	P22392	NME2	Nucleoside diphosphate kinase B	39549.3
TGTAEM[209.0147]SSILEER	P25705	ATP5F1A	ATP synthase subunit alpha, mitochondrial	59553.9
TIAM[209.0147]DGTEGLVR	P06576	ATP5F1B	ATP synthase subunit beta, mitochondrial	356768
TIGTGLVTNTLAM[209.0147]TEEEK	P49411	TUFM	Elongation factor Tu, mitochondrial	125073
TIQGLEIELQSQLSM[209.0147]K	P08727	KRT19	Keratin, type I cytoskeletal 19	965648
TKPSDEEM[209.0147]LFIYGHYK	P07108	DBI	Acyl-CoA-binding protein	39032
TLM[209.0147]NLGGLAVAR	P37802	TAGLN2	Transgelin-2	226929
TLNDELEIIEGM[209.0147]K	P10809	HSPD1	60 kDa heat shock protein, mitochondrial	156352
TLNDELEIIEGM[209.0147]KFDR	P10809	HSPD1	60 kDa heat shock protein, mitochondrial	72283.9
TLTIVDTGIGM[209.0147]TK	P07900	HSP90AA1	Heat shock protein HSP 90-alpha	574759
TLTPAGDLQETFSGM[209.0147]DQVR	Q5JRX3	PITRM1	Presequence protease, mitochondrial	23696.9
TLVLLM[209.0147]GK	P07737	PFN1	Profilin-1	54438.4
TM[15.9949]YVLPFSM[209.0147]GPVGSPLSR	Q16822	PCK2	Phosphoenolpyruvate carboxykinase [GTP], mitochondrial	65454.5
TM[209.0147]LELLNQLDGFEATK	P62195	PSMC5	26S proteasome regulatory subunit 8	16239
TM[209.0147]QGSEVVNVLK	Q8WUM4	PDCD6IP	Programmed cell death 6-interacting protein	22324.9
TPLSEAEFEEIM[209.0147]NR	Q16630	CPSF6	Cleavage and polyadenylation specificity factor subunit 6	30312.4
TQNPM[209.0147]VTGTSVLGVK	P28070	PSMB4	Proteasome subunit beta type-4	75986
TREGNDLYHEM[209.0147]IESGVINLK	P06576	ATP5F1B	ATP synthase subunit beta, mitochondrial	116055
TSMNVNEIFM[209.0147]AIAK	P20339	RAB5A	Ras-related protein Rab-5A	99886.2
TTGIVM[209.0147]DSGDGVTHTVPIYEGYALPHAILR	P63261	ACTG1	Actin, cytoplasmic 2	1.28322e+06
TVLIM[209.0147]ELINNVAK	P06576	ATP5F1B	ATP synthase subunit beta, mitochondrial	173780
TVLSANADHM[209.0147]AQIEGLM[15.9949]DDVDFK	Q9Y4L1	HYOU1	Hypoxia up-regulated protein 1	20501.2
TVTAM[209.0147]DVVYALK	P62805	H4C1	Histone H4	149072
TVTAM[209.0147]DVVYALKR	P62805	H4C1	Histone H4	35985
TVVGQITVDM[15.9949]M[15.9949]YGGM[209.0147]R	O75390	CS	Citrate synthase, mitochondrial	97560.2
TVVGQITVDM[15.9949]M[209.0147]YGGM[15.9949]R	O75390	CS	Citrate synthase, mitochondrial	45262.2
TVVGQITVDM[209.0147]M[15.9949]YGGM[15.9949]R	O75390	CS	Citrate synthase, mitochondrial	40067.7
TVWDWELM[209.0147]NDIK	P14625	HSP90B1	Endoplasmin	68514.3
TVWDWELM[209.0147]NDIKPIWQRPSK	P14625	HSP90B1	Endoplasmin	26838.2
TYYM[209.0147]SGGLQPVPIVFR	P11177	PDHB	Pyruvate dehydrogenase E1 component subunit beta, mitochondrial	44772.1
VAAALPGM[209.0147]ESTQDR	P20340	RAB6A	Ras-related protein Rab-6A	76833.2
VAGM[209.0147]DVELTVEER	P62258	YWHAE	14-3-3 protein epsilon	229869
VAIVKPGVPM[209.0147]EIVLNK	Q9Y4L1	HYOU1	Hypoxia up-regulated protein 1	93345.9
VALVYGQM[209.0147]NEPPGAR	P06576	ATP5F1B	ATP synthase subunit beta, mitochondrial	461051
VAM[15.9949]ANIQPQM[209.0147]LVAGATSIAR	P18206	VCL	Vinculin	56474.5
VANAESLNAIGVLIYM[209.0147]DQTK	P02786	TFRC	Transferrin receptor protein 1	48892.9
VEAVNM[15.9949]AEGIIHDTETKM[209.0147]EEFK	P38646	HSPA9	Stress-70 protein, mitochondrial	20611.6
VEFM[209.0147]DDTSR	P62857	RPS28	Small ribosomal subunit protein eS28	73975.9
VELDNM[209.0147]PLR	Q15233	NONO	Non-POU domain-containing octamer-binding protein	54313.7
VETGILRPGM[209.0147]VVTFAPVNITTEVK	Q05639	EEF1A2	Elongation factor 1-alpha 2	238124
VETGVLKPGM[209.0147]VVTFAPVNVTTEVK	P68104	EEF1A1	Elongation factor 1-alpha 1	1.2055e+06
VFAQNEEIQEM[209.0147]AQNK	Q8TD06	AGR3	Anterior gradient protein 3	74417.6
VFITDDFHDM[209.0147]M[15.9949]PK	P14625	HSP90B1	Endoplasmin	240431
VGAEDADGIDM[209.0147]AYR	P49588	AARS1	Alanine--tRNA ligase, cytoplasmic	44173.7
VGEQAQVVIIDM[209.0147]NDPSNPIR	Q00610	CLTC	Clathrin heavy chain 1	52479.6
VGEVTYVELLM[209.0147]DAEGK	P52272	HNRNPM	Heterogeneous nuclear ribonucleoprotein M	49072.5
VHVSEEGTEPEAM[209.0147]LQVLGPK	P06396	GSN	Gelsolin	44406
VIAAEGEM[209.0147]NASR	P27105	STOM	Stomatin	32609
VIHDNFGIVEGLM[209.0147]TTVHAITATQK	P04406	GAPDH	Glyceraldehyde-3-phosphate dehydrogenase	258286
VIISAPSADAPM[15.9949]FVM[209.0147]GVNHEK	P04406	GAPDH	Glyceraldehyde-3-phosphate dehydrogenase	172819
VIISAPSADAPM[209.0147]FVM[15.9949]GVNHEK	P04406	GAPDH	Glyceraldehyde-3-phosphate dehydrogenase	284349
VIISAPSADAPM[209.0147]FVM[209.0147]GVNHEK	P04406	GAPDH	Glyceraldehyde-3-phosphate dehydrogenase	24407.6
VIKDFM[209.0147]IQGGDFTR	P23284	PPIB	Peptidyl-prolyl cis-trans isomerase B	23858
VIRGWDEALLTM[209.0147]SK	Q00688	FKBP3	Peptidyl-prolyl cis-trans isomerase FKBP3	36161.8
VIVPNM[209.0147]EFR	P55060	CSE1L	Exportin-2	45121
VKADRDESSPYAAM[209.0147]LAAQDVAQR	P62263	RPS14	Small ribosomal subunit protein uS11	28109.5
VKEGM[15.9949]NIVEAM[209.0147]ER	P62937	PPIA	Peptidyl-prolyl cis-trans isomerase A	321466
VKEGM[209.0147]NIVEAM[15.9949]ER	P62937	PPIA	Peptidyl-prolyl cis-trans isomerase A	422859
VKYETELAM[209.0147]R	P05783	KRT18	Keratin, type I cytoskeletal 18	123629
VLAEPVPLPADPM[209.0147]ELK	Q15526	SURF1	Surfeit locus protein 1	38828.8
VLAVNQENEQLM[209.0147]EDYEK	P12814	ACTN1	Alpha-actinin-1	43048.4
VLDFEHFLPM[209.0147]LQTVAK	P60660	MYL6	Myosin light polypeptide 6	67614.9
VLDVNLM[209.0147]GTFNVIR	Q99714	HSD17B10	3-hydroxyacyl-CoA dehydrogenase type-2	89107.5
VLEGM[209.0147]EVVR	P23284	PPIB	Peptidyl-prolyl cis-trans isomerase B	103569
VLGVNVM[209.0147]LR	P29373	CRABP2	Cellular retinoic acid-binding protein 2	43287.9
VLIVSEDPELPYM[209.0147]RPPLSK	O95831	AIFM1	Apoptosis-inducing factor 1, mitochondrial	64130.4
VLNNM[209.0147]EIGTSLFDEEGAK	P00558	PGK1	Phosphoglycerate kinase 1	425135
VLQGDLVM[209.0147]NVYR	P49327	FASN	Fatty acid synthase	163752
VLSRPNAQELPSM[209.0147]YQR	Q99623	PHB2	Prohibitin-2	33695.1
VLVEPDAGAGVAVM[209.0147]K	P42126	ECI1	Enoyl-CoA delta isomerase 1, mitochondrial	82461.6
VLYSNM[209.0147]LGEENTYLWR	Q00325	SLC25A3	Solute carrier family 25 member 3	36182.8
VM[209.0147]EETPNILR	Q6WKZ4	RAB11FIP1	Rab11 family-interacting protein 1	13195.3
VM[209.0147]LGETNPADSK	P22392	NME2	Nucleoside diphosphate kinase B	46735.9
VM[209.0147]LGETNPADSKPGTIR	P22392	NME2	Nucleoside diphosphate kinase B	79182.8
VM[209.0147]VQPINLIFR	P62304	SNRPE	Small nuclear ribonucleoprotein E	18364.2
VNEM[15.9949]IIGGGM[209.0147]AFTFLK	P00558	PGK1	Phosphoglycerate kinase 1	225661
VNEM[209.0147]IIGGGMAYTFLK	P07205	PGK2	Phosphoglycerate kinase 2	148454
VNEM[209.0147]IIGGGM[15.9949]AFTFLK	P00558	PGK1	Phosphoglycerate kinase 1	193106
VNFAM[209.0147]NVGK	P14618	PKM	Pyruvate kinase PKM	75641
VNGRPLEM[209.0147]IEPR	P62249	RPS16	Small ribosomal subunit protein uS9	65643.9
VQAM[209.0147]QISSEK	Q9UKY7	CDV3	Protein CDV3 homolog	55121.3
VQHQDALQISDVVM[209.0147]ASLLR	Q14974	KPNB1	Importin subunit beta-1	34516.6
VRTDITYPAGFM[209.0147]DVISIDK	P62701	RPS4X	Small ribosomal subunit protein eS4, X isoform	39948.5
VSQGQLVVM[209.0147]QPEK	P13667	PDIA4	Protein disulfide-isomerase A4	45824.6
VSREM[209.0147]DRETLIDVAR	P40227	CCT6A	T-complex protein 1 subunit zeta	54149.9
VSRSLDGAPIGVMDQSLM[209.0147]K	O43491	EPB41L2	Band 4.1-like protein 2	22864.9
VTNGAFTGEISPGM[209.0147]IK	P60174	TPI1	Triosephosphate isomerase	62719.5
VTNLLM[209.0147]LK	P26599	PTBP1	Polypyrimidine tract-binding protein 1	64484.5
VTTM[209.0147]DAELEFAIQPNTTGK	P15311	EZR	Ezrin	167765
VVDLM[15.9949]AHM[209.0147]ASKE	P04406	GAPDH	Glyceraldehyde-3-phosphate dehydrogenase	422609
VVDLM[209.0147]AHM[15.9949]ASKE	P04406	GAPDH	Glyceraldehyde-3-phosphate dehydrogenase	839652
VVIGM[209.0147]DVAASEFFR	P06733	ENO1	Alpha-enolase	1.16466e+06
VVNVSSIM[209.0147]SVR	P16152	CBR1	Carbonyl reductase [NADPH] 1	40675.1
VVPLVQM[209.0147]GETDANVAK	Q96EY8	MMAB	Corrinoid adenosyltransferase MMAB	90464.7
VVSQYSSLLSPM[15.9949]SVNAVM[209.0147]K	P50991	CCT4	T-complex protein 1 subunit delta	32213.7
VVSQYSSLLSPM[209.0147]SVNAVM[15.9949]K	P50991	CCT4	T-complex protein 1 subunit delta	73693.1
VVTYGM[209.0147]ANLLTGPK	Q99536	VAT1	Synaptic vesicle membrane protein VAT-1 homolog	81035.6
VYINYYDM[209.0147]NAANVGWNNSTFA	P14174	MIF	Macrophage migration inhibitory factor	31446.6
WGDAGAEYVVESTGVFTTM[209.0147]EK	P04406	GAPDH	Glyceraldehyde-3-phosphate dehydrogenase	19882.4
WTSQDSLLGM[209.0147]EFSGR	P49327	FASN	Fatty acid synthase	77797.9
YDDM[209.0147]AAAM[15.9949]K	P31946	YWHAB	14-3-3 protein beta/alpha	321315
YETELAM[209.0147]R	P05783	KRT18	Keratin, type I cytoskeletal 18	80012.5
YGM[209.0147]NPHQTPAQLYTLQPK	P31939	ATIC	Bifunctional purine biosynthesis protein ATIC	34097.6
YHTSQSGDEM[209.0147]TSLSEYVSR	P08238	HSP90AB1	Heat shock protein HSP 90-beta	47182.4
YLM[209.0147]EEDEDAYKK	P46777	RPL5	Large ribosomal subunit protein uL18	38646.1
YM[15.9949]HSGPVVAM[209.0147]VWEGLNVVK	P15531	NME1	Nucleoside diphosphate kinase A	54148
YM[15.9949]NSGPVVAM[209.0147]VWEGLNVVK	P22392	NME2	Nucleoside diphosphate kinase B	161786
YM[209.0147]HSGPVVAMVWEGLNVVK	P15531	NME1	Nucleoside diphosphate kinase A	13225
YM[209.0147]HSGPVVAM[15.9949]VWEGLNVVK	P15531	NME1	Nucleoside diphosphate kinase A	24099.3
YM[209.0147]NSGPVVAM[15.9949]VWEGLNVVK	P22392	NME2	Nucleoside diphosphate kinase B	105481
YNILGTNTIM[209.0147]DK	Q00839	HNRNPU	Heterogeneous nuclear ribonucleoprotein U	79566.1
YPIEHGIITNWDDM[209.0147]EK	P68032	ACTC1	Actin, alpha cardiac muscle 1	1.12278e+06
YRDQIPSPGLM[209.0147]VFPK	P54709	ATP1B3	Sodium/potassium-transporting ATPase subunit beta-3	48890.5
YSDM[209.0147]IVAAIQAEK	P07305	H1-0	Histone H1.0	45025.2
YTLPPGVDPTQVSSSLSPEGTLTVEAPM[209.0147]PK	P04792	HSPB1	Heat shock protein beta-1	45867.9
YVAVM[209.0147]PPHIGDQPLTGAYTVTLDGR	P30043	BLVRB	Flavin reductase (NADPH)	37116
YVM[209.0147]TTTTLER	P05198	EIF2S1	Eukaryotic translation initiation factor 2 subunit 1	41738.1
YYTSASGDEM[209.0147]VSLK	P07900	HSP90AA1	Heat shock protein HSP 90-alpha	151813
n[42.0106]ADKPDM[209.0147]GEIASFDK	P63313	TMSB10	Thymosin beta-10	81445.9
n[42.0106]SDKPDM[209.0147]AEIEK	P62328	TMSB4X	Thymosin beta-4	793519
n[42.0106]SGALDVLQM[209.0147]KEEDVLK	P08865	RPSA	Small ribosomal subunit protein uS2	314725
n[42.0106]SYGRPPPDVEGM[209.0147]TSLK	Q01130	SRSF2	Serine/arginine-rich splicing factor 2	248401
n[42.0106]VSVINTVDTSHEDM[209.0147]IHDAQM[15.9949]DYYGTR	P55735	SEC13	Protein SEC13 homolog	34109.4
TOTAL UNIQUE PROTEINS = 305

## Sheet: 2 mM peptides
Modified Sequence	Protein ID	Gene	Protein Description	incell_B0_2000uM_Slot2_19_1_1772 Intensity
AAAGELQEDSGLM[209.0147]ALAK	Q9BUP0	EFHD1	EF-hand domain-containing protein D1	72066.2
AALM[209.0147]ESQGQQQEER	Q14980	NUMA1	Nuclear mitotic apparatus protein 1	26964.1
AAVDAGFVPNDM[209.0147]QVGQTGK	P13804	ETFA	Electron transfer flavoprotein subunit alpha, mitochondrial	138180
ADEDPIM[209.0147]GFHQM[15.9949]FLLK	P61970	NUTF2	Nuclear transport factor 2	34586.6
AEAESM[209.0147]YQIK	P05787	KRT8	Keratin, type II cytoskeletal 8	384498
AFDSGIIPM[209.0147]EFVNK	P53396	ACLY	ATP-citrate synthase	66675.1
AFM[15.9949]EALQAGADISM[209.0147]IGQFGVGFYSAYLVAEK	P07900	HSP90AA1	Heat shock protein HSP 90-alpha	21871.9
AFYPEEISSM[209.0147]VLTK	P0DMV8	HSPA1A	Heat shock 70 kDa protein 1A	75837.4
AGAGSATLSM[209.0147]AYAGAR	P40926	MDH2	Malate dehydrogenase, mitochondrial	132637
AGDM[15.9949]ENAENILTVM[209.0147]R	P42704	LRPPRC	Leucine-rich PPR motif-containing protein, mitochondrial	47623.2
AGDM[209.0147]ENAENILTVM[15.9949]R	P42704	LRPPRC	Leucine-rich PPR motif-containing protein, mitochondrial	38731.3
AGDRVM[209.0147]VLNR	Q99536	VAT1	Synaptic vesicle membrane protein VAT-1 homolog	26092.2
AGGSASAM[209.0147]LQPLLDNQVGFK	P20618	PSMB1	Proteasome subunit beta type-1	24310.6
AGPIWDLRLM[209.0147]M[15.9949]DPLSGQNR	O43390	HNRNPR	Heterogeneous nuclear ribonucleoprotein R	18330.5
AIEM[209.0147]LGGELGSK	P07954	FH	Fumarate hydratase, mitochondrial	56146.9
AILVDLEPGTM[209.0147]DSVR	P07437	TUBB	Tubulin beta chain	746514
AITGASLADIM[209.0147]AK	P83731	RPL24	Large ribosomal subunit protein eL24	101257
AKFEELNM[209.0147]DLFR	P11021	HSPA5	Endoplasmic reticulum chaperone BiP	783870
ALDIAENEM[15.9949]PGLM[209.0147]R	P23526	AHCY	Adenosylhomocysteinase	61546.7
ALDIAENEM[209.0147]PGLM[15.9949]R	P23526	AHCY	Adenosylhomocysteinase	74754.3
ALDTM[209.0147]NFDVIK	P11940	PABPC1	Polyadenylate-binding protein 1	161718
ALEEAM[209.0147]EQK	P35579	MYH9	Myosin-9	33927.6
ALM[209.0147]GSPQLVAAVVR	P14923	JUP	Junction plakoglobin	48576.9
ALM[209.0147]LQGVDLLADAVAVTM[15.9949]GPK	P10809	HSPD1	60 kDa heat shock protein, mitochondrial	28207.8
ALTLPGSSENEYIM[209.0147]K	P55060	CSE1L	Exportin-2	50302.9
ALTVPELTQQM[209.0147]FDAK	P68371	TUBB4B	Tubulin beta-4B chain	208620
AM[15.9949]GIM[209.0147]NSFVNDIFER	O60814	H2BC12	Histone H2B type 1-K	386503
AM[209.0147]DQLAK	Q15847	ADIRF	Adipogenesis regulatory factor	69914.4
AM[209.0147]EAVAAQGK	P18669	PGAM1	Phosphoglycerate mutase 1	52360.7
AM[209.0147]GIM[15.9949]NSFVNDIFER	O60814	H2BC12	Histone H2B type 1-K	308568
AM[209.0147]NGESLDGR	P98179	RBM3	RNA-binding protein 3	54840.4
AM[209.0147]YLPDTLSPADQLK	O95202	LETM1	Mitochondrial proton/calcium exchanger protein	40690.7
APNISM[209.0147]PDVDLNLK	Q09666	AHNAK	Neuroblast differentiation-associated protein AHNAK	68204.5
ATESGAQSAPLPM[209.0147]EGVDISPK	Q02790	FKBP4	Peptidyl-prolyl cis-trans isomerase FKBP4	179052
ATNVVM[209.0147]NYSEIESK	Q14677	CLINT1	Clathrin interactor 1	40831.9
ATSNVFAM[209.0147]FDQSQIQEFK	O14950	MYL12B	Myosin regulatory light chain 12B	25722.4
AVLVDLEPGTM[209.0147]DSVR	P68371	TUBB4B	Tubulin beta-4B chain	746774
AVTPPM[209.0147]PLLTPATPGGLPPAAAVAAAAATAK	Q9UHX1	PUF60	Poly(U)-binding-splicing factor PUF60	35276
DAEDAM[15.9949]DAM[209.0147]DGAVLDGR	Q01130	SRSF2	Serine/arginine-rich splicing factor 2	49032.5
DAGTIAGLNVM[209.0147]R	P11021	HSPA5	Endoplasmic reticulum chaperone BiP	230557
DAINQGM[209.0147]DEELERDEK	P11177	PDHB	Pyruvate dehydrogenase E1 component subunit beta, mitochondrial	38294.9
DASLM[209.0147]VTNDGATILK	P78371	CCT2	T-complex protein 1 subunit beta	50371.9
DDAM[209.0147]LLK	P10809	HSPD1	60 kDa heat shock protein, mitochondrial	88163.9
DDDSNFHM[209.0147]DFIVAASNLR	P22314	UBA1	Ubiquitin-like modifier-activating enzyme 1	38266.8
DDIENM[209.0147]VK	P38646	HSPA9	Stress-70 protein, mitochondrial	70995.4
DELHIVEAEAM[209.0147]NYEGSPIK	P06748	NPM1	Nucleophosmin	110290
DFM[209.0147]IQGGDFTR	P23284	PPIB	Peptidyl-prolyl cis-trans isomerase B	57392.7
DFTVSAM[209.0147]HGDM[15.9949]DQK	P60842	EIF4A1	Eukaryotic initiation factor 4A-I	56238.9
DGDSVM[209.0147]VLPTIPEEEAK	P30041	PRDX6	Peroxiredoxin-6	85394
DGM[209.0147]DNQGGYGSVGR	P31942	HNRNPH3	Heterogeneous nuclear ribonucleoprotein H3	42400.4
DGNVLLHEM[209.0147]QIQHPTASLIAK	P40227	CCT6A	T-complex protein 1 subunit zeta	42122.8
DGQAM[209.0147]LWDLNEGK	P63244	RACK1	Small ribosomal subunit protein RACK1	26493.3
DHASIQM[209.0147]NVAEVDK	P63220	RPS21	Small ribosomal subunit protein eS21	45029.2
DIELVM[209.0147]SQANVSR	E9PAV3	NACA	Nascent polypeptide-associated complex subunit alpha, muscle-specific form	77920.2
DITEEIM[209.0147]SGAR	Q04637	EIF4G1	Eukaryotic translation initiation factor 4 gamma 1	41713.6
DIVVQETM[209.0147]EDIDK	O43852	CALU	Calumenin	64772.6
DLYANTVLSGGTTM[15.9949]YPGIADRM[209.0147]QK	P63261	ACTG1	Actin, cytoplasmic 2	351758
DLYANTVLSGGTTM[209.0147]YPGIADR	P63261	ACTG1	Actin, cytoplasmic 2	1.0839e+06
DLYANTVLSGGTTM[209.0147]YPGIADRM[15.9949]QK	P63261	ACTG1	Actin, cytoplasmic 2	373752
DM[209.0147]AQLPETEIAPAK	P27816	MAP4	Microtubule-associated protein 4	23437.2
DNAM[209.0147]LEYLK	P15311	EZR	Ezrin	29626.9
DNLTLWTSDM[209.0147]QGDGEEQNK	P62258	YWHAE	14-3-3 protein epsilon	66538
DNSTM[209.0147]GYM[15.9949]M[15.9949]AK	P08238	HSP90AB1	Heat shock protein HSP 90-beta	63463
DPDAQPGGELM[209.0147]LGGTDSK	P07339	CTSD	Cathepsin D	74502.5
DSLDPSFTHAM[209.0147]QLLTAEIEK	Q07666	KHDRBS1	KH domain-containing, RNA-binding, signal transduction-associated protein 1	17135.6
DSTLIM[209.0147]QLLR	P62258	YWHAE	14-3-3 protein epsilon	454141
DVDEAYM[209.0147]NK	P05787	KRT8	Keratin, type II cytoskeletal 8	384242
DVQM[15.9949]LQDAISKM[209.0147]DPTDAK	Q16543	CDC37	Hsp90 co-chaperone Cdc37	54565
DYDDM[209.0147]SPR	P61978	HNRNPK	Heterogeneous nuclear ribonucleoprotein K	45644
EAATLEVERPLPM[209.0147]EVEK	P51858	HDGF	Hepatoma-derived growth factor	74220.6
EADIDGDGQVNYEEFVQM[15.9949]M[209.0147]TAK	P0DP23	CALM1	Calmodulin-1	41180.6
EADIDGDGQVNYEEFVQM[209.0147]M[15.9949]TAK	P0DP23	CALM1	Calmodulin-1	41716.6
EAFNM[209.0147]IDQNRDGFIDK	O14950	MYL12B	Myosin regulatory light chain 12B	32497.5
EAGVEM[209.0147]GDEDDLSTPNEK	P14868	DARS1	Aspartate--tRNA ligase, cytoplasmic	38898.8
EAM[209.0147]RIGAEVYHNLK	P06733	ENO1	Alpha-enolase	84268.4
EASM[209.0147]VITESPAALQLR	P27105	STOM	Stomatin	44750.2
EAYM[209.0147]GNVLQGGEGQAPTR	P24752	ACAT1	Acetyl-CoA acetyltransferase, mitochondrial	98804.6
EDIERM[209.0147]VQEAEK	P11142	HSPA8	Heat shock cognate 71 kDa protein	94948.8
EDLHDM[209.0147]LASLGK	O14950	MYL12B	Myosin regulatory light chain 12B	57751.6
EDM[209.0147]AALEK	Q9BQE3	TUBA1C	Tubulin alpha-1C chain	74251.4
EEQM[209.0147]DGTVTLK	Q16531	DDB1	DNA damage-binding protein 1	39481.5
EFEPLLNWM[209.0147]K	P14625	HSP90B1	Endoplasmin	51861.5
EGGGNNLYGEEM[209.0147]VQALK	P48637	GSS	Glutathione synthetase	40785.6
EGM[15.9949]NIVEAM[209.0147]ER	P62937	PPIA	Peptidyl-prolyl cis-trans isomerase A	181036
EGM[209.0147]NIVEAM[15.9949]ER	P62937	PPIA	Peptidyl-prolyl cis-trans isomerase A	126650
EGNDLYHEM[209.0147]IESGVINLK	P06576	ATP5F1B	ATP synthase subunit beta, mitochondrial	81549.4
EIGNIISDAM[209.0147]KK	P10809	HSPD1	60 kDa heat shock protein, mitochondrial	148504
EITALAPSTM[209.0147]K	P63261	ACTG1	Actin, cytoplasmic 2	1.75655e+06
ELAM[209.0147]PGEDLK	P49411	TUFM	Elongation factor Tu, mitochondrial	68342.9
ELNVM[209.0147]FIETSAK	P20340	RAB6A	Ras-related protein Rab-6A	57270
ELQSQISDTSVVLSM[209.0147]DNSR	P05787	KRT8	Keratin, type II cytoskeletal 8	823801
EM[209.0147]FEDTVEER	Q16576	RBBP7	Histone-binding protein RBBP7	38335.5
EM[209.0147]NDAAM[15.9949]FYTNR	Q01518	CAP1	Adenylyl cyclase-associated protein 1	43176.6
EQLAQAM[209.0147]FDHIPVGVGSK	Q9Y3I0	RTCB	RNA-splicing ligase RtcB homolog	19327
ERVEAVNM[15.9949]AEGIIHDTETKM[209.0147]EEFK	P38646	HSPA9	Stress-70 protein, mitochondrial	39152.9
ERVEAVNM[209.0147]AEGIIHDTETK	P38646	HSPA9	Stress-70 protein, mitochondrial	61594.9
ESTGAQVQVAGDM[209.0147]LPNSTER	Q15365	PCBP1	Poly(rC)-binding protein 1	70256.9
ESVNAAFEM[209.0147]TLTEGSK	P30084	ECHS1	Enoyl-CoA hydratase, mitochondrial	54910.2
ETADTDTADQVM[209.0147]ASFK	P12814	ACTN1	Alpha-actinin-1	73985.4
ETM[209.0147]QSLNDR	P05783	KRT18	Keratin, type I cytoskeletal 18	189480
ETM[209.0147]QSLNDRLASYLDRVR	P05783	KRT18	Keratin, type I cytoskeletal 18	147756
EVAGHTEQLQM[209.0147]SR	P08727	KRT19	Keratin, type I cytoskeletal 19	90172.9
EVDEQM[209.0147]LNVQNK	P07437	TUBB	Tubulin beta chain	278955
EVIPVNVPEAQEEM[209.0147]K	P07814	EPRS1	Bifunctional glutamate/proline--tRNA ligase	47626.1
EVTPEGLQM[209.0147]VK	P22234	PAICS	Bifunctional phosphoribosylaminoimidazole carboxylase/phosphoribosylaminoimidazole succinocarboxamide synthetase	43382.9
EYQELM[209.0147]NVK	P05787	KRT8	Keratin, type II cytoskeletal 8	84711.9
FAGQM[209.0147]GIQLFETSAK	Q15286	RAB35	Ras-related protein Rab-35	28331
FAVRDM[209.0147]RQTVAVGVIK	P68104	EEF1A1	Elongation factor 1-alpha 1	55705.2
FDDAVVQSDM[209.0147]K	P11142	HSPA8	Heat shock cognate 71 kDa protein	78405.8
FDGILGM[209.0147]AYPR	P07339	CTSD	Cathepsin D	77970.7
FDVPGDENAEM[209.0147]DAR	P46940	IQGAP1	Ras GTPase-activating-like protein IQGAP1	41060.1
FGDPVVQSDM[209.0147]K	P0DMV8	HSPA1A	Heat shock 70 kDa protein 1A	93826.9
FGGGNPELLTQM[209.0147]VSK	P40939	HADHA	Trifunctional enzyme subunit alpha, mitochondrial	50193.3
FGIQAQM[209.0147]VTTDFQK	P49720	PSMB3	Proteasome subunit beta type-3	48022.3
FGQAATM[209.0147]EGIGAIGGTPPAFNR	Q15233	NONO	Non-POU domain-containing octamer-binding protein	68457.9
FLSQPFQVAEVFTGHM[209.0147]GK	P06576	ATP5F1B	ATP synthase subunit beta, mitochondrial	243147
FM[15.9949]NPFNM[209.0147]PNLYQK	P31948	STIP1	Stress-induced-phosphoprotein 1	48394
FM[209.0147]QASEDLLK	P15531	NME1	Nucleoside diphosphate kinase A	62136.4
FQTM[209.0147]SDQIIGR	O75506	HSBP1	Heat shock factor-binding protein 1	75147.3
FSHEEIAM[209.0147]ATVTALR	P04075	ALDOA	Fructose-bisphosphate aldolase A	45854.8
FSHEEIAM[209.0147]ATVTALRR	P04075	ALDOA	Fructose-bisphosphate aldolase A	81606.2
FSM[209.0147]PGFKGEGPDVDVNLPK	Q09666	AHNAK	Neuroblast differentiation-associated protein AHNAK	74334
FVFSLVDAM[209.0147]NGK	P40926	MDH2	Malate dehydrogenase, mitochondrial	38643.2
FVM[209.0147]QEEFSR	P30101	PDIA3	Protein disulfide-isomerase A3	41284.2
GAEEM[15.9949]ETVIPVDVM[209.0147]R	Q99497	PARK7	Parkinson disease protein 7	97022.8
GAEEM[15.9949]ETVIPVDVM[209.0147]RR	Q99497	PARK7	Parkinson disease protein 7	48549.5
GAEEM[209.0147]ETVIPVDVM[15.9949]RR	Q99497	PARK7	Parkinson disease protein 7	38648.9
GAM[15.9949]PPAPVPAGTPAPPGPATM[209.0147]M[15.9949]PDGTLGLTPPTTER	Q15233	NONO	Non-POU domain-containing octamer-binding protein	56568.5
GASQAGM[15.9949]TGYGM[209.0147]PR	P37802	TAGLN2	Transgelin-2	67007.6
GDYPLEAVRM[209.0147]QHLIAR	P14618	PKM	Pyruvate kinase PKM	57904.6
GEADAM[209.0147]SLDGGYVYTAGK	P02788	LTF	Lactotransferrin	49589
GEENLM[209.0147]DAQVK	P50990	CCT8	T-complex protein 1 subunit theta	53263.8
GFQQILAGEYDHLPEQAFYM[209.0147]VGPIEEAVAK	P06576	ATP5F1B	ATP synthase subunit beta, mitochondrial	32897.4
GGDLM[209.0147]AYDR	P61978	HNRNPK	Heterogeneous nuclear ribonucleoprotein K	48248.3
GGIVGM[209.0147]TLPIAR	Q99714	HSD17B10	3-hydroxyacyl-CoA dehydrogenase type-2	49209.9
GGKPEPPAM[209.0147]PQPVPTA	P23396	RPS3	Small ribosomal subunit protein uS3	320662
GGLGGGYGGASGM[209.0147]GGITAVTVNQSLLSPLVLEVDPNIQAVR	P05787	KRT8	Keratin, type II cytoskeletal 8	37878.3
GGM[15.9949]GSGGLATGIAGGLAGM[209.0147]GGIQNEK	P05783	KRT18	Keratin, type I cytoskeletal 18	173949
GGM[209.0147]GSGGLATGIAGGLAGM[15.9949]GGIQNEK	P05783	KRT18	Keratin, type I cytoskeletal 18	400652
GIGM[15.9949]GNIGPAGM[209.0147]GM[15.9949]EGIGFGINK	P52272	HNRNPM	Heterogeneous nuclear ribonucleoprotein M	55852.7
GIGM[209.0147]GNIGPAGM[15.9949]GM[15.9949]EGIGFGINK	P52272	HNRNPM	Heterogeneous nuclear ribonucleoprotein M	117824
GINTLVTYDM[209.0147]VPEPK	P20674	COX5A	Cytochrome c oxidase subunit 5A, mitochondrial	163728
GISQEQM[209.0147]NEFR	P12814	ACTN1	Alpha-actinin-1	50397.7
GLLSDSM[209.0147]TDVPVDTGVAAR	O43399	TPD52L2	Tumor protein D54	72547.1
GM[209.0147]SLNLEPDNVGVVVFGNDK	P25705	ATP5F1A	ATP synthase subunit alpha, mitochondrial	83591.9
GPGVDLPSVNLSM[209.0147]PK	Q09666	AHNAK	Neuroblast differentiation-associated protein AHNAK	65505.7
GQLGNWM[209.0147]SPADFQR	Q16822	PCK2	Phosphoenolpyruvate carboxykinase [GTP], mitochondrial	27748.2
GSTDNLM[209.0147]DDIER	P50990	CCT8	T-complex protein 1 subunit theta	38984.4
GVAINM[209.0147]VTEEDKR	P60842	EIF4A1	Eukaryotic initiation factor 4A-I	31676.2
GVAPLWM[209.0147]R	Q00325	SLC25A3	Solute carrier family 25 member 3	50031.5
GVDIVM[209.0147]DPLGGSDTAK	Q99536	VAT1	Synaptic vesicle membrane protein VAT-1 homolog	68972.1
GVEEEEEDGEM[209.0147]RE	P62306	SNRPF	Small nuclear ribonucleoprotein F	67456.1
GVM[209.0147]LAVDAVIAELKK	P10809	HSPD1	60 kDa heat shock protein, mitochondrial	61034.9
GVVDSEDLPLNISREM[209.0147]LQQSK	P07900	HSP90AA1	Heat shock protein HSP 90-alpha	162771
IADPTLAEM[209.0147]GK	Q6P996	PDXDC1	Pyridoxal-dependent decarboxylase domain-containing protein 1	50595.3
IAQDLEM[209.0147]YGINYFEIK	P15311	EZR	Ezrin	37936.3
IEVIEIM[209.0147]TDR	P09651	HNRNPA1	Heterogeneous nuclear ribonucleoprotein A1	44253.5
IEVIEIM[209.0147]TDRGSGK	P09651	HNRNPA1	Heterogeneous nuclear ribonucleoprotein A1	31929.1
IGEHTPSALAIM[209.0147]ENANVLAR	P04075	ALDOA	Fructose-bisphosphate aldolase A	256885
IGNTGGM[209.0147]LDNILASK	P53396	ACLY	ATP-citrate synthase	72241.6
IIGATDSSGELM[209.0147]FLM[15.9949]K	Q13185	CBX3	Chromobox protein homolog 3	39237.2
IKWGDAGAEYVVESTGVFTTM[209.0147]EK	P04406	GAPDH	Glyceraldehyde-3-phosphate dehydrogenase	95382.6
ILDQGEDFPASEM[209.0147]TR	P30040	ERP29	Endoplasmic reticulum resident protein 29	227147
ILIANTGM[209.0147]DTDK	P78371	CCT2	T-complex protein 1 subunit beta	145140
ILM[15.9949]DKPEM[209.0147]NVVLK	P55786	NPEPPS	Puromycin-sensitive aminopeptidase	63811.6
ILM[209.0147]VGLDAAGK	P84077	ARF1	ADP-ribosylation factor 1	76190.5
ILSDM[15.9949]RSQYEVM[209.0147]AEQNR	P08727	KRT19	Keratin, type I cytoskeletal 19	43673
ILSDM[15.9949]RSQYEVM[209.0147]AEQNRK	P08727	KRT19	Keratin, type I cytoskeletal 19	121689
ILSDM[209.0147]RSQYEVM[15.9949]AEQNRK	P08727	KRT19	Keratin, type I cytoskeletal 19	381238
ILVATNLFGRGM[209.0147]DIER	Q13838	DDX39B	Spliceosome RNA helicase DDX39B	52155.4
ILYM[209.0147]TDEVNDPSLTIK	P00403	MT-CO2	Cytochrome c oxidase subunit 2	58663.5
IM[15.9949]QSSSEVGYDAM[15.9949]AGDFVNM[209.0147]VEK	P10809	HSPD1	60 kDa heat shock protein, mitochondrial	44536
IM[15.9949]QSSSEVGYDAM[209.0147]AGDFVNM[15.9949]VEK	P10809	HSPD1	60 kDa heat shock protein, mitochondrial	49781.7
IM[209.0147]DPNIVGSEHYDVAR	P06576	ATP5F1B	ATP synthase subunit beta, mitochondrial	220029
IM[209.0147]EGPAFNFLDAPAVR	P11177	PDHB	Pyruvate dehydrogenase E1 component subunit beta, mitochondrial	186260
IM[209.0147]FVDPSLTVR	O95994	AGR2	Anterior gradient protein 2 homolog	819641
IM[209.0147]NVIGEPIDER	P06576	ATP5F1B	ATP synthase subunit beta, mitochondrial	165146
IM[209.0147]NVIGEPIDERGPIK	P06576	ATP5F1B	ATP synthase subunit beta, mitochondrial	255774
IM[209.0147]QSSSEVGYDAM[15.9949]AGDFVNM[15.9949]VEK	P10809	HSPD1	60 kDa heat shock protein, mitochondrial	62938.1
IM[209.0147]VANIEEVLQR	O75396	SEC22B	Vesicle-trafficking protein SEC22b	18736.7
IPAM[209.0147]TIAK	P10809	HSPD1	60 kDa heat shock protein, mitochondrial	115607
IPSAVGYQPTLATDM[209.0147]GTM[15.9949]QER	P06576	ATP5F1B	ATP synthase subunit beta, mitochondrial	43301.5
IPVGPETLGRIM[209.0147]NVIGEPIDERGPIK	P06576	ATP5F1B	ATP synthase subunit beta, mitochondrial	42813.3
IQASTM[209.0147]AFK	P37802	TAGLN2	Transgelin-2	56416.2
IQDVGLVPM[15.9949]GGVM[209.0147]SGAVPAAAAQEAVEEDIPIAK	P52815	MRPL12	Large ribosomal subunit protein bL12m	47476.6
IQDVGLVPM[209.0147]GGVM[15.9949]SGAVPAAAAQEAVEEDIPIAK	P52815	MRPL12	Large ribosomal subunit protein bL12m	47441.9
IQLINNM[209.0147]LDK	P00558	PGK1	Phosphoglycerate kinase 1	90993.8
IREEYPDRIM[209.0147]NTFSVVPSPK	P07437	TUBB	Tubulin beta chain	199515
IRFLILPDM[209.0147]LK	P62318	SNRPD3	Small nuclear ribonucleoprotein Sm D3	20991.3
IRVDIIENQVM[209.0147]DFR	P21266	GSTM3	Glutathione S-transferase Mu 3	58295.4
ISIEM[209.0147]HGTLEDQLSHLR	P12814	ACTN1	Alpha-actinin-1	29573.6
ISM[209.0147]PDFDLHLK	Q09666	AHNAK	Neuroblast differentiation-associated protein AHNAK	133042
ISM[209.0147]PDIDLNLK	Q09666	AHNAK	Neuroblast differentiation-associated protein AHNAK	107980
ISM[209.0147]PDLDLHLK	Q09666	AHNAK	Neuroblast differentiation-associated protein AHNAK	24496.5
ISM[209.0147]PDVDFNLK	Q09666	AHNAK	Neuroblast differentiation-associated protein AHNAK	22041.8
ISM[209.0147]PDVDLHLK	Q09666	AHNAK	Neuroblast differentiation-associated protein AHNAK	129506
ISM[209.0147]PGFKGEGPEVDVNLPK	Q09666	AHNAK	Neuroblast differentiation-associated protein AHNAK	57593.8
ISVM[209.0147]GGEQAANVLATITK	Q9HCC0	MCCC2	Methylcrotonoyl-CoA carboxylase beta chain, mitochondrial	48595.3
ISVNNVLPVFDNLM[209.0147]QQK	P07339	CTSD	Cathepsin D	342728
ITLDNAYM[209.0147]EK	P14618	PKM	Pyruvate kinase PKM	79829.1
ITM[209.0147]QNLNDR	P08727	KRT19	Keratin, type I cytoskeletal 19	416105
IYFM[209.0147]AGSSR	P14625	HSP90B1	Endoplasmin	97987.2
KPEDWDEEM[209.0147]DGEWEPPVIQNPEYK	P27797	CALR	Calreticulin	76981.6
KQGGLGPM[209.0147]NIPLVSDPK	Q06830	PRDX1	Peroxiredoxin-1	40804.3
KQGGLGPM[209.0147]NIPLVSDPKR	Q06830	PRDX1	Peroxiredoxin-1	46485.7
KYTLPPGVDPTQVSSSLSPEGTLTVEAPM[209.0147]PK	P04792	HSPB1	Heat shock protein beta-1	64052.3
LAGPQLVQM[209.0147]FIGDGAK	P17980	PSMC3	26S proteasome regulatory subunit 6A	43039.6
LALDM[209.0147]EIHAYR	P02545	LMNA	Prelamin-A/C	27172.9
LAM[15.9949]QEFM[209.0147]ILPVGAANFR	P06733	ENO1	Alpha-enolase	475590
LAM[209.0147]QEFM[15.9949]ILPVGAANFR	P06733	ENO1	Alpha-enolase	390281
LATQLTGPVM[209.0147]PVR	P26373	RPL13	Large ribosomal subunit protein eL13	115832
LAVNM[209.0147]VPFPR	P07437	TUBB	Tubulin beta chain	80519.4
LDLAGRDLTDYLM[209.0147]K	P63261	ACTG1	Actin, cytoplasmic 2	250974
LDLIAQQM[209.0147]M[15.9949]PEVR	P36543	ATP6V1E1	V-type proton ATPase subunit E 1	98122.6
LDPGLIM[209.0147]EQVK	Q9Y5L4	TIMM13	Mitochondrial import inner membrane translocase subunit Tim13	69047.8
LDQPM[209.0147]TEIVSR	P22314	UBA1	Ubiquitin-like modifier-activating enzyme 1	66934
LEAELGNM[209.0147]QGLVEDFK	P05787	KRT8	Keratin, type II cytoskeletal 8	30238.7
LELFLPEEYPM[209.0147]AAPK	P61088	UBE2N	Ubiquitin-conjugating enzyme E2 N	54826.1
LESGM[209.0147]QNMSIHTK	P05787	KRT8	Keratin, type II cytoskeletal 8	48552.8
LFPLIQAM[209.0147]HPTLAGK	P11940	PABPC1	Polyadenylate-binding protein 1	72528.8
LGGAGM[209.0147]ER	P52272	HNRNPM	Heterogeneous nuclear ribonucleoprotein M	103899
LGLM[209.0147]RDDTIYEDEDVK	P14927	UQCRB	Cytochrome b-c1 complex subunit 7	41197.7
LGQM[209.0147]VLSGVDTVLGK	O60664	PLIN3	Perilipin-3	58219.4
LHFFM[209.0147]PGFAPLTSR	P07437	TUBB	Tubulin beta chain	32925.5
LIDDM[209.0147]VAQVLK	P48735	IDH2	Isocitrate dehydrogenase [NADP], mitochondrial	53789.9
LILPVGPAGGNQM[209.0147]LEQYDK	P22061	PCMT1	Protein-L-isoaspartate(D-aspartate) O-methyltransferase	23550.6
LIPEM[15.9949]DQIFTEVEM[209.0147]TTLEK	Q9Y4L1	HYOU1	Hypoxia up-regulated protein 1	16921.2
LIPEM[209.0147]DQIFTEVEM[15.9949]TTLEK	Q9Y4L1	HYOU1	Hypoxia up-regulated protein 1	23262
LITLEEEM[209.0147]TK	P07237	P4HB	Protein disulfide-isomerase	309435
LKGEM[15.9949]M[209.0147]DLQHGSLFLR	P00338	LDHA	L-lactate dehydrogenase A chain	104743
LKGEM[209.0147]M[15.9949]DLQHGSLFLR	P00338	LDHA	L-lactate dehydrogenase A chain	187538
LKQM[209.0147]FGNADM[15.9949]NTFPTFK	P18859	ATP5PF	ATP synthase-coupling factor 6, mitochondrial	67550.2
LLDFGSLSNLQVTQPTVGM[209.0147]NFK	P08708	RPS17	Small ribosomal subunit protein eS17	40396.5
LLDM[209.0147]DGIIVEK	Q14152	EIF3A	Eukaryotic translation initiation factor 3 subunit A	64276.4
LLDTVDDM[209.0147]LANDIAR	Q9H4M9	EHD1	EH domain-containing protein 1	40967.6
LLEDGEDFNLGDALDSSNSM[209.0147]QTIQK	P05783	KRT18	Keratin, type I cytoskeletal 18	88971
LLEGEESRLESGM[15.9949]QNM[209.0147]SIHTK	P05787	KRT8	Keratin, type II cytoskeletal 8	588975
LLEGEESRLESGM[209.0147]QNM[15.9949]SIHTK	P05787	KRT8	Keratin, type II cytoskeletal 8	1.06551e+06
LLEGEESRLESGM[209.0147]QNM[209.0147]SIHTK	P05787	KRT8	Keratin, type II cytoskeletal 8	48583
LLM[209.0147]SEDYFTQAM[15.9949]EVK	P42704	LRPPRC	Leucine-rich PPR motif-containing protein, mitochondrial	35894.7
LM[15.9949]IEM[209.0147]DGTENK	P06733	ENO1	Alpha-enolase	410229
LM[209.0147]DVGLIAIR	P31948	STIP1	Stress-induced-phosphoprotein 1	32434.2
LM[209.0147]IEM[15.9949]DGTENK	P06733	ENO1	Alpha-enolase	199659
LNEAQPSTIATSM[209.0147]R	P56537	EIF6	Eukaryotic translation initiation factor 6	45264.9
LNM[209.0147]ELSEK	P30040	ERP29	Endoplasmic reticulum resident protein 29	50633.2
LNSNTQVVLLSATM[209.0147]PSDVLEVTK	P60842	EIF4A1	Eukaryotic initiation factor 4A-I	28850.2
LQAALDDEEAGGRPAM[209.0147]EPGNGSLDLGGDSAGR	Q00839	HNRNPU	Heterogeneous nuclear ribonucleoprotein U	220177
LQAAVDGPM[209.0147]DK	P51572	BCAP31	B-cell receptor-associated protein 31	50788.4
LQM[209.0147]EQQQQLQQR	Q9NS69	TOMM22	Mitochondrial import receptor subunit TOM22 homolog	33670.8
LQVTM[209.0147]PGIK	Q09666	AHNAK	Neuroblast differentiation-associated protein AHNAK	38611.6
LSDETLIDIM[209.0147]TR	P19367	HK1	Hexokinase-1	40926.4
LSEM[209.0147]TEAEQQQLIDDHFLFDK	P12532	CKMT1A	Creatine kinase U-type, mitochondrial	59088.5
LTM[209.0147]QNLNDRLASYLDK	P08727	KRT19	Keratin, type I cytoskeletal 19	134609
LTPEEIERM[209.0147]VNDAEK	P11021	HSPA5	Endoplasmic reticulum chaperone BiP	59258.2
LVAGEM[209.0147]GQNEPDQGGQR	Q99714	HSD17B10	3-hydroxyacyl-CoA dehydrogenase type-2	151033
LVM[209.0147]EEAPESYK	Q9Y3I0	RTCB	RNA-splicing ligase RtcB homolog	17260.9
LYAYEPADTALLLDNM[209.0147]KK	O95994	AGR2	Anterior gradient protein 2 homolog	210228
LYQSAGGM[15.9949]PGGM[209.0147]PGGFPGGGAPPSGGASSGPTIEEVD	P11142	HSPA8	Heat shock cognate 71 kDa protein	96474.6
LYQSAGGM[209.0147]PGGM[15.9949]PGGFPGGGAPPSGGASSGPTIEEVD	P11142	HSPA8	Heat shock cognate 71 kDa protein	79554.1
LYSPSQIGAFVLM[209.0147]K	P38646	HSPA9	Stress-70 protein, mitochondrial	48715.7
M[15.9949]ASIMEGPLSKWTNVM[209.0147]K	Q96SU4	OSBPL9	Oxysterol-binding protein-related protein 9	42892.6
M[15.9949]FVLDEADEM[209.0147]LSR	P60842	EIF4A1	Eukaryotic initiation factor 4A-I	66313.6
M[15.9949]GAGM[209.0147]GFGLER	P52272	HNRNPM	Heterogeneous nuclear ribonucleoprotein M	72909.6
M[15.9949]GAVFM[209.0147]DAPVSGGVGAAR	P31937	HIBADH	3-hydroxyisobutyrate dehydrogenase, mitochondrial	47145.3
M[15.9949]GLAM[209.0147]GGGGGASFDR	P52272	HNRNPM	Heterogeneous nuclear ribonucleoprotein M	68313.2
M[15.9949]SM[15.9949]KEVDEQM[209.0147]LNVQNK	P07437	TUBB	Tubulin beta chain	43821.2
M[15.9949]TQIM[15.9949]FETFNTPAM[209.0147]YVAIQAVLSLYASGR	P63261	ACTG1	Actin, cytoplasmic 2	49527.8
M[15.9949]VPAGM[209.0147]GAGLER	P52272	HNRNPM	Heterogeneous nuclear ribonucleoprotein M	83010.2
M[209.0147]AALDLR	Q96NT0	CCDC115	Coiled-coil domain-containing protein 115	56317.8
M[209.0147]APYQGPDAVPGALDYK	O43707	ACTN4	Alpha-actinin-4	57605.3
M[209.0147]ASNIFGTPEENQASWAK	Q9UK76	JPT1	Jupiter microtubule associated homolog 1	26044.8
M[209.0147]DATANDVPSPYEVR	P30101	PDIA3	Protein disulfide-isomerase A3	187952
M[209.0147]DELQLFR	P55072	VCP	Transitional endoplasmic reticulum ATPase	46787.7
M[209.0147]DSTANEVEAVK	P07237	P4HB	Protein disulfide-isomerase	103592
M[209.0147]ELQEIQLK	P06753	TPM3	Tropomyosin alpha-3 chain	44946.2
M[209.0147]GAGM[15.9949]GFGLER	P52272	HNRNPM	Heterogeneous nuclear ribonucleoprotein M	67904.5
M[209.0147]GESDDSILR	P63220	RPS21	Small ribosomal subunit protein eS21	48829.1
M[209.0147]GPAM[15.9949]GPALGAGIER	P52272	HNRNPM	Heterogeneous nuclear ribonucleoprotein M	111336
M[209.0147]GPLGLDHM[15.9949]ASSIER	P52272	HNRNPM	Heterogeneous nuclear ribonucleoprotein M	72897.5
M[209.0147]IAGQVLDINLAAEPK	P07910	HNRNPC	Heterogeneous nuclear ribonucleoproteins C1/C2	216469
M[209.0147]ISDAIPELK	P40926	MDH2	Malate dehydrogenase, mitochondrial	66710
M[209.0147]KDTDSEEEIREAFR	P0DP23	CALM1	Calmodulin-1	74797.8
M[209.0147]KETAEAYLGK	P11021	HSPA5	Endoplasmic reticulum chaperone BiP	38593.8
M[209.0147]KFNPFVTSDR	P61254	RPL26	Large ribosomal subunit protein uL24	49486.1
M[209.0147]MC[57.0215]GAPSATQPATAETQHIADQVR	P04080	CSTB	Cystatin-B	13845.8
M[209.0147]NGM[15.9949]LLNDRK	P11940	PABPC1	Polyadenylate-binding protein 1	28132.5
M[209.0147]RELLAR	P38646	HSPA9	Stress-70 protein, mitochondrial	38573.1
M[209.0147]SAAEAVK	P15924	DSP	Desmoplakin	31508.8
M[209.0147]SVEADINGLRR	P08727	KRT19	Keratin, type I cytoskeletal 19	99581.5
M[209.0147]SVQPTVSLGGFEITPPVVLR	P06748	NPM1	Nucleophosmin	65255.1
M[209.0147]TQIM[15.9949]FETFNTPAMYVAIQAVLSLYASGR	P63261	ACTG1	Actin, cytoplasmic 2	21831.5
M[209.0147]TQIM[15.9949]FETFNTPAM[15.9949]YVAIQAVLSLYASGR	P63261	ACTG1	Actin, cytoplasmic 2	41362.6
M[209.0147]VFINNIALAQIK	P42704	LRPPRC	Leucine-rich PPR motif-containing protein, mitochondrial	38326.8
M[209.0147]VPAGM[15.9949]GAGLER	P52272	HNRNPM	Heterogeneous nuclear ribonucleoprotein M	69687.6
M[209.0147]VTM[15.9949]VEIDQM[15.9949]VIDGC[57.0215]K	P52788	SMS	Spermine synthase	76040.8
NALESYAFNM[209.0147]K	P0DMV8	HSPA1A	Heat shock 70 kDa protein 1A	39350.7
NASDM[209.0147]PETITSR	Q8TCT9	HM13	Minor histocompatibility antigen H13	40291.7
NATNVEQAFM[15.9949]TM[209.0147]AAEIK	Q9H0U4	RAB1B	Ras-related protein Rab-1B	40681.9
NATNVEQAFM[209.0147]TM[15.9949]AAEIK	Q9H0U4	RAB1B	Ras-related protein Rab-1B	38293.5
NATNVEQSFM[209.0147]TMAAEIK	P62820	RAB1A	Ras-related protein Rab-1A	33004.6
NDLSPTTVM[209.0147]SEGAR	P30043	BLVRB	Flavin reductase (NADPH)	90635.5
NGGLGHM[209.0147]NIALLSDLTK	P30048	PRDX3	Thioredoxin-dependent peroxide reductase, mitochondrial	74306.3
NIADLM[209.0147]TQAGVEELESENK	O75506	HSBP1	Heat shock factor-binding protein 1	29827
NINADEAAAM[209.0147]GAVYQAAALSK	Q9Y4L1	HYOU1	Hypoxia up-regulated protein 1	40392.8
NLTQDEM[209.0147]QR	Q14152	EIF3A	Eukaryotic translation initiation factor 3 subunit A	29526
NM[209.0147]DPLNDNIATLLHQSSDK	P35579	MYH9	Myosin-9	26736.8
NPVTIFSLATNEM[209.0147]WR	Q04837	SSBP1	Single-stranded DNA-binding protein, mitochondrial	23731.9
NQVAM[209.0147]NPTNTVFDAK	P11142	HSPA8	Heat shock cognate 71 kDa protein	988882
NSLESYAFNM[209.0147]K	P11142	HSPA8	Heat shock cognate 71 kDa protein	41897.4
NTDEM[209.0147]VELR	P61978	HNRNPK	Heterogeneous nuclear ribonucleoprotein K	49523.4
NVDLLSDM[209.0147]VQEHDEPILK	P55209	NAP1L1	Nucleosome assembly protein 1-like 1	46217.1
NVEAM[209.0147]NFADIER	P36957	DLST	Dihydrolipoyllysine-residue succinyltransferase component of 2-oxoglutarate dehydrogenase complex, mitochondrial	33775.2
NVIGLQM[209.0147]GTNR	P37802	TAGLN2	Transgelin-2	250005
NVLLDPQLVPGGGASEM[209.0147]AVAHALTEK	P49368	CCT3	T-complex protein 1 subunit gamma	40665.6
NVQAEEM[209.0147]VEFSSGLK	P25705	ATP5F1A	ATP synthase subunit alpha, mitochondrial	143236
PGVPM[209.0147]EIVLNK	Q9Y4L1	HYOU1	Hypoxia up-regulated protein 1	38829.9
PM[209.0147]FIVNTNVPR	P14174	MIF	Macrophage migration inhibitory factor	465481
PVSPLLTAAGM[209.0147]AR	P12532	CKMT1A	Creatine kinase U-type, mitochondrial	74151.9
QAHTM[209.0147]DPQLR	P49327	FASN	Fatty acid synthase	106552
QASQGM[209.0147]VGQLAAR	Q9Y230	RUVBL2	RuvB-like 2	53746.6
QATVGDINTERPGM[209.0147]LDFTGK	P07108	DBI	Acyl-CoA-binding protein	242862
QDLPNAM[15.9949]AISEM[209.0147]TDK	P18085	ARF4	ADP-ribosylation factor 4	29348.7
QDLPNAM[209.0147]AISEM[15.9949]TDK	P18085	ARF4	ADP-ribosylation factor 4	70792.7
QDLPNAM[209.0147]NAAEITDK	P84077	ARF1	ADP-ribosylation factor 1	310755
QFAPIHAEAPEFM[15.9949]EM[209.0147]SVEQEILVTGIK	P06576	ATP5F1B	ATP synthase subunit beta, mitochondrial	45127.7
QFAPIHAEAPEFM[209.0147]EM[15.9949]SVEQEILVTGIK	P06576	ATP5F1B	ATP synthase subunit beta, mitochondrial	51092.9
QFM[209.0147]AETQFTSGEK	Q14444	CAPRIN1	Caprin-1	64719
QGGLGPM[209.0147]NIPLVSDPK	Q06830	PRDX1	Peroxiredoxin-1	71813.1
QGGLGPM[209.0147]NIPLVSDPKR	Q06830	PRDX1	Peroxiredoxin-1	54669.6
QLREYQELM[209.0147]NVK	P05787	KRT8	Keratin, type II cytoskeletal 8	642094
QLYEEEIRELQSQISDTSVVLSM[209.0147]DNSR	P05787	KRT8	Keratin, type II cytoskeletal 8	163891
QM[15.9949]FGNADM[209.0147]NTFPTFK	P18859	ATP5PF	ATP synthase-coupling factor 6, mitochondrial	48063.5
QM[209.0147]EQISQFLQAAER	P37802	TAGLN2	Transgelin-2	71848.8
QM[209.0147]FGNADM[15.9949]NTFPTFK	P18859	ATP5PF	ATP synthase-coupling factor 6, mitochondrial	51405.1
QNQEYQRLM[209.0147]DIK	P08727	KRT19	Keratin, type I cytoskeletal 19	76847.6
QPM[15.9949]NAASGAAM[209.0147]SLAGAEK	P08195	SLC3A2	Amino acid transporter heavy chain SLC3A2	36446.4
QREEYQPATPGLGM[209.0147]FVEVKDPEDK	Q9BVK6	TMED9	Transmembrane emp24 domain-containing protein 9	21170.1
QVLGQM[209.0147]VIDEELLGDGHSYSPR	P28070	PSMB4	Proteasome subunit beta type-4	33310.8
RAFVHWYVGEGM[209.0147]EEGEFSEAREDM[15.9949]AALEK	Q9BQE3	TUBA1C	Tubulin alpha-1C chain	48558.7
RFDDAVVQSDM[209.0147]K	P11142	HSPA8	Heat shock cognate 71 kDa protein	113136
RFDEILEASDGIM[209.0147]VAR	P14618	PKM	Pyruvate kinase PKM	91272.9
RGILTLKYPIEHGIITNWDDM[209.0147]EK	P68032	ACTC1	Actin, alpha cardiac muscle 1	48156.2
RVFITDDFHDM[209.0147]M[15.9949]PK	P14625	HSP90B1	Endoplasmin	37531.7
RVIISAPSADAPM[15.9949]FVM[209.0147]GVNHEK	P04406	GAPDH	Glyceraldehyde-3-phosphate dehydrogenase	180493
RVIISAPSADAPM[209.0147]FVM[15.9949]GVNHEK	P04406	GAPDH	Glyceraldehyde-3-phosphate dehydrogenase	158493
SAYQEAM[209.0147]DISK	P31947	SFN	14-3-3 protein sigma	40265.1
SDIGEVILVGGM[209.0147]TR	P38646	HSPA9	Stress-70 protein, mitochondrial	181074
SEM[209.0147]EVQDAELK	Q9UQ80	PA2G4	Proliferation-associated protein 2G4	48835.3
SEM[209.0147]TPEELQK	P62316	SNRPD2	Small nuclear ribonucleoprotein Sm D2	34195.2
SFM[209.0147]ALSQDIQK	Q14444	CAPRIN1	Caprin-1	65883.6
SFYPEEVSSM[209.0147]VLTK	P11142	HSPA8	Heat shock cognate 71 kDa protein	542847
SGEGEVSGLM[209.0147]R	Q13263	TRIM28	Transcription intermediary factor 1-beta	17452.1
SGGM[209.0147]ERPFVLAR	Q14697	GANAB	Neutral alpha-glucosidase AB	56922.2
SGGM[209.0147]SNELNNIISR	P53396	ACLY	ATP-citrate synthase	37685.2
SINPDEAVAYGAAVQAAILM[209.0147]GDK	P0DMV8	HSPA1A	Heat shock 70 kDa protein 1A	27081.5
SLDM[209.0147]DSIIAEVK	P05787	KRT8	Keratin, type II cytoskeletal 8	3242033
SLLVNPEGPTLM[209.0147]R	P49327	FASN	Fatty acid synthase	101976
SLLVNPEGPTLM[209.0147]RLNSVQSSERPLFLVHPIEGSTTVFHSLASR	P49327	FASN	Fatty acid synthase	9258.21
SM[209.0147]AASGNLGHTPFVDEL	P22695	UQCRC2	Cytochrome b-c1 complex subunit 2, mitochondrial	45689.1
SM[209.0147]FAGVPTM[15.9949]R	O15260	SURF4	Surfeit locus protein 4	34948.9
SNEDQSM[209.0147]GNWQIK	P02545	LMNA	Prelamin-A/C	48701.2
SNEILTAIIQGM[209.0147]RK	Q14974	KPNB1	Importin subunit beta-1	44627.8
SNMDNM[209.0147]FESYINNLRR	P05787	KRT8	Keratin, type II cytoskeletal 8	125191
SNM[15.9949]DNM[209.0147]FESYINNLR	P05787	KRT8	Keratin, type II cytoskeletal 8	92875.2
SNM[15.9949]DNM[209.0147]FESYINNLRR	P05787	KRT8	Keratin, type II cytoskeletal 8	543996
SNM[209.0147]DNMFESYINNLRR	P05787	KRT8	Keratin, type II cytoskeletal 8	42269.1
SNM[209.0147]DNM[15.9949]FESYINNLR	P05787	KRT8	Keratin, type II cytoskeletal 8	98186.8
SNM[209.0147]DNM[15.9949]FESYINNLRR	P05787	KRT8	Keratin, type II cytoskeletal 8	486605
SNM[209.0147]GHPEPASGLAALAK	P49327	FASN	Fatty acid synthase	53240.1
SQNVM[209.0147]AAASIANIVK	P17987	TCP1	T-complex protein 1 subunit alpha	104616
SQYEVM[209.0147]AEQNR	P08727	KRT19	Keratin, type I cytoskeletal 19	75534.1
SRAEAESM[209.0147]YQIK	P05787	KRT8	Keratin, type II cytoskeletal 8	404274
SRLM[209.0147]GLEALK	P48643	CCT5	T-complex protein 1 subunit epsilon	23427.5
SRM[209.0147]GVVPPGTQVEQLLYAK	Q96NB2	SFXN2	Sideroflexin-2	24487
SRNTDEM[209.0147]VELR	P61978	HNRNPK	Heterogeneous nuclear ribonucleoprotein K	40205.5
STAGDTHLGGEDFDNRM[209.0147]VNHFIAEFK	P11142	HSPA8	Heat shock cognate 71 kDa protein	72470
STSFRGGM[15.9949]GSGGLATGIAGGLAGM[209.0147]GGIQNEK	P05783	KRT18	Keratin, type I cytoskeletal 18	137308
STSFRGGM[209.0147]GSGGLATGIAGGLAGM[15.9949]GGIQNEK	P05783	KRT18	Keratin, type I cytoskeletal 18	230510
SWVNQM[209.0147]ESQTGEASK	P46940	IQGAP1	Ras GTPase-activating-like protein IQGAP1	27991
SYDVPPPPM[209.0147]EPDHPFYSNISK	P18669	PGAM1	Phosphoglycerate mutase 1	78007.8
SYSM[209.0147]IVNNLLKPISVEGSSK	Q9HB71	CACYBP	Calcyclin-binding protein	21964.5
SYSPYDM[209.0147]LESIRK	P07355	ANXA2	Annexin A2	47721.3
TAM[209.0147]NVNEIFM[15.9949]AIAK	P51148	RAB5C	Ras-related protein Rab-5C	70511.5
TARSNM[209.0147]DNM[15.9949]FESYINNLRR	P05787	KRT8	Keratin, type II cytoskeletal 8	38476.9
TDLEM[209.0147]QIEGLK	P08727	KRT19	Keratin, type I cytoskeletal 19	1.87584e+06
TDPSILGGM[209.0147]IVR	P48047	ATP5PO	ATP synthase subunit O, mitochondrial	62880.8
TEELNREVAGHTEQLQM[209.0147]SR	P08727	KRT19	Keratin, type I cytoskeletal 19	513324
TEFLSFM[209.0147]NTELAAFTK	P31949	S100A11	Protein S100-A11	39455.6
TETVEEPM[209.0147]EEEEAAK	P14625	HSP90B1	Endoplasmin	227073
TFAPEEISAM[209.0147]VLTK	P11021	HSPA5	Endoplasmic reticulum chaperone BiP	678702
TGQM[209.0147]SVVITPGVGVFEVDR	O75140	DEPDC5	GATOR1 complex protein DEPDC5	224129
TGRVM[209.0147]LGETNPADSKPGTIR	P22392	NME2	Nucleoside diphosphate kinase B	53341.5
TGTAEM[209.0147]SSILEER	P25705	ATP5F1A	ATP synthase subunit alpha, mitochondrial	78614.8
TIAM[209.0147]DGTEGLVR	P06576	ATP5F1B	ATP synthase subunit beta, mitochondrial	339317
TIGTGLVTNTLAM[209.0147]TEEEK	P49411	TUFM	Elongation factor Tu, mitochondrial	82319.1
TIQGLEIELQSQLSM[209.0147]K	P08727	KRT19	Keratin, type I cytoskeletal 19	581208
TKPSDEEM[209.0147]LFIYGHYK	P07108	DBI	Acyl-CoA-binding protein	36208.9
TLM[209.0147]NLGGLAVAR	P37802	TAGLN2	Transgelin-2	217735
TLNDELEIIEGM[209.0147]K	P10809	HSPD1	60 kDa heat shock protein, mitochondrial	111857
TLTIVDTGIGM[209.0147]TK	P07900	HSP90AA1	Heat shock protein HSP 90-alpha	340327
TLVLLM[209.0147]GK	P07737	PFN1	Profilin-1	79382.2
TQNPM[209.0147]VTGTSVLGVK	P28070	PSMB4	Proteasome subunit beta type-4	90268.6
TREGNDLYHEM[209.0147]IESGVINLK	P06576	ATP5F1B	ATP synthase subunit beta, mitochondrial	59925.1
TSMNVNEIFM[209.0147]AIAK	P20339	RAB5A	Ras-related protein Rab-5A	74476.9
TTEM[209.0147]ETIYDLGTK	Q9Y230	RUVBL2	RuvB-like 2	40034.7
TTGIVM[209.0147]DSGDGVTHTVPIYEGYALPHAILR	P63261	ACTG1	Actin, cytoplasmic 2	313814
TVIPGM[209.0147]PTVIPPGLTR	Q15637	SF1	Splicing factor 1	52515.6
TVLIM[209.0147]ELINNVAK	P06576	ATP5F1B	ATP synthase subunit beta, mitochondrial	130408
TVTAM[209.0147]DVVYALK	P62805	H4C1	Histone H4	137448
TVTAM[209.0147]DVVYALKR	P62805	H4C1	Histone H4	38473.8
TVWDWELM[209.0147]NDIK	P14625	HSP90B1	Endoplasmin	36741.7
VAAALPGM[209.0147]ESTQDR	P20340	RAB6A	Ras-related protein Rab-6A	73256.6
VAGM[209.0147]DVELTVEER	P62258	YWHAE	14-3-3 protein epsilon	205881
VAIVKPGVPM[209.0147]EIVLNK	Q9Y4L1	HYOU1	Hypoxia up-regulated protein 1	87831.7
VALVYGQM[209.0147]NEPPGAR	P06576	ATP5F1B	ATP synthase subunit beta, mitochondrial	671771
VANAESLNAIGVLIYM[209.0147]DQTK	P02786	TFRC	Transferrin receptor protein 1	16340.9
VDFNVPM[209.0147]K	P00558	PGK1	Phosphoglycerate kinase 1	67201.2
VEAPSLDVHM[209.0147]DSPDINIEGPDVK	Q09666	AHNAK	Neuroblast differentiation-associated protein AHNAK	41474.7
VEFM[209.0147]DDTSR	P62857	RPS28	Small ribosomal subunit protein eS28	69068.5
VETGILRPGM[209.0147]VVTFAPVNITTEVK	Q05639	EEF1A2	Elongation factor 1-alpha 2	115379
VETGVLKPGM[209.0147]VVTFAPVNVTTEVK	P68104	EEF1A1	Elongation factor 1-alpha 1	718411
VFAQNEEIQEM[209.0147]AQNK	Q8TD06	AGR3	Anterior gradient protein 3	67529.1
VFDFTFSPEEM[209.0147]K	P14550	AKR1A1	Aldo-keto reductase family 1 member A1	29199.3
VFITDDFHDM[15.9949]M[209.0147]PK	P14625	HSP90B1	Endoplasmin	161394
VGAEDADGIDM[209.0147]AYR	P49588	AARS1	Alanine--tRNA ligase, cytoplasmic	47879.9
VGEVTYVELLM[209.0147]DAEGK	P52272	HNRNPM	Heterogeneous nuclear ribonucleoprotein M	36828.2
VHVSEEGTEPEAM[209.0147]LQVLGPK	P06396	GSN	Gelsolin	50864.6
VIAAEGEM[209.0147]NASR	P27105	STOM	Stomatin	41864.2
VIHDNFGIVEGLM[209.0147]TTVHAITATQK	P04406	GAPDH	Glyceraldehyde-3-phosphate dehydrogenase	184815
VIISAPSADAPM[15.9949]FVM[209.0147]GVNHEK	P04406	GAPDH	Glyceraldehyde-3-phosphate dehydrogenase	303226
VIISAPSADAPM[209.0147]FVM[15.9949]GVNHEK	P04406	GAPDH	Glyceraldehyde-3-phosphate dehydrogenase	452189
VITIM[209.0147]QNPR	P62269	RPS18	Small ribosomal subunit protein uS13	37048.5
VKDTDDVPM[209.0147]ILVGNK	P61224	RAP1B	Ras-related protein Rap-1b	41087.1
VKEGM[15.9949]NIVEAM[209.0147]ER	P62937	PPIA	Peptidyl-prolyl cis-trans isomerase A	261760
VKEGM[209.0147]NIVEAM[15.9949]ER	P62937	PPIA	Peptidyl-prolyl cis-trans isomerase A	275824
VKYETELAM[209.0147]R	P05783	KRT18	Keratin, type I cytoskeletal 18	54372.9
VLAVNQENEQLM[209.0147]EDYEK	P12814	ACTN1	Alpha-actinin-1	40602.3
VLDFEHFLPM[209.0147]LQTVAK	P60660	MYL6	Myosin light polypeptide 6	39234.2
VLDVNLM[209.0147]GTFNVIR	Q99714	HSD17B10	3-hydroxyacyl-CoA dehydrogenase type-2	66789.1
VLEGM[209.0147]EVVR	P23284	PPIB	Peptidyl-prolyl cis-trans isomerase B	71191.9
VLFGPEAPKASQLDAWLEM[209.0147]NPGYEVAPR	P51531	SMARCA2	Probable global transcription activator SNF2L2	4982.67
VLIVSEDPELPYM[209.0147]RPPLSK	O95831	AIFM1	Apoptosis-inducing factor 1, mitochondrial	59613.3
VLLTTQGVDM[209.0147]ISK	Q14204	DYNC1H1	Cytoplasmic dynein 1 heavy chain 1	37729.2
VLNNM[209.0147]EIGTSLFDEEGAK	P00558	PGK1	Phosphoglycerate kinase 1	373158
VLQGDLVM[209.0147]NVYR	P49327	FASN	Fatty acid synthase	145204
VLSRPNAQELPSM[209.0147]YQR	Q99623	PHB2	Prohibitin-2	42268.1
VLVEPDAGAGVAVM[209.0147]K	P42126	ECI1	Enoyl-CoA delta isomerase 1, mitochondrial	77172.7
VM[209.0147]QVLNADAIVVK	Q7KZF4	SND1	Staphylococcal nuclease domain-containing protein 1	40897.7
VNEM[15.9949]IIGGGM[209.0147]AFTFLK	P00558	PGK1	Phosphoglycerate kinase 1	164612
VNEM[209.0147]IIGGGM[15.9949]AFTFLK	P00558	PGK1	Phosphoglycerate kinase 1	146164
VQAM[209.0147]QISSEK	Q9UKY7	CDV3	Protein CDV3 homolog	53255.6
VQHQDALQISDVVM[209.0147]ASLLR	Q14974	KPNB1	Importin subunit beta-1	23734.4
VRIM[209.0147]GPNYTPGK	P13639	EEF2	Elongation factor 2	35578
VRM[209.0147]NVLADALK	P62244	RPS15A	Small ribosomal subunit protein uS8	53545.4
VSREM[209.0147]DRETLIDVAR	P40227	CCT6A	T-complex protein 1 subunit zeta	55388.8
VTNGAFTGEISPGM[209.0147]IK	P60174	TPI1	Triosephosphate isomerase	59613.8
VTNLLM[209.0147]LK	P26599	PTBP1	Polypyrimidine tract-binding protein 1	56063.2
VVDLM[15.9949]AHM[209.0147]ASKE	P04406	GAPDH	Glyceraldehyde-3-phosphate dehydrogenase	68663.4
VVDLM[209.0147]AHM[15.9949]ASKE	P04406	GAPDH	Glyceraldehyde-3-phosphate dehydrogenase	626692
VVIGM[209.0147]DVAASEFFR	P06733	ENO1	Alpha-enolase	1.1879e+06
VVNVSSIM[209.0147]SVR	P16152	CBR1	Carbonyl reductase [NADPH] 1	50745.2
VVPLVQM[209.0147]GETDANVAK	Q96EY8	MMAB	Corrinoid adenosyltransferase MMAB	113270
VVSQYSSLLSPM[209.0147]SVNAVM[15.9949]K	P50991	CCT4	T-complex protein 1 subunit delta	43260.8
VVTYGM[209.0147]ANLLTGPK	Q99536	VAT1	Synaptic vesicle membrane protein VAT-1 homolog	106203
WTGM[209.0147]IIGPPR	Q13404	UBE2V1	Ubiquitin-conjugating enzyme E2 variant 1	41106.2
WTSQDSLLGM[209.0147]EFSGR	P49327	FASN	Fatty acid synthase	65004
YDDM[209.0147]AAAM[15.9949]K	P31946	YWHAB	14-3-3 protein beta/alpha	73796.9
YETELAM[209.0147]R	P05783	KRT18	Keratin, type I cytoskeletal 18	139906
YGM[209.0147]NPHQTPAQLYTLQPK	P31939	ATIC	Bifunctional purine biosynthesis protein ATIC	33769.7
YLM[209.0147]EEDEDAYKK	P46777	RPL5	Large ribosomal subunit protein uL18	37437.4
YM[15.9949]HSGPVVAM[209.0147]VWEGLNVVK	P15531	NME1	Nucleoside diphosphate kinase A	26434
YM[15.9949]NSGPVVAM[209.0147]VWEGLNVVK	P22392	NME2	Nucleoside diphosphate kinase B	72175.3
YNILGTNTIM[209.0147]DK	Q00839	HNRNPU	Heterogeneous nuclear ribonucleoprotein U	99591
YPIEHGIITNWDDM[209.0147]EK	P68032	ACTC1	Actin, alpha cardiac muscle 1	592696
YSDM[209.0147]IVAAIQAEK	P07305	H1-0	Histone H1.0	42834.4
YSNRLYAYEPADTALLLDNM[209.0147]KK	O95994	AGR2	Anterior gradient protein 2 homolog	39217.4
YYTSASGDEM[209.0147]VSLK	P07900	HSP90AA1	Heat shock protein HSP 90-alpha	104819
n[42.0106]ADKPDM[209.0147]GEIASFDK	P63313	TMSB10	Thymosin beta-10	152500
n[42.0106]SDKPDM[209.0147]AEIEK	P62328	TMSB4X	Thymosin beta-4	1.19865e+06
n[42.0106]SGALDVLQM[209.0147]KEEDVLK	P08865	RPSA	Small ribosomal subunit protein uS2	212133
TOTAL UNIQUE PROTEINS = 236
