# Supplementary material for: Copper(I)-nitrene platform for chemoproteomic profiling of methionine
Source: Nat Commun. 2024 May 18;15:4243. doi: 10.1038/s41467-024-48403-0 (PMC11102537; doi:10.1038/s41467-024-48403-0)
Supplement: Supplementary file 9 — Source Data [file 41467_2024_48403_MOESM9_ESM.xlsx]

## Sheet: Fig. 7a
		Protein gels (Fig. 7a)

## Sheet: Fig. 7b
		Cell lysate gel (Fig. 7b)

## Sheet: Fig. 8e
Oxidation sensitive methionine Cell lysate gel (Fig. 8e)

## Sheet: Fig. 9b
			Live-Cell lysate gel (Fig. 9b)
